# Supplementary material for: The comparison of molecular and morphology-based phylogenies of trichaline net-winged beetles (Coleoptera: Lycidae: Metriorrhynchini) with description of a new subgenus
Source: PeerJ. 2017 Oct 23;5:e3963. doi: 10.7717/peerj.3963 (PMC5657417; doi:10.7717/peerj.3963)
Supplement: Supplemental Information 1 — The aligned molecular 3-gene dataset. [file peerj-05-3963-s001.txt]

Supplementary file 1. The aligned molecular 3-gene dataset.

164 3184
MD0155 CATGTCCTTTTGA-AAATAATTTAAGGTCTGATCTGCTCAATGAA----ATTTAAATTGCCGCAGTATTTTGACTGTGCAAAGGTAGCATAATAATTAGTTTTTTAATTAAGAACTGGTATGAATGATTGGACAAGAAAATTACTGTCTCTTTTTTAATTTTTATTGAATTTTATTTTTAAGTGAAAAAGCTTAAATTTTTATGAAAGACGAGAAGACCCTATAGAGTTTAATATTTTT----TAATAATTTGAGTATAGAATT--TTTTTTTATTAAAGTTTATTTGGTTGGGGTGATTTAAAGATTTAGATAATTCTTTAATAAAATAAATTAGTGATTTCTAAAATAAGATTCTATAATTTGTAAGTATAAAATAAATTACCTTAGGGATAACAGCGTAATTTTTCTTTAAAGTTCTTATTAAAAGAAAAGTTTGCGACCTCGATGTTGGATTAAAATTAATTTTTGGTGCAATAACTTAAGAATTAGGTCTGTTCGACCTTTAAAATTTTACATGATCTGAGTTTAAACCGGTGTAAACCAGGTTGGATTCTATCTTTAG-ATAGTTAATATATTTTAGTACGAAAGGACCAAATATTTATTAAA-TTAATTGTTATTTTGGCAGATTAGTGTATTTGATTTAGAATCATTTTAAGT-AAAATTTTATTACAAGTAATATTTGATATTAGTTGATATAAGATTGGTTTTGGTTTGTATAATTATTTTGATTATTTTTGTTCTTGTTGGTGTGGCTTTTTTTACATTGTTAGAACGAAAAGTTTTAGGATATATTCAAATTCGTA----------------------------------------------TATAGGGATAATTTATGCAATAGCAGCAATTGGAATTCTAGGATTTATTGTTTGAGCACATCACATATTTACAGTTGGAATAGATGTTGATACACGAGCATACTTCACATCAGCAACAATAATTATTGCCGTTCCAACAGGAATTAAAATTTTTAGTTGACTAGCAACTATACATGGAACACAAATTTCCTTTTCCCCTCAAATATTATGAGCATTAGGATTTATTTTCCTTTTTACTCTAGGAGGTTTAACTGGAGTAGTTTTGGCAAACTCATCAATTGACATTAT-TTTACATGATACTTATTATGTAGTAGCACACTTTCATTACGTTCTTTCAATAGGAGCCGTATTCGCCATTATAGCAGGAATTGTCCACTGATTTCCGCTATTTACTGGATTAACATTAAACAACAAGCTTTTAAAAATTCAATTTACAACTATATTTATTGGAGTAAATACCACATTCTTCCCACAACACTTCTTAGGACTAAGAGGAATACCCCGACGATACTCTGATTACCCAGACGCTTATTTAACATGAAATGTTTTATCATCAATCGGATCAATAATTTCAACAAGAAGAATTATTTTATTCATGTACATTATATGAGATGCATTTACATCAAAAAATAAATCAATTTTTTCTAATCAAATAGATACTAACATCGAATGATTCCAAAAAACACCCCCAATAGAGCACTCATATAGAGAACTACCAATTTTATCAACTTTCTAATGTGACAGAAAAGTGTGATAAATTTAAGATTTATTTATAAAGTTA-ATCTTTCTTTAGAAATACCCACTTGATCAGGATATATACTTTTAGATGCAACATCCCCATTAATAGAACATTTAATATCATTCCATGATTATACAATATTAATTCTTCTATCAATTCTAGTCATAGTTGCATACATTATAGTAATAATAATTAAAAATAAATTCATCAATAAAACATTATTAGAAGGACAAATAATTGAAATCATCTGAACAATTATACCAATAATTACTTTAATATTTATTGC----------------------------------------------------------TAATGTTTTTGTTATTTATTTCTAGATTAACAATATTTATGTCAGGATTATTAGCTAATTTTGAATTTGATTTAAAAAAAATTATTGCTCTTTCTACTTTAAGACAATTAGGATTAATAATTAGAATTTTATCTTTAGGAGGAACGATTCTAGCTTTTTTTCATTTATTGATACATGCTTTGTTTAAAGCTTTGCTTTTTATATGTGCTGGGTGTATAATTCATAATATAAATAATTGTCAAGATATTCGTTATATAGGTTCAATAATTATATTTCTTCCTTTAACTGGGGTTTTTTTTAATATTTGTAATTTGACTTTAAGAGGGTTGCCGTTTTTATCAGGATTTTATTCGAAAGATTTAATTTTAGAATCAATATCTATAGGGTACAGAAATTTTTATATTTATTTTATTTTTTATTTATCGACTGGTTTAACGGTAATATATTCTATTCGTTTACTTTATTATACAATATTTGGTAATTATTATAATATTACTTATTTTTTAATTTCTGATTCTTCTGATAAAATACTTAAGGGTATAGGAGGATTAATTGTATTAGTTATTTTTGGAGGTAGAATTTCAAGATGATTAGTTTTTCCTACTCCTTATTTTATTTGTTTTACCTTTATAATAAAATTAATGGTGTTATTAGTAGTTATTTTAGGAGGTTGAATAGGGTATTTAATTTCTAATATTAAAATAAATGATTATTCTAAATCTTTAATTTTTTATAATATTACTTATTTTATAAGTTCTATATGAAATTTAAATTTTTTATCAACTTTTGGAGTAATTTATTATTTTATAAATTTTGGAGAAAAATTTTATTCTGTTATTGATCAAGGTTGATCAGAATATTATGGAAGTCAAAATATTTTTATTAGGATTAAAATATTATCAATAAATGTTGAAAAACTTTTTTCTAATAACTTAAAAATTTTTTTAACTTTATTTTTAGTTTGAGTGTGTATATTATTTATATATTTTAATAGCTTATTTTATAAAAGCATAATATTGAAGATATTAAGAAAGTAAT--TTTACTTTAAA----------ATATTTATAAAATAA---GTTATTTAATTTTACAATGAAAAA--GTAATGTTTTGTT----------GTTAAACTATATAA-------------------------------ATTAAGAAATATAAACAGATTAGTGCTTTA--AAAAAAGTTAGAAGCTTTTTATTC-----AATATTTCTTT
A00039 CATGTCCTTTTGA-TAAAAATCTAAGGTCTGATCTGCTCAATGAAT----TTTAAATTGCCGCAGTATTTTGACTGTGCAAAGGTAGCATAATAATTAGTTTCTTAATTAGAAACTGGAATGAATGATTTGACAAGAAAATGTCTGTCTCTTTTTC-ATTATTTTTGAATTTTATTTTTAAGTGAAAAAGCTTAAATTTTTATAAAAGACGAGAAGACCCTATAGAGTTTAATATTTTTTATG----AATTTATTATTCGTAT--AGTTTTTTTATAAAATTTATTTGGTTGGGGTGATTTAAAGATTAAAAAAATTCTTTAAT-TATTAAATTATTGATTTCTAAATTTAAAATCTATATTTTATAAAAATAAAATAAATTACCTTAGGGATAACAGCGTTATTTTTCTTTAAAGTTCATATTAAAAGAAAAGTTTGCGACCTCGATGTTGGATTAAAATTAATTTTTGGTGCAGTTACTTAAAAATTGGGTCTGTTCGACCTTTGAAATTTTACATGATCTGAGTTTAAACCGGTGTAAACCAGGTTGGATTCTATCTTTAGAAATTTTAGTATATTTTAGTACGAAAGGACCAAGTATATATTAAA-TTAATTGTTATTTTGGCAGATTAGTGTATTTGATTTAGAATCATTTTAAGT-AAAATTTTATTACAAGTAATATTTGAATATTATTGATTTAGTTTTGATTTTTTTCTGTATAATTATTTTTGTTATTTTTATTTTAGTGGGAGTTGCCTTTTTTACATTATTAGAGCGTAAGGTTTTAGGATATATTCAAATTCGTACCCACATTGTAACTCAAGAAAGAGGAAAAAAAGAAATTTTCGGACATATAGGAATAATTTACGCAATAGCAGCAATTGGAATTTTAGGATTCATCGTTTGAGCACATCACATATTTACCGTTGGTATAGATGTTGATACCCGAGCTTACTTTACATCAGCAACTATAATTATTGCAGTTCCAACTGGAATTAAAATTTTTAGTTGATTAGCAACTATACACGGAGCACAAATCAATTTTTCACCTCAAATGCTTTGAGCATTAGGATTCATTTTCTTATTTACTTTAGGAGGATTAACTGGAGTAGTTTTAGCCAATTCATCAATTGATATTAT-TCTACATGATACTTATTATGTGGTAGCTCACTTCCATTATGTTCTTTCCATAGGAGCTGTTTTTGCAATCATAGCAGGATTAGTTCACTGATTCCCATTATTCACAGGAATAACCCTAAATAACAAATTATTAAAAATTCAATTTACTACAATATTTATTGGAGTAAACACAACATTTTTCCCACAACACTTCCTAGGATTAAGAGGAATACCTCGACGATATTCTGATTATCCAGACGCTTATTTACCCTGAAATGTCCTATCCTCTATTGGATCAATAATTTCAACAAGAAGAATTATTCTATTTATATACATTATTTGAGATGCTCTTGCATCTAAAAACAAATCTATCTTTTCCAATCAAATAAATACAAATATTGAATGATTCCAGAAAACTCCACCTATAGAGCATAGTTACAGAGAACTTCCTATTCTGTCAACATTCTAATGTGACAGAATAGTGTGATAAATTTAAGATTTATTTATAAAGTT-TATCTTTCTTTAGAAATACCAACATGATCAAATTTTATATTATTAGATGCAACATCTCCTTTAATAGAATATTTATCCCTATTCCATGATTATACAATATTAATTTTATTATCAATTTTAATTATTGTAGCATATATTATAATTACAATAATAAAAAATAAATTTATTAATAAAACCCTCCTAGAAGGGCAAACAATCGAGATCATCTGAACAATTATCCCAATAATTACCTTAATCTTTATTGCAACACCATCATTAAATTTATTATATTT---TTTAGAGATTCTTTAAGGGCTTGATTATTATTATTTTTATTATTTATTTCAAGGTTAACAATATTTATATCTGGATTAGTGGCAAATTTTGAATATGATTTGAAAAAAATTATTGCTCTTTCTACTTTAAGACAATTAGGTCTAATAATAAGAATTTTATCCTTAGGTGAATCTATATTAGCATTTTTTCATTTATTAATACACGCTTTATTTAAAGCTTTACTTTTTATATGTGCTGGTTGTATTATTCATAATATGAATAATTGCCAGGATATTCGGTATATAGGTTCGTTGGTTTTATTCCTTCCTCTAACTAGAAGATTTTTTAATATTTGTAATATAGCACTATGTGGTTTACCTTTTCTTTCAGGATTTTATTCAAAGGATTTAATTTTAGAATTTATATCGATAAGTTACATAAATTTTTATATTTATTTAATTTTTTATATTTCTACAGGTTTAACTGTTATATATTCAATGCGATTAATGTTCTATACAATATTCGGAGATTTTAATAGAATAAATTATTTTATAATTAGTGATTCTAGAGAAAAAATATTAAAGGGAATAGGCGGATTAATTTTTTTAGTCATTTTTGGCGGTAGAATTTCAAGATGATTATTATTTCCTACTCCTTATTTTATTTGCTTGCCTTTTATAATAAAGATAATAGTTTTAATAACAGTAATTCTGGGTGGATTTTTAGGTTTATTAATTTCAAATATTAGTTTTAATGATTTTTCGAAAACTTTAAATTTTTACTCTTTTTCCTTTTTCTTAAGTTCTATATGAAATTTGAATTATTTATCTACTTTTGGGACAATTTATTATTTTTTAAATTTTGGTGAAAAATTTAATTCATTAATTGATCAGGGTTGATCAGAGTATTATGGTAGACAAAATATTTTTTATATTGCAAGAACATCTTCAACCTTTATTCAAAAAATTTTTTTAAATAATATTAAGATTTTTTTAACTTTATTTTTAATTTGAATTTGTTTATTATTTTTAT-ATTTTAATAGCTTA-AGTCTAAAGCATAATATTGAAGATATTAGGAAAGTAA--ATTTACTTTAAA----------ATATTTATAAAAT-A-ATAGTATTTAATTTTACAATGAAAA--TGTAATG--TTTTA--------GAGTTAAACTATAT--AAATACGA--------------------------AAGAAATATAAACATATTAATGCTAG--ATAAAAAGTTAGAAGC-TTTTTT-A---AAAATATTTCTTT
A00133 CATGTCCTTTTGAA-AATAATTTAAGGTCTAATCTGCTCAATGAA-T---ATTAAATAGCCGCAGTATTTTGACTGTGCAAAGGTAGCATAATAATTAGTTTCTTAATTAGAAACTGGTATGAATGATTGGACAAGAAAATAACTGTCTCTTTCTTAA-TATTTTTGAACTTTATTTCTAAGTGAAAAAGCTTAGATTATTATAAAAGACGAGAAGACCCTATAGAGTTT--AATATT-TTTAAT-TAATTACATATTAGAATA-TAATTTTAATTAAAT-TTATTTAGTTGGGGTGACTTGAAGATTTAACAAATTCTTTAATAATTA-AATTGGTGATTTCTAAATTTTTAATCTATAAATTATAAAAATAAAACAAATTACCTTAGGGATAACAGCGTAATTTTTCTTTAAAGCTCTTATTAAAAGAAAAGTTTGCGACCTCGATGTTGGATTAAAATTAATTTTTGGTGCAGTAACTTAAAAATTAGGTCTGTTCGACCTTTAAAATTTTACATGATCTGAGTTTAAACCGGTGTAAACCAGGTTGGATTCTATCTTTAGATAG-TTAAAATATTTTAGTACGAAAGGACCAAATATTTATTAAAT-TAATTGTTATTTTGGCAGATTAGTGTATTTGATTTAGAATCATTTTAAGT-AAAATTTTATTACAAGTAATATTTGATTTTTTTAGATTTAGTATTAATTATTATTTGTATACTAGTTTTTATTATTTTTGTTTTAGTAGGTGTAGCTTTTTTTACATTATTGGAGCGAAAGATTTTAGGATATATTCAAATTCGTA-----------------------------------------------------------------------------------------------------------------------------------------------------------------------------------------------------------------------------------------------------------------------------------------------------------------------------------------------------------------------------------------------------------------------------------------------------------------------------------------------------------------------------------------------------------------------------------------------------------------------------------------------------------------------------------------------------------------------------------------------------------------------------------------------------------------------------------------------------------------------------------------------------------------------------------------------------------------------------------------------------------------------------------------------------------------------------------------------------------------------------------------------TTTAGTGATGCTTTAAATAGATGAATTTTAATATTTTTATTATTTATTTCTAGATTAACAATATTAATATCAGGATTAGTTGCTAATTATGAATATGATTTGAAGAAAATTATTGCTTTATCAACATTAAGTCAATTAGGATTAATAATAAGAGTTTTAGCATTAGGAGATTTTATACTAGCTTTTTTTCATTTGTTAATACATGCTTTATTTAAAGCTTTACTTTTTATATGTGCAGGTTGTATTATTCATAATATAAATAATTGTCAAGATATCCGTTATATAGGATCATTAATTAATTTTATTCCTTTAACTAGAAGATTTTTTAATATTTGTAATTTATCTTTATGTGGATTACCTTTTTTATCAGGATTTTATTCAAAAGATTTAATTTTAGAATTTATATCTATAAGATATATAAATTTTTATATTTATTTTGTATTTTATTTTTCAACAGGTTTAACAGCTATATATTCTATTCGTCTACTTTATTATAGAATATTTGGTGATTTTAATGGAATAAATTATTCTTCAATTTTAGATTCAGGAGATTATATACTAAAAGGTATAGGAGGATTAATTTTTCTTGTAATTTTTGGTGGAAGAATTATAAGATGAGTTATGTTTCCTACTCCTTATTTTATTTGTTTACCTTTTTATATAAAATTAATGGTTTTAATTGTAATTTTAATGGGTACTATATTTGGATATATAATTTCTAATATTGGATTTAATGATTCTTCGAAGACTTTAATATTCTACAATATATCATTTTTTTTTAGTTCTATAATAAATTTAAATTATTTATCAACTTTTGGAGTAACATATCATATGTTAAGATATGGAGATAAATATTATCTTTTTTCTGATCAAGGTTGATTAGAATATTATGGCAGACAAAAAATATTTTTAAATATTAAGTTATCTTCATCTAATTTACAGAATTTTTTTTCTAATAATGTTAAGATTTTTTTAACATTATTTTTAATTTGAATTTGTTTATTACTTTTATAATTTTAATAGCTTA--TAATAAAGTATAATATTGAAGATATTATGAAGATAA--ATTTATCTTAAA----------ATATTTATAAAAT-AATAAATATTTAATTTTACAATGAAAA--TGTAATG--TTTTT------------TAAACTATAT--AAATATAA--------------------------AAGAAATATTAACAATTTAATGCTTT---TAAAAAGTTAGAAGC-TTTTTA-T---AGTATACTTCTTT
A00156 CATGTCCTTTTGAA-AATAATTTAAGGTCTGATCTGCTCAATGAA-T---ATTAAATAGCCGCAGTATTTTGACTGTGCAAAGGTAGCATAATAATTAGTTTCTTGATTAGAAGCTGGTATGAATGATTGGACAAGAAAATTACTGTCTCTTTCTTAA-TGTTTTTGAATTTTATTTCTAAGTGAAAAAGCTTAGATTTTTATAAAAGACGAGAAGACCCTATAGAGTTT--AATATT-TTTAAT-TAATTATATATTAGAATA-TAATTTTAATTAATT-TTATTTAGTTGGGGTGACTTGAAGATTTAACTAATTCTTTAATAATTA-AATTGGTGATTTCTAAATTTTTAATCTATAAATTATAAAAATAAAACAAATTACCTTAGGGATAACAGCGTAATTTTTCTTTAAAGTTCTTATTAAAAGAAAAGTTTGCGACCTCGATGTTGGATTAAAATTAATTTTTGGTGCAGTAACTTAAAAATTAGGTCTGTTCGACCTTTAAAATTTTACATGATCTGAGTTTAAACCGGTGTAAACCAGGTTGGATTCTATCTTTAGATAA-TTAAAATATTTTAGTACGAAAGGACCAAATATTTATTAAAT-TAATTGTTATTTTGGCAGATTAGTGTATTTGATTTAGAATCATTTTAAGT-AAAATTTTATTACAAGTAATATTTGATTTTTTTAGATTTATTATTAATTATTATTTGTATACTAGTTTTTATTATTTTTATTTTAGTTGGTGTAGCTTTTTTTACATTATTGGAACGAAAGATTTTAGGATATATTCAAATTCGTANNNNNNNNNTTACCCAAGAAAGAGGTAAAAAGGAAATTTTTGGACATATAGGAATAATTTATGCTATAGCAGCAATTGGAATTTTAGGATTTATTGTATGAGCACACCATATATTTACTGTAGGTATAGATGTTGACACACGAGCATATTTCACATCAGCAACTATAATTATTGCCGTTCCTACTGGAATTAAAATTTTTAGATGATTAGCAACTATGCACGGAACTCAAATATCATTTTCTCCTCAAATATTATGAGCCATAGGATTTATTTTTTTATTTACATTAGGAGGATTAACAGGAGTAGTTCTTGCTAATTCATCAATTGATATTGT-TCTACATGATACTTATTATGTTGTTGCACACTTCCATTATGTTCTATCTATAGGAGCTGTATTTGCAATTATAGCCGGAATTGTTCATTGATTCCCATTATTTACAGGAGTAACAATAAACAATAAAATATTAAAAATTCAATTCATTACAATATTTATTGGTGTAAATACTACTTTTTTCCCTCAACACTTCTTAGGATTAAGAGGTATACCTCGACGATATTCTGATTATCCAGATGCATATTTATCATGAAATATTCTTTCATCAATTGGATCAATAATTTCAACAAGAAGAATCATTTTTTTTATATATATTATATGAGATGCATTCGCATCTAAAAATAAATCTTTATTTTCTAATCAAATAGATACAAATATCGAATGATTTCAAAAGACACCCCCTATAGAGCATAGATATAGAGAACTTCCAATTCTGTCAAACTTCTAATGTGACAGAATAGTGTGATAAATTTAAGATTTATTTATAAAGTAA-ACCTTTCTTTAGAAATATCTACTTGATCAAACTGCCTTTTACTAGATGCAACCTCACCATTAATAGAATATTTAATATTATTCCATGATTATACAATACTAATTTTATTATCAATTTTAATAATTGTAGCATATATTATAACAACTATAATTAAAAATAAATTTATTAATAAAACTCTTCTAGAAGGACAAACTATTGAAATCATTTGAACAATTATACCAATAATTACATTAATATTTATTGCAACACCATCATTAAATTTATTATATTTNNNNNNNNNNNNNNNNNNNNNNNNNNNNNNNNNNNNTTTTTATTATTTATTTCTAGATTAACAATATTAATATCAGGATTAGTTGCTAATTATGAATATGATTTAAAGAAAATTATTGCTTTATCAACATTAAGACAATTAGGGTTAATAATAAGAGTTTTAGCATTAGGAGACTCAATATTAGCTTTTTTTCATTTATTAATACATGCTTTGTTTAAAGCTTTACTTTTTATATGTGCAGGTTGTATAATTCATAATATAAATAATTGTCAAGATATTCGTTATATAGGATCTTTAATTAATTTTATTCCTTTAACTAGAAGATTTTTTAATATTTGTAATTTATCTTTATGTGGTTTACCTTTTTTATCAGGATTTTATTCAAAGGATTTAATTTTAGAATTTATATCAATAAGTTATATAAATTTTTATATTTATTTTGTATTTTATTTTTCAACAGGTTTAACAGCTATATATTCAATTCGTTTGCTTTATTATAGAATATTTGGTGATTTTAATGGTATAAATTATTATTCAATTTCAGATTCAGGGGATTATATATTAAAGGGAATAGGAGGATTAATTTTTTTAGTTATTTTTGGTGGAAGAGTAATAAGATGACTTATATTTCCTACACCTTATTTTATTTGTTTACCTTATTATATAAAATTAATAGTTTTAATTGTAGTTTTAATAGGTATTGTTTTTGGATATATAATTTCAAATATTGGTTTTAATGATTCTTCAAAGACTTTAATATTTTATAATATATCATTTTTTTTTAGTTCTATAATAAATTTAAATTATTTATCAACTTTTGGAGTTACATATTATATATTAAGATATGGAGATAAATATTATCTTTTTTCTGATCAAGGTTGATTAGAATATTATGGTAGACAAAAGATATTTATAAATATTAAATTATCTTCATCTAATTTACATAATTTTTTTTATAATAATGTTAAGATTTTTTTAACATTATTTTTAATTTGAATTTGTTTATTATTTTTATAATTTTAATAGCTTA--TAATAAAGTATAATATTGAAGATATTATGAAGATAA--AATTATCTTAAA----------ATATTTATAAAAT-AATAAATATTTAATTTTACAATGAAAA--TGTAATG--TTTTT------------TAAACTATAT--AAATATAT------ATATATATATTTATATATTATAGAAATATTAACAATTTAATGCTTT---AAAAAAGTTAGAAGC-TTTTTA-T---ATTATATTTCTTT
A00208 CATGTCCTTTTGAT-AATAATCTAAGGTCTAATCTGCTCAATGAA-T---ATTAAATAGCCGCAGTATTTTAACTGTGCAAAGGTAGCATAATAATTAGTTTCTTAATTAGAAACTGGTATGAATGATTGGACAAGAAAATTACTGTCTCTTTCTTAA-TGTTTTTGAATTTTATTTTTAAGTGAAAAAGCTTAAATTTGTATAAAAGACGAGAAGACCCTATAGAGTTT--AATATT-TTAAAT-TAATTATATAATAGTAAA-TAATTTTAATTTAAT-TTATTTATTTGGGGTGATTTGAAGATTAAAAAAATTCTTTAATTAATT-AATTGGTGATTTCTAAATTTTGAATCTATAAATAATAAAAATAAAATAAATTACCTTAGGGATAACAGCGTTATTTTTCTTTAAAGCTCTTATTAAAAGAAAAGTTTGCGACCTCGATGTTGGATTAAAATTAATTTTTGGTGCAGTAACTTAAAAATTAGGTCTGTTCGACCTTTGAAATTTTACATGATCTGAGTTTAAACCGGTGTAAACCAGGTTGGATTCTATCTTTAGAAAA-TTAAAATATTTTAGTACGAAAGGACCAAATATTTATTAAAT-TAATTGTTATTTTGGCAGATTAGTGTATTTGATTTAGAATCATTTTAAGT-AAAATTTTATTACAAGTAATATTTGATATTTTTAGATGTGGTTTTGGTTATAATTTGTATACTAGTTTTTATTATTTTTATTTTAGTGGGTTTAGCTTTCTTTACATTATTAGAACGNNNNNNNNNNNNNNNNNNNNNNNNNNNNNCTCATATTGTTACTCAAGAAAGAGGTAAAAAAGAAATTTTTGGTCATATAGGAATAATTTATGCTATAGCAGCTATTGGAATCTTAGGATTTATTGTTTGAGCACATCACATATTTACTGTAGGTATAGACGTTGACACACGAGCTTATTTTACATCAGCAACTATAATTATTGCCGTTCCAACTGGAATTAAAATTTTTAGTTGACTAGCAACCATACATGGAACTCAAATATCATTTTCTCCTCAAATATTATGAGCAATAGGATTTATTTTCTTATTTACATTAGGAGGTCTTACAGGTGTAGTTCTTGCTAATTCATCAATTGATATTGT-ACTTCATGATACTTATTATGTAGTAGCTCATTTTCATTATGTATTATCTATAGGAGCAGTATTTGCAATTATAGCAGGAATTGTTCATTGATTTCCATTATTTACAGGAATTACAATAAATAATAAAATATTAAAAATTCAATTTATCACAATATTTATTGGAGTAAATACTACATTTTTCCCTCAACATTTCTTAGGATTAAGAGGTATACCTCGACGATATTCTGATTACCCAGATGCATATTTATCATGAAACGTTATTTCTTCTATTGGATCAATAATTTCAACAAGAAGAATTATTTTCTTTATATATATTATATGAGATGCAATAGCATGTAAAAATAAATCATTATTTTCCAACCAAATAGATACAAATATTGAATGATTTCAAAAAACACCACCTATAGAGCATAGTTATAGAGAACTACCAATTCTGTCAAAATTCTAATGTGACAGAATAGTGTGATAAATTTAAGATTTATTTATAAAGTAA-ACCTTTCTTTAGAAATATCCACCTGATCAAATTGCCTGCTCCTGGATGCAACCTCCCCATTAATAGAATATTTAATATTATTTCATGATTATACAATATTAATTTTATTATCAATTTTAGTAATTGTTGCTTTTATTATAACAACAATAATTAAAAACGAATTTATTAACAAAACTCTTTTAGAAGGAGAAACAATTGAAATTGTTTGAACAATTATACCAATAATTACATTAATATTTATTGCCCCACCATCATTAAATTTATTATATTTTTTTTTAGAGATGCTTTAAATAGTTGGGTTTTAATATTTTTATTATTTATTTCTAGATTAACAATATTGATATCAGGGTTAGTTGCTAATTATGAATATGATTTAAAGAAGATTATTGCTTTATCAACTCTAAGTCAATTAGGATTAATAATAAGAGTTTTAGCATTAGGAGATTATATGTTAGCTTTTTTTCATTTGTTAATACATGCTTTATTTAAGGCTTTATTATTTATATGTGCAGGAAATATTATTCATAATATAAATAATTGTCAAGATATTCGTTATATAGGGTCATTAATTAATTTTATTCCTTTAACTAGAAGATTTTTTAATATTTGTAATTTATCTTTATGTGGTTTACCATTTTTATCAGGTTTTTATTCAAAAGATTTAATTTTAGAATTTATATCTATAGGATATATAAATTTTTATATTTATTTTGTGTTTTATTTTTCAACAGGTTTGACAGCTATATATTCAGTTCGTTTACTTTATTATAGAATATTTGGTGATTATAATGGAATAAATTATCTATCTATTTTAGATTCTAGAGATAAAATATTAAAGGGTATGGGAGGATTAATTATATTAGTAATTTTTGGTGGAAGCATTATGAGTTGAATAATATTTCCTACACCTTATTTTATTTGTTTACCTTTATATATAAAATTAATAGTATTAATAGTTGTTTTTATAGGAATCTTCTTTGGATATATAATTTCTAATATTGGTTTTAATGATTCTTCAAAGACTTTAAATTTTTATAATATATCATTTTTTTTTAGTTCAATAATTAATTTGAATTATCTATCAACTTTTGGAGTTACATATTATGTTTTAAGATTTGGAGAAAAGTATTATAATTTTTCTGACCAAGGTTGATTAGAGTATTATGGTAGACAAAAAATATTTTTAAATATTAAACTATCTTCTTCTAATTTACAGAGTTTTTTTTCTAATAATATTAAAATTTTTTTAACATTATTTTTAATTTGAATTTGTTTATTAATATTTTAATTTTAATAGCTTA--TAATAAAGTATAATATTGAAGATATTATGAAGATAA--TTTTATCTTAAA----------ATATTTATAAAAT-AATAAATATTTAATTTTACAATGAAAA--TGTAATG--TTTTT------------TAAACTATAT--AAATT-----------------------------AAGAAATATTAACAATTTAATGCTTT---AAAAAAGTTAGAAGC-TTTTAA-T---AATATATTTCTTT
A00237 CATGTCCTTTTGAT-AATAATCTAAGGTCTAATCTGCTCAATGAA-T---ATTAAATAGCCGCAGTATTTTAACTGTGCAAAGGTAGCATAATAATTAGTTTCTTAATTAGAAACTGGTATGAATGATTGGACAAGAAAATTACTGTCTCTTTCTTAA-TGTTTTTGAATTTTATTTTTAAGTGAAAAAGCTTAAATTTGTATAAAAGACGAGAAGACCCTATAGAGTTT--AATATT-TTAAAT-TAATTATATAATAGTAAA-TAATTTTAATTTAAT-TTATTTATTTGGGGTGATTTGAAGATTAAAAAAATTCTTTAATTAATT-AATTGGTGATTTCTAAATTTTGAATCTATAAATAATAAAAATAAAATAAATTACCTTAGGGATAACAGCGTTATTTTTCTTTAAAGCTCTTATTAAAAGAAAAGTTTGCGACCTCGATGTTGGATTAAAATTAATTTTTGGTGCAGTAACTTAAAAATTAGGTCTGTTCGACCTTTGAAATTTTACATGATCTGAGTTTAAACCGGTGTAAACCAGGTTGGATTCTATCTTTAGAAAA-TTAAAATATTTTAGTACGAAAGGACCAAATATTTATTAAAT-TAATTGTTATTTTGGCAGATTAGTGTATTTGATTTAGAATCATTTTAAGT-AAAATTTTATTACAAGTAATATTTGATATTTTTAGATGTGGTTTTGGTTATAATTTGTATACTAGTTTTTATTATTTTTATTTTAGTGGGTTTAGCTTTCTTTACATTATTAGAACGTAAAATTTTAGGATATATTCAAATTCGTACTCATATTGTTACTCAAGAAAGAGGTAAAAAAGAAATTTTTGGTCATATAGGAATAATTTATGCTATAGCAGCTATTGGAATCTTAGGATTTATTGTTTGAGCACATCACATATTTACTGTAGGTATAGACGTTGACACACGAGCTTATTTTACATCAGCAACTATAATTATTGCCGTTCCAACTGGAATTAAAATTTTTAGTTGACTAGCAACCATACATGGAACTCAAATATCATTTTCTCCTCAAATATTATGAGCAATAGGATTTATTTTCTTATTTACATTAGGAGGTCTTACAGGTGTAGTTCTTGCTAATTCATCAATTGATATTGT-ACTTCATGATACTTATTATGTAGTAGCCCATTTTCACTATGTATTATCTATAGGAGCAGTATTTGCAATTATAGCAGGAATTGTTCATTGATTTCCATTATTTACAGGAATTACAATAAATAATAAAATATTAAAAATTCAATTTATCACAATATTTATTGGAGTAAATACTACATTTTTCCCTCAACATTTCTTAGGATTAAGAGGTATACCTCGACGATATTCTGATTACCCAGATGCATATTTATCATGAAACGTTATTTCTTCTATTGGATCAATAATTTCAACAAGAAGAATTATTTTCTTTATATATATTATATGAGATGCAATAGCATGTAAAAATAAATCATTATTTTCCAATCAAATAGATACAAATATTGAATGATTTCAAAAAACACCACCTATAGAGCATAGTTATAGAGAACTACCAATTCTGTCAAAATTCTAATGTGACAGAATAGTGTGATAAATTTAAGATTTATTTATAAAGTAA-ACCTTTCTTTAGAAATATCCACCTGATCAAATTGTCTGCTCCTGGATGCACCCTCCCCATTAANNNNNNNNNNNNNNNNNNNNNNNNNNNNNNNNNNNNNNNNNNNNNNNNNNNNNNNNNNNNNNNNNNNNNNNNNNNNNNNNNNNNNNNNNNNNNNNNNNNNNNNNNNNNNNNNNNNNNNNNNNNNNNNNNNNNNNNNNNNNNNNNNNNNNNNNNNNNNNNNNNNNNNNNNNNNNNNNNNNNNNNNNNNNNNNNNNNNNNNNNNNNNNNNNNNTTTAGAGATGCTTTAAATAGTTGGGTTTTAATATTTTTATTATTTATTTCTAGATTAACAATATTGATATCAGGGTTAGTTGCTAATTATGAATATGATTTAAAGAAGATTATTGCTTTATCAACTCTAAGTCAATTAGGATTAATAATAAGAGTTTTAGCATTAGGAGATTATATGTTAGCTTTTTTTCATTTGTTAATACATGCTTTATTTAAGGCTTTATTATTTATATGTGCAGGAAATATTATTCATAATATAAATAATTGTCAAGATATTCGTTATATAGGGTCATTAATTAATTTTATTCCTTTAACTAGAAGATTTTTTAATATTTGTAATTTATCTTTATGTGGTTTACCATTTTTATCAGGTTTTTATTCAAAAGATTTAATTTTAGAATTTATATCTATAGGATATATAAATTTTTATATTTATTTTGTTTTTTATTTTTCAACAGGTTTGACAGCTATATATTCAGTTCGTTTACTTTATTATAGAATATTTGGTGATTATAATGGAATAAATTATCTATCTATTTTAGATTCTAGAGATAAAATATTAAAGGGTATGGGAGGATTAATTATATTAGTAATTTTTGGTGGAAGCATTATAAGTTGAATAATATTTCCTACACCTTATTTTATTTGTTTACCTTTATATATAAAATTAATAGTATTAATAGTTGTTTTTATAGGAATCTTCTTTGGATATATAATTTCTAACATCGGTTTTAATGATTCTTCAAAGACTTTAAATTTTTATAATATATCATTTTTTTTTAGTTCAATAATTAATTTGAATTATCTATCAACTTTTGGAGTTACATATTATGTTTTAAGATTTGGAGAAAAGTATTATAATTTTTCTGACCAAGGTTGATTAGAGTATTATGGTAGACAAAAAATATTTTTAAACATTAAACTATCTTCTTCTAATTTACAGAGTTTTTTTTCTAATAATATTAAAATTTTTTTAACATTATTTTTAATTTGAATTTGTTTATTAGTATTTTAATTTTAATAGCTTA--TAATAAAGTATAATATTGAAGATATTATGAAGATAA--TTTTATCTTAAA----------ATATTTATAAAAT-AATAAATATTTAATTTTACAATGAAAA--TGTAATG--TTTTT------------TAAACTATAT--AAATT-----------------------------AAGAAATATTAACAATTTAATGCTTT---AAAAAAGTTAGAAGC-TTTTAA-T---AATATATTTCTTT
A00337 NNNNNNNNNNNNNN-NNNNNNNTAAGGTCTAATCTGCTCAATGAA-T---ATTAAATAGCCGCAGTATTTTAACTGTGCAAAGGTAGCATAATAATTAGTTTCTTAATTAGAAACTGGTATGAATGATTGGACAAGAAAATTACTGTCTCTTTCTTAA-TGTTTTTGAATTTTATTTTTAAGTGAAAAAGCTTAAATTTGTATAAAAGACGAGAAGACCCTATAGAGTTT--AATATT-TTAAAT-TAATTATATAATAGTAAA-TAATTTTAATTTAAT-TTATTTATTTGGGGTGATTTGAAGATTAAAAAAATTCTTTAATTAATT-AATTGGTGATTTCTAAATTTTGAATCTATAAATAATAAAAATAAAATAAATTACCTTAGGGATAACAGCGTTATTTTTCTTTAAAGCTCTTATTAAAAGAAAAGTTTGCGACCTCGATGTTGGATTAAAATTAATTTTTGGTGCAGTAACTTAAAAATTAGGTCTGTTCGACCTTTGAAATTTTACATGATCTGAGTTTAAACCGGTGTAAACCAGGTTGGATTCTATCTTTAGAAAA-TTAAAATATTTTAGTACGAAAGGACCAAATATTTATTAAAT-TAATTGTTATTTTGGCAGATTAGTGTATTTGATTTAGAATCATTTTAAGT-AAAATTTTATTACAAGTAATATTTGATATTTTTAGATGTGGTTTTGGTTATAATTTGTATACTAGTTTTTATTATTTTTATTTTAGTGGGTTTAGCTTTCTTTACATTATTAGAACGTAAAATTTTAGGCTATATTCAAATTCGTA-----------------------------------------------------------------------------------------------------------------------------------------------------------------------------------------------------------------------------------------------------------------------------------------------------------------------------------------------------------------------------------------------------------------------------------------------------------------------------------------------------------------------------------------------------------------------------------------------------------------------------------------------------------------------------------------------------------------------------------------------------------------------------------------------------------------------------------------------------------------------------------------------------------------------------------------------------------------------------------------------------------------------------------------------------------------------------------------------------------------------------------------------TTTAGAGATGCTTTAAATAGTTGGGTTTTAATATTTTTATTATTTATTTCTAGATTAACAATATTGATATCAGGGTTAGTTGCTAATTATGAATATGATTTAAAGAAGATTATTGCTTTATCAACTCTAAGTCAATTAGGATTAATAATAAGAGTTTTAGCATTAGGAGATTATATGTTAGCTTTTTTTCATTTGTTAATACATGCTTTATTTAAGGCTTTATTATTTATATGTGCAGGAAATATTATTCATAATATAAATAATTGTCAAGATATTCGTTATATAGGGTCATTAATTAATTTTATTCCTTTAACTAGAAGATTTTTTAATATTTGTAATTTATCTTTATGTGGTTTACCATTTTTATCAGGTTTTTATTCAAAAGATTTAATTTTAGAATTTATATCTATAGGATATATAAATTTTTATATTTATTTTGTGTTTTATTTTTCAACAGGTTTGACAGCTATATATTCAGTTCGTTTACTTTATTATAGAATATTTGGTGATTATAATGGAATAAATTATCTATCTATTTTAGATTCTAGAGATAAAATATTAAAAGGTATGGGAGGATTAATTATATTAGTAATTTTTGGTGGAAGCATTATGAGTTGAATAATATTTCCTACACCTTATTTTATTTGTTTACCTTTATATATAAAATTAATAGTATTAATAGTTGTTTTTATAGGAATCTTCTTTGGATATATAATTTCTAATATTGGTTTTAATGATTCTTCAAAGACTTTAAATTTTTATAATATATCATTTTTTTTTAGTTCAATAATTAATTTGAATTATCTATCAACTTTTGGAGTTACATATTATGTTTTAAGATTTGGAGAAAAGTATTATAATTTTTCTGACCAAGGTTGATTAGAGTATTATGGTAGACAAAAAATATTTTTAAATATTAAACTATCTTCTTCTAATTTACAGAGTTTTTTTTCTAATAATATTAAAATTTTTTTAACATTATTTTTAATTTGAATTTGTTTATTAATATTTTAATTTTAATAGCTTA--TAATAAAGTATAATATTGAAGATATTATGAAGATAA--TTTTATCTTAAA----------ATATTTATAAAAT-AATAAATATTTAATTTTACAATGAAAA--TGTAATG--TTTTT------------TAAACTATAT--AAATT-----------------------------AAGAAATATTAACAATTTAATGCTTT---AAAAAAGTTAGAAGC-TTTTAA-T---AATATATTTCTTT
A00366 CATGTCCTTTTGAA-AATAATTTAAGGTCTAATCTGCTCAATGAA-T---ATTAAATAGCCGCAGTATTTTAACTGTGCAAAGGTAGCATAATAATTAGTTTCTTAATTAGAAACTGGTATGAATGATTGGACAAGAAAATTACTGTCTCTTTCTTAA-TGTTTTTGAATTTTATTTTTAAGTGAAAAAGCTTAAATTTATATAAAAGACGAGAAGACCCTATAGAGTTT--AATATT-TTAAAT-TAATTATATAATAGTAAA-TAATTTTAATTTGAT-TTATTTATTTGGGGTGATTTGAAGATAAAAAAAATTCTTTAATTAATT-AATTGGTGATTTCTAAATTTTGAATCTATTAATAATAAAAATAAAATGAATTACCTTAGGGATAACAGCGTTATTTTTCTTTAAAGTTCTTATTAAAAGAAAAGTTTGCGACCTCGATGTTGGATTAAAATTAATTTTTGGTGCAGTAACTTAAAAATTAGGTCTGTTCGACCTTTAAAATTTTACATGATCTGAGTTTAAACCGGTGTAAACCAGGTTGGATTCTATCTTTAGAAAA-TTAAAATATTTTAGTACGAAAGGACCAAATATTTATTAAAT-TAATTGTTATTTTGGCAGATTAGTGTATTTGATTTAGAATCATTTTAAGT-AAAATTTTATTACAAGTAATATTTGATATATTTAGACACAGTTTTGGTTATAATTTGTATACTAGTTTTTATTATTTTTATTTTAGTAGGTTTGGCTTTTTTTACATTATTAGAACGTAAAATTTTAGGATATATTCAAATTCGTACCCATATTGTTACTCAAGAAAGAGGTAAAAAAGAAATTTTTGGTCACATAGGAATAATTTATGCTATAGCAGCAATTGGAATCTTAGGATTTATTGTTTGAGCTCATCACATATTCACTGTAGGAATAGATGTTGACACACGAGCTTATTTTACATCAGCAACTATAATTATTGCTGTTCCTACTGGAATTAAAATTTTTAGTTGACTAGCAACTATACATGGAACCCAAATATCATTTTCTCCTCAAATATTATGAGCAATAGGATTTATTTTCTTATTTACATTAGGAGGTCTAACAGGTGTCGTTCTTGCTAATTCATCAATTGATATGGT-TCTACATGACACTTATTATGTAGTTGCACATTTCCATTATGTATTATCTATAGGAGCAGTATTTGCAATTATAGCAGGAATTGTTCACTGATTTCCATTATTTACAGGAATTACAATAAACAATAAAATATTAAAAATTCAATTCATTACAATATTTGTTGGTGTAAACACCACATTCTTCCCTCAACATTTTCTTGGGTTAAGAGGTATACCTCGACGATATTCTGATTATCCAGATGCATATTTATCATGAAACGTAATTTCTTCTATTGGATCAATAATTTCAACAAGAAGAATTATTTTCTTTATGTATATTATATGAGATGCAATAGCATGTAAAAATAAATCATTATTTTCTAATCAAATAGATACAAATATTGAATGATTTCAAAAAACACCTCCTATAGAGCATAGTTATAGAGAACTACCAATTCTGTCAAAATTCTAATGTGACAGAATAGTGTGATAAATTTAAGATTTATTTATAAAGTAA-ACCTTTCTTTAGAAATATCCACCTGATCAAATTGTCTACTACTAGATGCAACCTCCCCATTAATAGAATATTTAATATTATTTCATGATTATACAATACTAATCTTAATATCAACATTAGTAAAAGAGGCGTTGGTCATAATGACAATAATTCAAAAGCAATTTATTAACAAAACTCTCCTAGAAGGAGAAACAATTGAAATTGTTTGAAATATTATACCAATAATTACATTAATGTTTATTGCTCCACCATCATTAATTTNNNNNNNNNNNNNTTTAGAGATGCTTTAAATAGATGAGTTTTAATATTTTTATTATTTATTTCTAGATTAACAATATTAATATCAGGATTGGTTGCTAATTATGAGTATGATTTAAAGAAGATTATTGCTTTATCTACCTTAAGCCAATTAGGATTAATAATAAGAGTTTTAGCATTAGGAGATTATATATTAGCTTTTTTTCATTTGTTAATACATGCTTTATTTAAAGCTTTATTATTCATATGTGCAGGAAATATTATTCATAATATGAATAATTGTCAAGATATTCGTTATATAGGATCATTAATTAATTTTATTCCTTTAACTAGAAGATTTTTTAATATTTGTAATTTATCTTTATGTGGTTTACCATTTTTATCAGGTTTTTATTCAAAAGATTTAATTTTAGAATTTATATCTATGGGATACATAAATTTTTATATTTATTTTGTATTTTATTTTTCGACAGGTTTAACAGCCATATACTCAATTCGTTTACTATATTACAGAATGTTTGGTGATTACAACGGATTAAATTATTTATTTATTTTGGATTCAAGAGACAAAATATTAAAAGGTATAGGAGGATTAATTATATTAGTAATTTTTGGTGGAAGAATTATAAGTTGAATAATATTTCCTACACCTTATTTTATTTGTTTGCCTTTATCAATAAAGTTAATAGTTTTAATAGTTGTATTAATAGGAATTTTCTTTGGATATATAATTTCTAATATTGGGTTTAATGATTCTTCAAAGACTTTAAATTTTTATAATATATCGTTTTTTTTTAGTTCAATAATTAATTTAAATTATTTATCAACTTTAGGGGTTACATACTATGTTTTAAGGTTTGGAGAAAAATATTATAATTTTTCTGATCAAGGTTGATTAGAATACTACGGTAGACAAAAAATATTTTTAAATATTAAATTATCTTCTTCTAATTTACAGAGGTTTTTTTCTAATAATATTAAAATTTTTTTAACATTATTTTTAATTTGGATTTGTTTATTGATTTTTTAATTTTAATAGCTTA--TAATAAAGTATAATATTGAAGATATTATGAAGATAA--TTTTATCTTAGA----------ATATTTATAAAAT-AATAAATATTTAATTTTACAATGAAAA--TGTAATG--TTTTT------------TAAACTATAT--AAATT-----------------------------AAGAAATATTAACAATTTAATGCTTT---TAAAAAGTTAGAAGC--TTTTA-T---AATATATTTCTTT
BM0114 CATGTCCTTTTGAG-AATAATTTAAGGTCTGATCTGCTCAATGAA-T---ATTAAATAGCCGCAGTATTTTAACTGTGCAAAGGTAGCATAATAATTAGTTTCTTGATTAGGAACTGGTATGAATGATTGGACAAGAAAATTTCTGTCTCTTTCTTAA-TATTTTTGAATTTTATTTTTAAGTGAAAAAGCTTAAATTTTTATAAAAGACGAGAAGACCCTATAGAGTTT--AATATT-TTAAAT-TAATTATATAATAGAAAG-CAACTTTAATTTAAT-TTATTTATTTGGGGTGATTTGAAGATAGGAAAAATTCTTTGATTAATT-TATTGGTGATTTCTAAATTTTTAATCTATTAATTATAAAAATAAAATAAATTACCTTAGGGATAACAGCGTTATTTTTCTTTAAAGTTCTTATTAAAAGAAAAGTTTGCGACCTCGATGTTGGATTAAAATTAATTTTTGGTGCAGTAACTTAAAAATTAGGTCTGTTCGACCTTTAAAATTTTACATGATCTGAGTTTAAACCGGTGTAAACCAGGTTGGATTCTATCTTTAGAAAG-TTAAAATATTTTAGTACGAAAGGACCAAATATTTATTAAAT-TAATTGTTATTTTGGCAGATTAGTGTATTTGATTTAGAATCATTTTAAGT-AAAATTTTATTACAAGTAATATTTGATATTTTTAGACGTGGTTTAGGTTATAATTTGTATACTAGTTTTTGTTATTTTTATTTTAGTAGGTGTAGCTTTTTTTACGTTATTGGAACGTAAAATTTTAGGATATATTCAAATTCGTACCCATATTGTTACTCAAGAAAGAGGTAAAAAAGAAATTTTTGGCCATATAGGAATAATTTATGCTATAGCAGCAATTGGAATTTTAGGATTCATTGTATGAGCACATCATATATTCACTGTAGGTATAGACGTTGATACACGAGCATACTTTACATCAGCAACTATAATTATTGCCGTTCCGACTGGAATTAAAATTTTTAGTTGACTAGCAACTATACATGGAACTCAAATATCATTTTCTCCTCAAATATTATGAGCTATAGGATTTATTTTCTTATTCACATTAGGTGGCCTAACAGGAGTAGTACTTGCTAATTCATCAATTGACATTGT-ACTACACGACACTTACTATGTAGTAGCTCATTTCCATTATGTTCTTTCCATAGGAGCTGTATTTGCAATTATAGCAGGAATTATTCATTGATTTCCATTATTTACTGGAATCACAATAAATAACAAAATACTAAAAATTCAATTCATTACAATATTTATTGGAGTAAATACTACATTTTTTCCCCAACATTTCCTAGGATTAAGAGGCATACCACGACGGTATTCAGATTATCCAGATGCATATTTATCATGAAATATTATCTCATCAATTGGATCAATAATTTCAACAAGAAGAATTATTTTCTTTATATACATTTTATGAGACGCACTAGCGTCCAAAAATAAATCATTATTTTCTAATCAAATAGATACAAATATCGAATGATTTCAAAAAACACCTCCTATAGAGCATAGTTATAGTGAACTACCAATTCTGTCAAAATTCTAATGTGACAGAATAGTGTGATAAATTTAAGATTTATTTATAAAGTAA-ACCTTTCTTTAGAAATATCCACCTGATCAAACTGCTTACTTTTAGATGCCACCTCACCACTCATAGAATATTTAATATCATTCCATGACTACACAATATTGATTTTATTATCAATTTTAATTATTGTTGCCTATATTATAGCAACAATAATTAAAAATGAATTTATTAATAAAACTCTTCTAGAAGGACAAACAATCGAAATCATTTGAACAATTATACCAATAATTACATTAATATTTATTGCAACACCATCATTAAATTTATTATATTTAATNNNNNNNNNGCTTTAAATAGTTGAATTTTAATATTTTTATTATTTATTTCTAGATTAACAATATTAATGTCTGGGTTAGTAGCTAATTATGAATATGACTTGAAGAAAATTATTGCTTTGTCAACTTTAAGTCAATTGGGGTTAATAATAAGAGTATTAGCTTTAGGAGACAGTATATTAGCTTTTTTTCATTTGTTAATACATGCTTTATTTAAGGCTTTATTGTTTATATGTGCAGGTAATATTATTCATAATATGAATAATTGTCAGGATATTCGATATATAGGATCATTAATTAATTTTATTCCTTTAACTAGGAGATTTTTTAATATTTGTAATTTATCTTTATGTGGTTTACCTTTTTTATCAGGTTTTTATTCAAAAGATTTAATTTTAGAGTTTATATCTATAGGATATATAAATTTTTATATTTATTTTGTGTTTTATTTTTCAACAGGTTTAACAGCTATATATTCAATTCGTTTACTTTATTATAGAATATTCGGTGATTATAATGGGATAAATTATTTATCTATTTTAGATTCTAGAGATAAAATATTAAAAGGAATAGGAGGATTAATTATATTAGTAATTTTTGGTGGAAGAGTTATGAGTTGAATAATATTTCCTACTCCTTATTTTATTTGTTTACCTTTATATATAAAATTAATGGTATTAATAGTTGTATTAATAGGAATTTTCTTTGGGTATATAATTTCTAATATTGGTTTTAATGATTCTTCAAAGACTTTATATTTTTATAATATATCATTTTTTTTTAGTTCAATAATTAATTTAAATTATTTATCAACTTTTGGATTAACATATTATGTCTTAAGTTTTGGGGAAAAATATTATAATTTTTCTGATCAAGGTTGATTAGAATATTATGGTAGACAAAAAATATTTTTAAGCATTAAATTTTCTTCTTCTAATTTGCAGAGATTTTTTTCTAATAATATTAAGATTTTTTTAACATTATTTCTAATTTGGATTTGTTTATTAATTTTTTAATTTTAATAGCTTA--TAATAAAGTATAATATTGAAGATATTATGAAGATAG--TTTTATCTTAAA----------ATATTTATAAAAT-AATAAGTATTTAATTTTACAATGAAAA--TGTAATG--TTTTT------------TAAACTATAT--AAATT-----------------------------AAGAAATATTAACAATTTAATGCTTA---AAAAAAGTTAGAAGC-TTTTTA-T---GATATATTTCTTT
BM0175 CATGTCCTTTTGAT-TTTAATTTAAGGTCTAATCTGCTCAATGAG-T---ATTAAATAGCCGCAGTATTTTAACTGTGCAAAGGTAGCATAATAATTAGTTTCTTGATTAGGAACTAGTATGAATGATTGGACAAGAAAATTTCTGTCTCTTTTTTAA-AATTTTTGAATTTTATTTTTAAGTGAAAAAGCTTAAATTTTTATAAAAGACGAGAAGACCCTATAGAGTTT--AATATG-GTTAAT-TGATTAATTTTTAGAAAA-TTATTTTGTTTGGCT-TTATTTGGTTGGGGTGATTTAAAGATAGAAAGAATTCTTTAAAGATAA-AATTGGTGATATCTAAATTTTAAATCTATATTTTATAAATATAAAATAAATTACCTTAGGGATAACAGCGTAATTTTTCTTAAAAGTTCTTATAGAAAGGAAAGTTTGCGACCTCGATGTTGGATTAAAATTAATTTTTGGTGCAATAACTTAAAAATTAGGTCTGTTCGACCTTTAAAATTTTACATGATCTGAGTTTAAACCGGTGTGAGCCAGGTTGGATTCTATCTTTAGATTG-TTAATATATTTTAGTACGAAAGGACCAAATATATATTAAAT-TAATTGTTATTTTGGCAGATTAGTGTATTTGATTTAGAATCATTTTAAGT-AAAATTTTATTACAAGTAATATTTGAATTTATTGGATATGGTTTTGGTTTTTTTTTGTATATTTATTTTAATTATTTTTGTTTTAGTGGGTGTTGCATTTTTTACTTTAATGGAGCGAAAGGTTTTAGGATATATTCAAATTCGTACCCACATTGTAACTCAAGAAAGAGGAAAAAAAGAAATTTTTGGTCATATAGGAATAATTTATGCAATAGCAGCAATTGGAATCTTAGGATTCATTGTATGAGCCCATCATATATTTACCGTAGGTATAGATGTAGACACTCGAGCTTATTTCACCTCAGCAACAATAATTATTGCAGTACCAACAGGAATTAAAATTTTCAGTTGACTAGCAACAATACACGGAACCCAGATCTCCTTCTCACCACAAATACTTTGAGCTCTAGGATTCATTTTCCTGTTCACCCTAGGAGGATTAACAGGAGTGGTATTAGCCAATTCATCAATTGACATTGT-ATTACACGACACTTATTATGTAGTAGCACACTTCCATTACGTTCTATCAATAGGAGCTGTATTTGCAATCATAGCAGGCCTTGTCCATTGATTCCCTCTATTTACCGGACTAACAATAAACAACAAACTATTAAAAATTCAATTTACAACAATATTTATTGGAGTAAACACTACATTCTTTCCCCAACATTTCCTAGGATTAAGAGGCATACCACGTCGATACTCTGACTATCCAGACGCATATCTACCATGAAACGTCTTATCCTCAATTGGATCAATAATCTCTACAAGAAGAATCATTTTTTTTATATACATCATATGAGATGCATTCGCATCAAAAAATAAATCAATCTTTTCCAATCAAATAGATACTAACATCGAATGATTTCAAAAAACTCCCCCAATAGAGCATAGATATAGAGAACTACCAATTCTATCAAACTTCTAATGTGACAGAATAGTGTGATAAATTTAAGATTTATTTATAAAGTTA-ATCTTTCTTTAGAAATACCTACCTGATCCAGTTATATACTTATAGATGCCACTTCTCCCTTAATAGAGTATTTAATGTTATTTCACGACTACACAATACTAATTCTATTATCCATTCTAATAATAGTAGCATATATTATAACAATAATAATTAAAAACAAATTCATCAATAAAACTCTTCTAGAAGGACAAACTATTGAAATCATTTGAACAATCATTCCAATAATTACATTAATATTTATTGCAACACCATCCCTAAACTTACTATATTTAATTTTAGAGATGCTTTAAATAGTTGGGTTTTAATATTTTTATTGTTTATAAGAAGTTTAACTATATTTATATCTGGATTAATTGCAAATTATGAATATGATTTAAAAAAGATTATTGCTCTTTCTACTTTAAGACAATTGGGTTTGATACTAAGTGTTTTAGCTTTAGGGGAGAGAATATTAGCTTTTTTTCATTTATTAATGCATGCTTTATTTAAGGCTTTATTGTTTATATGTGCGGGTTGTATAATTCATAATATAAATAATTGTCAAGATATTCGTTATATAGGTTCATTAGTTAATTTTATTCCTTTAACAGGAAGATTTTTTAATATTTGTAATTTATCATTGTGTGGTTTACCTTTTTTATCAGGTTTTTATTCTAAGGATTTAATTCTTGAATTTATATCAATAAGTTATATAAATTTTTATATTTATTTTATTTTTTATATTTCTACAGGTTTAACAGTAATATATTCAATACGTTTAGTTTTTTATACAATATTTGGTGATAATAATAGTTTAAGATATTTTTCTATTTTGGATTCTAGAGATAAAATGTTAAAAGGAATAGGGGGTTTAATTTTTTTAGTTATTTTTGGTGGAAGAATTATAAGGTGATTGGTCTTTCCTACTCCTTATTTTATTTGTTTACCTTTTTTTATGAAAATAATGGTTTTATTAACTGTGTTTTTAGGGGGTTTATTAGGTTATTTAATTTCTAATATTAATTTTAATGATTTATCTAAGACTTTAAATTTTTATAATTTATCTTATTTTTTAAGTTCAATATGAAACTTGAATTATTTATCAACTTTTGGTACTTCTTATTATTTTTTAAGAATAGGTGAAAAATTTTATTCTTTAGTGGATCAGGGCTGATTTGAATATTATGGAAGGCAGAATTTATTTAATAGAATAAAATTTTCTTCAAATTTTTTAGAGAAAATCTTTTTAAATAATATTAAGATTTTTTTAACTTTATTTTTAATTTGGATTTGTTTATTATTTTTTTAATTTTAATAGCTTA-TAGTTAAAGCATAATATTGAAGATATTAGGAAAGTAG--ATTTACTTTAAA----------ATATTTATAAAAA-A-ATAGAATTTAATTTTACAATGAAAA--TGTAAGG--TTTT----------AGTTAAACTATAT--AAATTAAA-----------CAT-----------TTAGAAATATAAACATATTAATGCTTT---TTAAAAGTTAGAAGC-TTTTTT-----AAAATATTTCTTT
BM0188 NNNNNNNNNNNNNN-NNNNNNNNNNNNNNNNNNNNNCTCAATGAG-T---TTTAAATAGCCGCAGTATTTTGACTGTGCAAAGGTAGCATAATAATTAGTTTTTTAATTAAAAACTGGTATGAATGATTGGACAAGAAAATTACTGTCTCTTTCTTAA-TATTTTTGAATTTTATTTTTAAGTGAAAAAGCTTAGATTAATATAAAAGACGAGAAGACCCTATAGAGTTT--AATATT-TTTAAT-TAATTATATATTAGTATA-AAGTTTTAATTAAGT-TTATTTAGTTGGGGTGACTTGAAGATATAATAAATTCTTTAATTATAT-AATTGGTGATTTCTAAATTTTTAATCTATAAATTATAAAAATAAAATAAATTACCTTAGGGATAACAGCGTAATTTTTCTTTAAAGTTCTTATTAAAAGAAAAGTTTGCGACCTCGATGTTGGATTAAAATTAATTTTTGGTGCAGTAACTTAAAAATTAGGTCTGTTCGACCTTTAAAATTTTACATGATCTGAGTTTAAACCGGTGTAAACCAGGTTGGATTCTATCTTTAGATAG-ATAAAATATTTTAGTACGAAAGGACCAAATATTTATTAAAT-TAATTGTTATTTTGGCAGATTAGTGTATTTGATTTAGAATCATTTTAAGT-AAAATTTTATTACAAGTAATATTTGATTTTTTTAGATTTATTATTAATTATAATTTGTATACTAGTTTTTATTATTTTTATTTTGGTTGGTGTTGCTTTCTTTACATTATTAGAACGAAAGATTTTAGGCTATATCCAGATACGGACTCATATTGTTACACAAGAAAGAGGTAAAAAAGAAATTTTTGGTCATATAGGGATAATTTATGCTATAGCAGCAATTGGAATCTTAGGGTTTATTGTTTGAGCCCATCATATATTTACTGTAGGAATAGATGTTGATACACGAGCTTATTTTACGTCAGCAACTATAATTATTGCTGTACCTACAGGAATTAAAATTTTTAGATGATTAGCAACTATACACGGAACTCAAATAAATTTTTCTCCTCAAATATTATGAGCTATAGGTTTCATTTTTCTTTTTACATTAGGAGGATTAACTGGAGTAGTTCTAGCTAATTCATCAATCGATATTGT-TCTACATGACACTTATTATGTAGTAGCTCATTTTCACTATGTTCTTTCAATAGGAGCTGTATTTGCAATTATAGCTGGAATTGTTCATTGATTTCCTCTATTTACAGGAGTAACAATAAACAATAAATTATTAAAAATTCAATTTGTCACAATATTTATTGGTGTTAATACTACATTCTTTCCTCAACACTTTCTTGGGTTAAGAGGAATACCTCGACGATACTCTGATTATCCAGATGCATATTTATCATGAAATATTCTTTCATCAATTGGGTCTATAATTTCAACAAGAAGAATTATTTTTTTTATATTTATTATATGAGATGCATTTACATCTAAAAACAAATCTTTATTTTCTAATCAAATAGATACTAATATTGAATGATTTCAAAAAACACCCCCTATAGAGCATAGTTATAGAGAGTTGCCAATTCTGTCTAACTTCTAATGTGACAGAATAGTGTGATAAATTTAAGATTTATTTATAAAGTAA-ACCTTTCTTTAGAAATAGCTACTTGGTCAAACTGCCTTCTATTAGATGCAACTTCACCATTAATAGAATACTTAATATTATTCCATGACTATACCATATTAANNNNNNNNNNNNNNNNNNNNNNNNNNNNNNNNNNNNNNNNNNNNNNNNNNNNNNNNNNNNNNNNNNNNNNNNNNNNNNNNNNNNNNNNNNNNNNNNNNNNNNNNNNNNNNNNNNNNNNNNNNNNNNNNNNNNNNNNNNNNNNNNNNNNNNNNNNNNNNNNNNNNNNNNNNNNTTTAGTGATTCTTTAAATAATTGGATTTTAATATTTTTATTATTTATCTCTAGATTAACTATATTAATATCAGGATTAGTAGCTAATTATGAATATGATTTAAAGAAAATTATTGCTTTATCAACATTAAGACAATTAGGTTTAATAATAAGAGTGCTAGCCTTAGGTGATTCTATATTGGCTTTTTTTCATTTATTAATACATGCTTTATTTAAAGCTTTACTTTTTATATGTGCAGGTTGTATAATTCATAATATAAATAATTGTCAAGATATTCGTTATATAGGATCTTTAGTAAATTTTATTCCTTTGACTAGAAGATTTTTTAATATTTGTAATTTATCTTTATGTGGATTACCTTTTTTATCAGGATTTTATTCGAAGGATTTAATTTTAGAATTTATATCAATAAATTATATAAATTTTTATATTTATTTTGTATTTTATTTTTCAACAGGTTTAACAGCTATATATTCAGTTCGTTTACTTTTTTATAGAATGTTTGGTGATTTTAATGGATTAAATTATTATTCAATTTCGGATTCAGGAGATTATATACTAAAAGGTATAAGAGGATTAATTTTTTTAGTAATTTTTGGTGGGAGAGCTATAAGATGAATTATGTTTCCTACACCTTATTTTATTTGTTTACCTATATATATAAAATTAATAGTTTTAATTGTAGTTTTATTAGGAATTACTTTTGGTTATTTAATTTCTAATATTGGTTTTAATGATTTTTCAAAGACTATAATATTTTATGATATATCATTTTTTTTTAGTTCTATAATTAATCTAAATTATTTATCAACTTTTGGAGTTACATACTATACATTAATATATGGAGATAAATATTATTTGTTTTCTGATCAAGGTTGACTTGAATATTATGGTAGACAAAAAATATTTATAAATATTAAATTTTATTCATCTAATTTACAGAATTTTTTTTTAAATAATGTTAAAATTTTTTTAACATTATTTTTAATTTGAATTTGTTTATTATTTTTTTAATTTTAATAGCTTA--TTATAAAGTATAATATTGAAGATATTATGAAGATAA--AATTATCTTAAA----------ATATTTATAAAAT-AATAAATATTTAATTTTACAATGAAAA--TGTAATG--TTTTT------------TAAACTATAT--AAATTTACATTAAAATATAAATTTAAATAAATTATAGAAATATTAACAATTTAATGCTTA---AAAAAAGTTAGAAGC-TTTTTA-T---ATTATATTTCTTT
BM0189 NNNNNNNNNNNNNNNNNNNNNNNNNNNNNNNNNNNTGCTCATGAA-A---TTTAAATAGCCGCAGTATTTTGACTGTGCAGAGGTAGCATAATAATTAGTTTCTTAATTAGAAACTGGTATGAATGATTGGACAAGAAAATTACTGTCTCTTTTTTAA-TATTTTTGAATTTTATTTCTAAGTGAAAAAGCTTAGATTTTTATAAAAGACGAGAAGACCCTATAGAGTTT--AATATT-TTTAAT-TAATTATATATTAGAATA-TAATTTTAATTGAAT-TTATTTAGTTGGGGTGACTTGAAGATTTAATAAATTCTTTAATAATTA-AATTGGTGATTTCTAAATTTTTAATCTATAAATTATAAAAATAAAACAAATTACCTTAGGGATAACAGCGTAATTTTTCTTTAAAGCTCTTATTAAAAGAAAAGTTTGCGACCTCGATGTTGGATTAAAATTAATTTTTGGTGCAGTAACTTAAAAATTAGGTCTGTTCGACCTTTAAAATTTTACATGATCTGAGTTTAAACCGGTGTAAACCAGGTTGGATTCTATCTTTAGATAA-TTAAAATATTTTAGTACGAAAGGACCAAATATTTATTAAAA-TAATTGTTATTTTGGCAGATTAGTGTATTTGATTTAGAATCATTTTAAGT-AAAATTTTATTACAAGTAATATTTGATTTTTTTAGATTTAGTATTAATTATTATTTGTATACTAGTTTTTATTATTTTTGTTTTAGTAGGTGTAGCTTTTTTTACATTATTGGAACGAAAGATTTTGGGTTATATTCAAATTCGTACTCATATCGTAACCCAAGAAAGAGGGAAAAAAGAAATTTTTGGACATATAGGAATAATTTATGCTATAGCAGCAATTGGAATTCTAGGATTTATTGTATGAGCACATCATATATTTACTGTTGGAATAGATGTAGATACACGAGCATACTTTACATCAGCAACTATAATTATTGCTGTACCTACTGGTATTAAAATTTTTAGATGATTAGCAACTATACATGGAACTCAAATATCCTTTTCTCCTCAAATATTATGAGCTATAGGATTTATTTTTCTATTTACATTAGGAGGATTAACAGGTGTAGTTCTTGCAAATTCATCAATTGATATTGT-TCTTCATGATACTTATTACGTAGTAGCTCATTTTCATTATGTATTATCAATAGGAGCTGTATTTGCAATTATAGCCGGAATTGTTCATTGATTTCCATTATTTACCGGAATCACAATAAATAATAAAATATTAAAAATTCAATTCATTACAATATTTATTGGTGTAAATACAACTTTTTTTCCTCAACACTTCTTAGGTTTAAGAGGTATACCTCGACGATACTCTGATTACCCAGATGCATATTTATCATGAAATATTTTATCATCAATTGGCTCAATAATTTCAACAAGAAGAATTATTTTCTTCATGTATATTATATGAGATGCATTTACATCAAAAAATAAATCATTATTTTCTAACCAAATAGACACTAATATTGAATGATTCCAAAAAACACCTCCTATAGAGCATAGTTATAGAGAACTACCAATTCTGTCAAACTTCTAATGTGACAGAATAGTGTGATAAATTTAAGATTTATTTATAAAGTAA-CCCTTTCTTTAGAAATTGCTACTTGATCAAACTGCCTATTACTAGATGCAACATCACCATTAATAGAGTATCTAATACTATTCCATGATTATACAATATTAATTTTATTATCAATTTTAATAATTGTTGCTTATATTATAATAACTATAATCAAAAATGAATATATTAATAAAACCCTCCTAGAAGGGCAAACCATTGAAATCATTTGAACAATTATACCAATAATTACATTAATATTTATTGCAACTCCATCATTAAATTTATTATATTTAATNNNNNNNNNNNNNNNNNNNNNNNNNTTTTAATATTTTTATTATTTATTTCTAGATTAACAATATTAATATCAGGATTGGTTGCTAATTATGAATATGATTTAAAGAAAATTATTGCTTTATCAACATTAAGTCAATTAGGATTAATAATAAGAGTTTTAGCATTAGGTGATTCTATATTAGCTTTTTTTCATTTATTAATACATGCTTTATTTAAAGCTTTACTTTTTATATGTGCAGGTTGTATTATTCATAATATAAATAATTGTCAAGATATTCGTTATATGGGATCTTTAATTAATTTTATTCCTTTGACTAGTAGATTTTTTAATATTTGTAATTTATCTTTATGTGGATTACCATTTTTGTCAGGTTTTTATTCAAAAGATTTAATTTTGGAATTTATATCTATAAGTTATATAAATTTTTATATTTATTTTGTATTTTATTTTTCAACAGGTTTAACAGCAATATATTCAATTCGTTTACTTTATTATAGAATATTTGGTGATTTTAATGGAATAAATTATTCTTCAATTTTGGATTCAGGAGATTATATATTAAAAGGTATAGGAGGATTAATTTTTCTAGTTATTTTTGGTGGAAGAATAATAAGATGAATTATATTTCCTACACCTTACTTTATTTGTTTACCTTTTTATATAAAGTTAATAGTTTTAATTGTCGTTTTAATGGGTATTGCGTTTGGTTATATAATTTCTAATATTGGATTTAATGATTCTTCAAAAACTTTAATATTTTATAATATATCATTTTTTTTTAGTTCTATAATAAATTTAAATTATTTATCAACTTTTGGAGTAACATATTACATATTAAGATATGGAGATAAATATTATCTTTTTTCTGATCAAGGTTGATTAGAATATTATGGTAGACAAATAATATTTATAAATATTAAGAGATCTTCCTCCAATTTACAGAATTTTTTTTCTAATAATGTTAAGATTTTTTTAACATTATTTTTAATTTGAATTTGTTTATTACTTTTATAATTTTAATAGCTTA--TAATAAAGTATAATATTGAAGATATTATGAAGATAA--ATTTATCTTAAA----------ATATTTATAAAAT-AATAAATATTTAATTTTACAATGAAAA--TGTAATG--TTTTT------------TAAACTATAT--AAATATAT------------------------AATAGAAATATTAACAATTTAATGCTTT---TAAAAAGTTAGAAGCTTTTTTA-T---AATATATTTCTTT
BM0190 CATGTCCTTTTGAT-TATAATTTAAGGTCTAATCTGCTCAATGAG-A---TTTAAATAGCCGCAGTATTTTGACTGTGCAAAGGTAGCATAATAATTAGTTTTTTAATTAGAAACTGGTATGAATGATTGGACAAGAAAATTACTGTCTCTTTCTTAA-TATTTTTGAATTTTATTTCTAAGTGAAAAAGCTTAGATTTTTATAAAAGACGAGAAGACCCTATAGAGTTT--AATATT-TTTAAT-TAATTATATATTAGTATA-AAATTTTAATTAAAT-TTATTTAGTTGGGGTGACTTAAAGATTAAAAAAATTCTTTAATTATAA-AATTGGTGATTTCTAAATTTTTAATCTATAAATTATAAAAATAAAATAAATTACCTTAGGGATAACAGCGTAATTTTTCTTTAAAGTTCTTATTAAAAGAAAAGTTTGCGACCTCGATGTTGGATTAAAATTAATTTTTGGTGCAGTAACTTAAAAATTAGGTCTGTTCGACCTTTAAAATTTTACATGATCTGAGTTTAAACCGGTGTAAACCAGGTTGGATTCTATCTTTAGATAG-TTAAAATATTTTAGTACGAAAGGACCAAATATTTATTAAAT-TAATTGTTATTTTGGCAGATTAGTGTATTTGATTTAGAATCATTTTAAGT-AAAATTTTATTACAAGTAATATTTGATTTTTTTAGATTTATTATTAATTATTATTTGTATACTAGTTTTTATTATTTTTATTTTAGTAGGTGTTGCTTTTTTTACATTATTAGAACGAAAGGTTTTAGGATATATTCAAATTCGTACACATATTGTTACTCAAGAAAGAGGTAAAAAGGAAATTTTTGGTCATATAGGAATAATTTATGCTATAGCAGCAATTGGTATCTTAGGATTTATTGTTTGAGCTCATCATATATTTACTGTAGGAATAGATGTTGATACACGAGCATATTTTACATCAGCAACTATAATTATTGCTGTACCTACTGGAATTAAAATTTTTAGATGATTGGCCACTATACATGGAACCCAAATAAATTTTTCTCCCCAAATATTATGAGCAATAGGATTTATTTTCTTATTTACGTTAGGAGGATTAACAGGAGTAGTTCTTGCTAATTCATCAATTGATATTGT-TCTACATGATACTTACTACGTTGTAGCTCACTTTCATTATGTTTTATCAATAGGAGCAGTATTTGCAATTATAGCTGGCATTGTACATTGATTTCCATTATTTACAGGAATTACTATAAACAACAAGTTATTAAAAATTCAATTTATTACAATATTTATTGGTGTAAACACTACATTCTTTCCTCAACATTTCCTAGGATTAAGAGGGATACCTCGACGATATTCTGATTACCCAGATGCCTATTTATCATGAAATGTATTATCATCTATTGGTTCTATAATTTCAACAAGAAGAATTATTTTCTTCATATATATTATATGAGACGCATTTGCATCTAAAAATAAATCATTATTTTCTAATCAAATAGATACTAATATTGAATGATTTCAAAAAACACCTCCTATAGAGCACAGTTATAGAGAACTTCCAATTCTGTCAAACTTCTAATGTGACAGAATAGTGTGATAAATTTAAGATTTATTTATAAAGTAA-ACCTTTCTTTAGAAATAGCTACTTGATCGAATTGCTTACTATTAGATGCAACATCACCATTAATAGAGTATTTAATATTATTTCATGATTACACTATACTAATTTTACTATCAATTTTAATAATTGTTGCTTATATTATAACAACCATAATTCAAAATCAATATATTAATAAAACTGTTTTAGAAGGACAAAATATTGAAATCATTTGAACAATTATGCCNNNNNNNNNNNNNNNNNNNNNNNNNNNNNNNNNNNNNNNNNNNNNNNNNNNNNNTTTAGAGATTCATTAAATAATTGAATTTTAATATTTTTATTATTTATTTCTAGATTAACAATATTAATATCTGGATTAGTAGCTAACTATGAATATGATTTAAAGAAAATTATTGCTTTGTCAACATTAAGTCAATTAGGTTTAATAATAAGAGTTTTAGCATTAGGAGATTCAATGTTAGCTTTTTTTCATTTATTAATACATGCTTTATTTAAAGCTTTACTTTTTATATGTGCAGGTTGTATTATTCATAATATAAATAATTGTCAAGATATTCGTTATATAGGATCTTTAGTTAATTTTATTCCTTTAACTAGAAGATTTTTTAATATTTGTAACTTATCTTTATGTGGGTTGCCTTTTTTATCGGGGTTTTATTCAAAGGACTTAATTTTAGAATTTATATCAATAAATTATATAAATTTTTATATTTATTTTGTGTTTTATTTTTCAACAGGTTTAACAGCTATATACTCTATTCGTTTACTTTATTATAGAATGTTTGGAGATTTTAATGGAATAAACTATTATTCAATTTCAGACTCAGGAGATTATATATTAAAAGGTATAAGGGGGTTAATTTTTTTAGTAATTTTCGGTGGTAGAATTATAAGATGATTAATATTTCCTACACCTTATTTTATTTGTCTACCTATATATATAAAATTAATAGTGTTAATTGTAGTTTTATTGGGAGTTGTATTTGGTTACATAATTTCTAATATTGGTTTTAATGATTCTTCTAAGACTTTAATATTTTATAAAATATCCTTTTTTTTTAGTTCTATAATTAATTTAAATTATTTATCAACCTTTGGAGTTACATATTATTCATTATTATATGGGGATAAATATTATTTGTATTCTGATCAAGGTTGACTTGAATACTATGGTAGACAAAATATTTTTAAAAATATTAAATATTGTTCATCTAATTTACATAATTTCTTTTTAAATAATGTTAAAATTTTTTTAACATTATTTTTAATTTGAGTTTGTTTATTATTTTTTTAATTTTAATAGCTTA--TAATAAAGTATAATATTGAAGATATTATGAAGATAA--ATTTATCTTAAA----------ATATTTATAAAAT-AATAAATATTTAATTTTACAATGAAAA--TGTAATG--TTTTT------------TAAACTATAT--AAATATAA---------------TATAAATTATAAAGAAATATTAACAAGTTAATGCTTA---AAAAAAGTTAGAAGC-TTTTTA-T---ATTATATTTCTTT
BM0191 CATGTCCTTTTGAT-TATAATTTAAGGTCTAATCTGCTCAATGAG-AT--TTTAAATAGCCGCAGTATTTTGACTGTGCAAAGGTAGCATAATAATTAGTTTTTTAATTAGAAACTGGTATGAATGATTGGACAAGAAAATTACTGTCTCTTTCTTAA-TATTTTTGAATTTTATTTCTAAGTGAAAAAGCTTAGATTTTTATAAAAGACGAGAAGACCCTATAGAGTTT--AATATT-TTTAAT-TAATTATATATTAGTATA-AAATTTTAATTAAAT-TTATTTAGTTGGGGTGACTTAAAGATTAAAAAAATTCTTTAATTATAA-AATTGGTGATTTCTAAATTTTTAATCTATAAATTATAAAAATAAAATAAATTACCTTAGGGATAACAGCGTAATTTTTCTTTAAAGTTCTTATTAAAAGAAAAGTTTGCGACCTCGATGTTGGATTAAAATTAATTTTTGGTGCAGTAACTTAAAAATTAGGTCTGTTCGACCTTTAAAATTTTACATGATCTGAGTTTAAACCGGTGTAAACCAGGTTGGATTCTATCTTTAGATAG-TTAAAATATTTTAGTACGAAAGGACCAAATATTTATTAAAT-TAATTGTTATTTTGGCAGATTAGTGTATTTGATTTAGAATCATTTTAAGT-AAAATTTTATTACAAGTAATATTTGATTTTTTTAGATTTATTATTAATTATTATTTGTATACTAGTTTTTATTATTTTTATTTTAGTAGGTGTTGCTTTTTTTACATTATTAGAACGAAAGGTTTTAGGATATATTCAAATTCGTACACATATTGTTACTCAAGAAAGAGGTAAAAAGGAAATTTTTGGTCATATAGGAATAATTTATGCTATAGCAGCAATTGGTATCTTAGGATTTATTGTTTGAGCTCATCATATATTTACTGTAGGAATAGATGTTGATACACGAGCATATTTTACATCAGCAACTATAATTATTGCTGTACCTACTGGAATTAAAATTTTTAGATGATTGGCCACTATACATGGAACCCAAATAAATTTTTCTCCCCAAATATTATGAGCAATAGGATTTATTTTCTTATTTACATTAGGAGGATTAACAGGAGTAGTTCTTGCTAATTCATCAATTGATATTGT-TCTACATGATACTTACTACGTTGTAGCTCACTTTCATTATGTTTTATCAATAGGAGCAGTATTTGCAATTATAGCTGGCATTGTACATTGATTTCCATTATTTACAGGAATTACTATAAACAACAAGTTATTAAAAATTCAATTTATTACAATATTTATTGGTGTAAACACTACATTCTTTCCTCAACATTTCCTAGGATTAAGAGGGATACCTCGACGATATTCTGATTACCCAGATGCCTATTTATCATGAAATGTATTATCATCTATTGGTTCTATAATTTCAACAAGAAGAATTATTTTCTTCATATATATTATATGAGACGCATTTGCATCTAAAAATAAATCATTATTTTCTAATCAAATAGATACTAATATTGAATGATTTCAAAAAACACCTCCTATAGAGCACAGTTATAGAGAACTTCCAATTCTGTCAAACTTCTAATGTGACAGAATAGTGTGATAAATTTAAGATTTATTTATAAAGTAA-ACCTTTCTTTAGAAATAGCTACTTGATCGAATTGCTTACTATTAGATGCAACATCACCATTAATAGAGTATTTAATATTATTTCATGATTACACTATACTAATTTTACTATCAATTTTAATAATTGTTGCTTATATTATAACAACCATAATTCAAAATCAATATATTAATAAAACTGTTTTAGAAGGACAAAATATTGAAATCATTTGAACAATTATGCCNNNNNNNNNNNNNNNNNNNNNNNNNNNNNNNNNNNNNNNNNNNNNNNNNNNNNNTTTAGAGATTCATTAAATAATTGAATTTTAATATTTTTATTATTTATTTCTAGATTAACAATATTAATATCTGGATTAGTAGCTAACTATGAATATGATTTAAAGAAAATTATTGCTTTGTCAACATTAAGTCAATTAGGTTTAATAATAAGAGTTTTAGCATTAGGAGATTCAATGTTAGCTTTTTTTCATTTATTAATACATGCTTTATTTAAAGCTTTACTTTTTATATGTGCAGGTTGTATTATTCATAATATAAATAATTGTCAAGATATTCGTTATATAGGATCTTTAGTTAATTTTATTCCTTTAACTAGAAGATTTTTTAATATTTGTAACTTATCTTTATGTGGGTTGCCTTTTTTATCGGGGTTTTATTCAAAGGACTTAATTTTAGAATTTATATCAATAAATTATATAAATTTTTATATTTATTTTGTGTTTTATTTTTCAACAGGTTTAACAGCTATATACTCTATTCGTTTACTTTATTATAGAATGTTTGGAGATTTTAATGGAATAAACTATTATTCAATTTCAGACTCAGGAGATTATATATTAAAAGGTATAAGGGGGTTAATTTTTTTAGTAATTTTCGGTGGTAGAATTATGAGATGATTAATATTTCCTACACCTTATTTTATTTGTCTACCTATATATATAAAATTAATAGTGTTAATTGTAGTTTTATTGGGAGTTGTATTTGGTTACATAATTTCTAATATTGGTTTTAATGATTCTTCTAAGACTTTAATATTTTATAAAATATCCTTTTTTTTTAGTTCTATAATTAATTTAAATTATTTATCAACCTTTGGAGTTACATATTATTCATTATTATATGGGGATAAATATTATTTGTATTCTGATCAAGGTTGACTTGAATACTATGGTAGACAAAATATTTTTAAAAATATTAAATATTGTTCATCTAATTTACATAATTTCTTTTTAAATAATGTTAAAATTTTTTTAACATTATTTTTAATTTGAGTTTGTTTATTATTTTTTTAATTTTAATAGCTTA--TAATAAAGTATAATATTGAAGATATTATGAAGATAA--ATTTATCTTAAA----------ATATTTATAAAAT-AATAAATATTTAATTTTACAATGAAAA--TGTAATG--TTTTT------------TAAACTATAT--AAATATAA---------------TATAAATTATAAAGAAATATTAACAAGTTAATGCTTA---AAAAAAGTTAGAAGC-TTTTTA-T---ATTATATTTCTTT
BM0192 CATGTCCTTTTGAA-AATAATTTAAGGTCTGATCTGCTCAATGAA-T---ATTAAATAGCCGCAGTATTTTAACTGTGCAAAGGTAGCATAATAATTAGTTTCTTAATTAGGAACTGGTATGAATGATTGGACAAGAAAATTACTGTCTCTTTCTTAA-TATTTTTGAATTTTATTTTTAAGTGAAAAAGCTTAAATTTTTATAAAAGACGAGAAGACCCTATAGAGTTT--AATATT-TTAAAT-TAATTATATAATAGAAAG-TAATTTTAGTTTAAT-TTATTTATTTGGGGTGATTTGAAGATAAAAAAAATTCTTTGATTAATT-TATTGGTGATTTCTAAATTTTTAATCTATTAATTATAAAAATAAAATAAATTACCTTAGGGATAACAGCGTTATTTTTCTTTAAAGTTCTTATTAAAAGAAAAGTTTGCGACCTCGATGTTGGATTAAAATTAATTTTTGGTGCAGTAACTTAAAAATTAGGTCTGTTCGACCTTTAAAATTTTACATGATCTGAGTTTAAACCGGTGTAAACCAGGTTGGATTCTATCTTTAGAAAG-TTAAAATATTTTAGTACGAAAGGACCAAATATTTATTAAAT-TAATTGTTATTTTGGCAGATTAGTGTATTTGATTTAGAATCATTTTAAGT-AAAATTTTATTACAAGTAATATTTGATATTTTTAGATGTAGTTTTGGTTATAATTTGTATACTAGTTTTTATTATTTTTATTTTAGTAGGTGTTGCTTTTTTTACATTATTGGAACGTAAAATTTTAGGATATATTCAAATTCGTACCCATATTGTTACTCAAGAAAGAGGCAAAAAAGAAATTTTTGGCCACATAGGAATAATTTATGCTATAGCAGCAATTGGAATTTTAGGATTTATTGTATGAGCACATCATATATTCACCGTAGGTATAGACGTTGATACACGAGCGTATTTTACATCAGCAACCATAATTATTGCCGTTCCAACTGGAATTAAAATTTTTAGTTGATTGGCAACTATACATGGAACTCAAATATCATTTTCTCCTCAAATATTATGAGCTATAGGATTCATTTTCCTATTCACATTAGGTGGATTAACAGGCGTAGTACTTGCTAATTCATCAATTGACATCGT-ACTTCATGATACTTACTATGTAGTAGCTCATTTCCATTATGTTCTTTCAATAGGAGCTGTATTTGCAATTATAGCAGGAATTATTCATTGATTCCCATTATTTACTGGAATTACAATAAATAATAAAATACTAAAAATTCAATTCATTACAATATTTATTGGAGTAAATACTACATTTTTTCCCCAACATTTCCTAGGATTAAGAGGTATACCACGACGATATTCAGATTACCCAGACGCATATTTATCATGAAATATTATCTCATCTATTGGTTCAATAATTTCAACAAGAAGAATTATTTTCTTTATATACATTTTATGAGATGCACTAGCATCCAAAAATAAATCATTATTTTCTAATCAAATGGATACAAATATCGAATGATTTCAAAAAACACCCCCTATAGAGCATAGTTATAGAGAACTACCTATTCTGTCAAAATTCTAATGTGACAGAATAGTGTGATAAATTTAAGATTTATTTATAAAGTAA-ACCTTTCTTTAGAAATATCCACTTGGTCAAACTGCTTGCTTTTAGATGCCACTTCACCACTAATAGAATATTTAATATCATTCCATGACTATACAATATTAATTTTATTGTCAATTTTGATAATTGTTGCTTATATTATAACAACAATAATTAAAAATGAATTTATTAATAAAACTCTTCTAGAAGGGCAAACAATCGAAATCATTTGAACAATCATACCAATAATTACATTAATATTTATTGCAACACCATCATTAAATTTATTATATTTAATNNNNNNNNNGGTTTAAATAGTTGAATTTTAATATTTTTATTATTTATTTCTAGATTAACAATATTAATGTCTGGGTTAGTAGCTAATTATGAATATGATTTAAAGAAAATTATTGCTTTGTCAACTTTAAGTCAATTAGGATTAATGATAAGAGTTTTAGCTTTGGGAGATAGTATATTAGCTTTTTTTCATTTGTTAATACATGCTTTGTTTAAGGCTTTATTATTTATATGTGCAGGTAATATTATTCACAATATAAATAATTGTCAAGATATTCGTTATATAGGATCATTAATTAATTTTATTCCTTTAACTAGAAGATTTTTTAATATTTGTAATTTATCTTTGTGTGGATTACCTTTTTTATCAGGTTTTTATTCAAAGGATTTAATTTTAGAATTTATATCTATAGGGTATATAAATTTTTATATTTATTTTGTGTTTTATTTTTCAACAGGTTTAACAGCTATATATTCAATTCGTTTACTTTATTATAGAATGTTTGGTGATTATAATGGATTAAATTATTTATCTATATTAGATTCTAGTGATAAAATATTAAAAGGAATAGGGGGATTAATTATATTAGTAATTTTTGGTGGAAGAATTATAAGTTGAATAGTATTTCCTACTCCTTATTTTATTTGTTTACCTTTGTATATAAAATTAATAGTATTAATAGTTGTATTAATAGGAATTTTCTTTGGTTATATAATTTCTAATATTAGTTTTAATGATTCTTCAAAGACTTTATATTTTTATAATGTATCATTTTTTTTTAGTTCAATAATTAATTTAAATTATTTATCAACTTTTGGATTAACATATTATTTTTTAAGTTTTGGGGAAAAATATTATAATTTTTCTGATCAAGGTTGATTAGAATATTATGGTAGACAAAGAATGTTTTTAAACATTAAATTTTCTTCTTCTAATTTGCAGAGATTTTTTTCTAATAATATTAAGATTTTTTTAACATTATTTCTAATTTGGATTTGTTTATTAATTTTTTAATTTTAATAGCTTA--TAATAAAGTATAATATTGAAGATATTATGAAGATAA--TTTTATCTTAAA----------ATATTTATAAAAT-AATAAATATTTAATTTTACAATGAAAA--TGTAATG--TTTTT------------TAAACTATAT--AAATT-----------------------------AAGAAATATTAACAATTTAATGCTTA---AAAAAAGTTAGAAGC-TTTTTA-T---AATATATTTCTTT
BM0180 CATGTCCTTTTGAT-TTTAATTTAAGGTCTAATCTGCTCAATGAG-T---ATTAAATAGCCGCAGTATTTTAACTGTGCAAAGGTAGCATAATAATTAGTTTCTTGATTAGGAACTAGTATGAATGATTGGACAAGAAAATTTCTGTCTCTTTTTTAA-AATTTTTGAATTTTATTTTTAAGTGAAAAAGCTTAAATTTTTATAAAAGACGAGAAGACCCTATAGAGTTT--AATATG-GTTAAT-TGATTAATTTTTAGAAAA-TTATTTTGTTTGGCT-TTATTTGGTTGGGGTGATTTAAAGATAGAAAGAATTCTTTAAAAATAA-AATTGGTGATATCTAAATTTTAAATCTATATTTTATAAATATAAAATAAATTACCTTAGGGATAACAGCGTAATTTTTCTTAAAAGTTCTTATAGAAAGGAAAGTTTGCGACCTCGATGTTGGATTAAAATTAATTTTTGGTGCAATAACTTAAAAATTAGGTCTGTTCGACCTTTAAAATTTTACATGATCTGAGTTTAAACCGGTGTGAGCCAGGTTGGATTCTATCTTTAGATTG-TTAATATATTTTAGTACGAAAGGACCAAATATATATTAAAT-TAATTGTTATTTTGGCAGATTAGTGTATTTGATTTAGAATCATTTTAAGT-AAAATTTTATTACAAGTAATATTTGAATTTATTGGATATGGTTTTGGTTTTTTTTTGTATATTTATTTTAATTATTTTTGTTTTAGTGGGTGTTGCATTTTTTACTTTAATGGAGCGAAAGGTTTTAGGATATATTCAAATTCGTACCCACATTGTAACTCAAGAAAGAGGAAAAAAAGAAATTTTTGGTCATATAGGAATAATTTATGCAATAGCAGCAATTGGAATCTTAGGATTCATTGTATGAGCCCATCATATATTTACCGTAGGTATAGATGTAGACACTCGAGCTTATTTCACCTCAGCAACAATAATTATTGCAGTACCAACAGGAATTAAAATTTTCAGTTGACTAGCAACAATACACGGAACCCAGATCTCCTTCTCACCACAAATACTTTGAGCTCTAGGATTCATTTTCCTGTTCACCCTAGGAGGATTAACAGGAGTGGTATTAGCCAATTCATCAATTGACATTGT-ATTACACGACACTTATTATGTAGTAGCACACTTCCATTACGTTCTATCAATAGGAGCTGTATTTGCAATCATAGCAGGCCTTGTCCATTGATTCCCTCTATTTACCGGACTAACAATAAACAACAAACTATTAAAAATTCAATTTACAACAATATTTATTGGAGTAAACACTACATTCTTTCCCCAACATTTCCTAGGATTAAGAGGCATACCACGTCGATACTCTGACTATCCAGACGCATATCTACCATGAAACGTCTTATCCTCAATTGGATCAATAATCTCTACAAGAAGAATCATTTTTTTTATATACATCATATGAGATGCATTCGCATCAAAAAATAAATCAATCTTTTCCAATCAAATAGATACTAACATCGAATGATTTCAAAAAACTCCCCCAATAGAGCATAGATATAGAGAACTACCAATTCTATCAAACTTCTAATGTGACAGAATAGTGTGATAAATTTAAGATTTATTTATAAAGTTA-ATCTTTCTTTAGAAATACCTACCTGATCCAGTTATATACTTATAGATGCCACTTCTCCCTTAATAGAGTATTTAATGTTATTTCACGACTACACAATACTAATTCTATTATCCATTCTAATAATAGTAGCATATATTATAACAATAATAATTAAAAACAAATTCATCAATAAAACTCTTCTAGAAGGACAAACTATTGAAATCATTTGAACAATCATTCCAATAATTACATTAATATTTATTGCAACACCATCCCTAAACTTACTATATTTAATTTTAGAGATGCTTTAAATAGTTGGGTTTTAATATTTTTATTGTTTATAAGAAGTTTAACTATATTTATATCTGGATTAATTGCAAATTATGAATATGATTTAAAAAAGATTATTGCTCTTTCTACTTTAAGACAATTGGGTTTGATACTAAGTGTTTTAGCTTTAGGGGAGAGAATATTAGCTTTTTTTCATTTATTAATGCATGCTTTATTTAAGGCTTTATTGTTTATATGTGCGGGTTGTATAATTCATAATATAAATAATTGTCAAGATATTCGTTATATAGGTTCATTAGTTAATTTTATTCCTTTAACAGGAAGATTTTTTAATATTTGTAATTTATCATTGTGTGGTTTACCTTTTTTATCAGGTTTTTATTCTAAGGATTTAATTCTTGAATTTATATCAATAAGTTATATAAATTTTTATATTTATTTTATTTTTTATATTTCTACAGGTTTAACAGTAATATATTCAATACGTTTAGTTTTTTATACAATATTTGGTGATAATAATAGTTTAAGATATTTTTCTATTTTGGATTCTAGAGATAAAATGTTAAAAGGAATAGGGGGTTTAATTTTTTTAGTTATTTTTGGTGGAAGAATTATAAGGTGATTAGTCTTTCCTACTCCTTATTTTATTTGTTTACCTTTTTTTATGAAAATAATGGTTTTATTAACTGTGTTTTTAGGGGGTTTATTAGGTTATTTAATTTCTAATATTAATTTTAATGATTTATCTAAGACTTTAAATTTTTATAATTTATCTTATTTTTTAAGTTCAATATGAAACTTGAATTATTTATCAACTTTTGGTACTTCTTATTATTTTTTAAGAATAGGTGAAAAATTTTATTCTTTAGTGGATCAGGGCTGATTTGAATATTATGGAAGGCAGAATTTATTTAATAGAATAAAATTTTCTTCAAATTTTTTAGAGAAAATCTTTTTAAATAATATTAAGATTTTTTTAACTTTATTTTTAATTTGGATTTGTTTATTATTTTTTTAATTTTAATAGCTTA-TAGTTAAAGCATAATATTGAAGATATTAGGAAAGTAG--ATTTACTTTAAA----------ATATTTATAAAAA-A-ATAGAATTTAATTTTACAATGAAAA--TGTAAGG--TTTT----------AGTTAAACTATAT--AAATTAAA-----------CAT-----------TTAGAAATATAAACATATTAATGCTTT---TTAAAAGTTAGAAGC-TTTTTT-----AAAATATTTCTTT
A00131 CATGTCCTTTTGAA-AATAATTTAAGGTCTGATCTGCTCAATGAA-T---ATTAAATAGCCGCAGTATTTTGACTGTGCAAAGGTAGCATAATAATTAGTTTCTTGATTAGAAGCTGGTATGAATGATTGGACAAGAAAATTACTGTCTCTTTCTTAA-TGTTTTTGAATTTTATTTCTAAGTGAAAAAGCTTAGATTTTTATAAAAGACGAGAAGACCCTATAGAGTTT--AATATT-TTTAAT-TAATTATATATTAGAATA-TAATTTTAATTAATT-TTATTTAGTTGGGGTGACTTGAAGATTTAACTAATTCTTTAATAATTA-AATTGGTGATTTCTAAATTTTTAATCTATAAATTATAAAAATAAAACAAATTACCTTAGGGATAACAGCGTAATTTTTCTTTAAAGTTCTTATTAAAAGAAAAGTTTGCGACCTCGATGTTGGATTAAAATTAATTTTTGGTGCAGTAACTTAAAAATTAGGTCTGTTCGACCTTTAAAATTTTACATGATCTGAGTTTAAACCGGTGTAAACCAGGTTGGATTCTATCTTTAGATAA-TTAAAATATTTTAGTACGAAAGGACCAAATATTTATTAAAT-TAATTGTTATTTTGGCAGATTAGTGTATTTGATTTAGAATCATTTTAAGT-AAAATTTTATTACAAGTAATATTTGATTTTTTTAGATTTATTATTAATTATTATTTGTATACTAGTTTTTATTATTTTTATTTTAGTTGGTGTAGCTTTTTNNNNNNNNNNNNNNNNNNNNNNNNNNNNNNNNNNNNNNNNNNNNNNNNNNNNNNNNNNNNNNNNNNNNNNNNNNNNNNNNNNNNNNNNNNNNNNNNNNNNNNNNNNNNNNNNNNNNNNNNNNNNNNNNNNNNNNNNNNNNNNNNNNNNNNNNNNNNNNNNNNNNNNNNNNNNNNNNNNNNNNNNNNNNNNNNNNNNNNNNNNNNNNNNNNNNNNNNNNNNNNNNNNNNNNNNNNNNNNNNNNNNNNNNNNNNNNNNNNNNNNNNNNNNNNNNNNNNNNNNNNNNNNNNNNNNNNNNNNNNNNNNNNNNNNNNNNNNNNNNNNNNNNNNNNNNNNNNNNNNNNNNNNNNNNNNNNNNNNNNNNNNNNNNNNNNNNNNNNNNNNNNNNNNNNNNNNNNNNNNNNNNNNNNNNNNNNNNNNNNNNNNNNNNNNNNNNNNNNNNNNNNNNNNNNNNNNNNNNNNNNNNNNNNNNNNNNNNNNNNNNNNNNNNNNNNNNNNNNNNNNNNNNNNNNNNNNNNNNNNNNNNNNNNNNNNNNNNNNNNNNNNNNNNNNNNNNNNNNNNNNNNNNNNNNNNNNNNNNNNNNNNNNNNNNNNNNNNNNNNNNNNNNNNNNNNNNNNNNNNNNNNNNNNNNNNNNNNNNNNNNNNNNNNNNNNNNNNNNNNNNNNNNNNNNNNNNNNNNNNNNNNNNNNNNNNNNNNNNNNNNNNNNNNNNNNNNNNNNNNNNNNNNNNNNNNNNNNNNNNNNNNNNNNNNNNNNNNNNNNNNNNNNNNNNNNNNNNNNNNNNNNNNNNNNNNNNNNNNNNNNNNNNNNNNNNNNNNNNNNNNNNNNNNNNNNNNNNNNNNNNNNNNNNNNNNNNNNNNNNNNNNNNNNNNNNNNNNNNNNNNNNNNNNNNNNNNNNNNNNNNNNNNNNNNNNNNNNNNNNNNNNNNNNNNNNNNNNNNNNNNNNNNNNNNNNNNNNNNNNNNNNNNNNNNNNNNNNNNNNNNNNNNNNNNNNNNNNNNNNNNNNNNNNNNNNNNNNNNNNNNNNNNNNNNNNNNNNNNNNNNNNNNNNNNNNNNNNNNNNNNNNNNNNNNNNNNNNNNNNNNNNNNNNNNNNNNNNNNNNNNNNNNNNNNNNNNNNNNNNNNNNNNNNNNNNNNNNNNNNNNNNNNNNNNNNNNNNNNNNNNNNNNNNNNNNNNNNNNNNNNNNNNNNNNNNNNNNNNNNNNNNNNNNNNNNNNNNNNNNNNNNNNNNNNNNNNNNNNNNNNNNNNNNNNNNNNNNNNNNNNNNNNNNNNNNNNNNNNNNNNNNNNNNNNNNNNNNNNNNNNNNNNNNNNNNNNNNNNNNNNNNNNNNNNNNNNNNNNNNNNNNNNNNNNNNNNNNNNNNNNNNNNNNNNNNNNNNNNNNNNNNNNNNNNNNNNNNNNNNNNNNNNNNNNNNNNNNNNNNNNNNNNNNNNNNNNNNNNNNNNNNNNNNNNNNNNNNNNNNNNNNNNNNNNNNNNNNNNNNNNNNNNNNNNNNNNNNNNNNNNNNNNNNNNNNNNNNNNNNNNNNNNNNNNNNNNNNNNNNNNNNNNNNNNNNNNNNNNNNNNNNNNNNNNNNNNNNNNNNNNNNNNNNNNNNNNNNNNNNNNNNNNNNNNNNNNNNNNNNNNNNNNNNNNNNNNNNNNNNNNNNNNNNNNNNNNNNNNNNNNNNNNNNNNNNNNNNNNNNNNNNNNNNNNNNNNNNNNNNNNNNNNNNNNNNNNNNNNNNNNNNNNNNNNNNNNNNNNNNNNNNNNNNNNNNNNNNNNNNNNNNNNNNNNNNNNNNNNNNNNNNNNNNNNNNNNNNNNNNNNNNNNNNNNNNNNNNNNNNNNNNNNNNNNNNNNNNNNNNNNNNNNNNNNNNNNNNNNNNNNNNNNNNNNNNNNNNNNNNNNNNNNNNNNNNNNNNNNNNNNNNNNNNNNNNNNNNNNNNNNNNNNNNNNNNNNNNNNNNNNNNNNNNNNNNNNNNNNNNNNNNNNNNNNNNNNNNNNNNNNNNNNNNNNNNNNNNNNNNNNNNNNNNNNNNNNNNNNNNNNNNNNNNNNNNNNNNNNNNNNNNNNNNNNNNNNNNNNNNNNNNNNNNNNNNNNNNNNNNNNNNNNNNNNNNNNNNNNNNNNNNNNNNNNNNNNNNNNNNNNNNNNNNNNNNNNNNNNNNNNNNNNNNNNNNNNNNNNNNNNNNNNNNNNNNNNNNNNNNNNNNNNNNNNNNNNNNNNNNNNNNNNNNNNNNNNNNNNNNNNNNNNNNNNNNNNNNNNNNNNNNNNNNNNNNNNNNNNNNNNNNNNNNNNNNNNNNNNNNNNNNNNNNNNNNNNNNNNNNNNNNNNNNNNNNNNNNNNNNNNNNNNNNNNNNNNNNNNNNNNNNNNNNNNNNNNNNNNNNNNNNNNNNNNNNNNNNNNNNNNNNNNNNNNNNNNNNNNNNNNNNNNNNNNNNNNNNNNNNN
A00172 CATGTCTTTTTGAA-TTTAATTTAAAGTCTAATCTGCTCAATGAA-T---ATTAAATAGCCGCAGTATTTTAACTGTGCAAAGGTAGCATAATAATTAGTTTCTTGATTAGGAACTGGAATGAATGATTGGACAAGAAAATATCTGTCTCTTTTTTAA-ATTTTTTGAATTTTATTTTTAAGTGAAAAAGCTTAAATTTTTATAAAAGACGAGAAGACCCTATAGAGTTT--AATATT-GTTTAA-TAATTTAGATTTGGAAAT-GGATTTTATTTAATT-TTATTTGTTTGGGGTGATTTAAAGATAAATGAAATTCTTTAATTTATA-AATTGGTGATATCTAAATTTTAAATCTATATTTTATAAAAATAAAATAAATTACCTTAGGGATAACAGCGTAATTTTTCTTTAAAGTTCACATTAAAAGAAAAGTTTGCGACCTCGATGTTGGATTAAAATTAATTTTTGGTGCAATAACTTAAAAATTAGGTCTGTTCGACCTTTAAAATTTTACATGATCTGAGTTTAAATCGGCGTGAGCCAGGTTGGATTCTATCTTTAGAATG-TTAATATATTTTAGTACGAAAGGACCAAATATTTATTAAAT-TAATTGTTATTTTGGCAGATTAGTGTATTTGATTTAGAATCATTTTAAGTAAAAATTTTATTACAAGTAATATTTGAATATTTTAGATAGATTTTTAATTTTTTTATGTATAATTATTTTTTTAATTTTTATTTTAGTAGGTGTTGCTTTTTTTACATTATTTGAACGAAAAATTTTAGGATATATTCAAATTCGTACTCATATTGTTACACAAGAAAGAGGAAAAAAAGAAATTTTTGGCCATATAGGAATAATTTATGCAATAGCAGCAATTGGTTTATTAGGATTTATTGTATGAGCACACCATATATTTACAGTAGGAATAGATGTAGATACACGAGCTTATTTTACCTCAGCAACAATAATTATTGCTGTACCAACCGGTATTAAAATTTTTAGTTGACTAGCAACAATAAACGGAACACAAATTTCTTTTTCTCCACAAATATTGTGAGCAATAGGATTTATTTTTTTATTCACCTTAGGTGGATTAACCGGAGTTGTTTTAGCAAATTCATCAATTGATATTAT-TTTACATGATACATACTACGTAGTAGCCCATTTTCATTATGTCCTTTCAATAGGAGCAGTTTTTGCAATTATAGCAGGACTAGTTCATTGATTCCCATTATTCACCGGATTATCTATAAACAATAAAATATTAAAAATACAATTCATTACAATATTTATTGGAGTAAACACTACATTTTTCCCTCAACACTTTTTAGGATTAAGAGGAATACCTCGACGGTATTCAGATTATCCTGATGCATATCTTCCATGAAATATTATTTCATCTATTGGTTCTATAATTTCTACAAGAAGAATCATTTTTTTTATATATATTATATGAGATGCATTCACTTCAAAAAACAAATCAATTTTTTCTAATCAAATAGATACTAATATTGAATGATTACAAAAAACTCCTCCTATAGAGCATAGTTATAGAGAATTACCAATTTTATCAAACTTCTAATGTGACAGAATAGTGTGATAAATTTAAGATTTATTTATAAAGTTT-ATCTTTCTTTAGAAATACCTACCTGATCAAGCTTTATATTAATAGATGCAACATCACCATTAATAGAATATCTCCTATTATTCCATGATTACACAATACTAATCTTACTATCCATTCTAATACTTATTGGTTATATAATAACAGCTATAATCAAAAATCAATATATTAATAAAACTCTATTAGAAGGACAAACAATTGAAATCATCTGAACAATTATACCAATAATTACATTAATATTTATTGCAACACCCTCACTAAATTTATTATATTTNNNNNNNNNNNNNNNNNNNNNNNNNNNNNNNNNNNNNNNNNNNNNNNNNNNNNNNNNNNNNNNNNNNNNNNNNNNNNNNNNNNNNNNNNNNNNNNNNNNNNNNNNNNNNNNNNNNNNNNNNNNNNNNNNNNNNNNNNNNNNNNNNNNNNNNNNNNNNNNNNNNNNNNNNNNNNNNNNNNNNNNNNNNNNNNNNNNNNNNNNNNNNNNNNNNNNNNNNNNNNNNNNNNNNNNNNNNNNNNNNNNNNNNNNNNNNNNNNNNNNNNNNNNNNNNNNNNNNNNNNNNNNNNNNNNNNNNNNNNNNNNNNNNNNNNNNNNNNNNNNNNNNNNNNNNNNNNNNNNNNNNNNNNNNNNNNNNNNNNNNNNNNNNNNNNNNNNNNNNNNNNNNNNNNNNNNNNNNNNNNNNNNNNNNNNNNNNNNNNNNNNNNNNNNNNNNNNNNNNNNNNNNNNNNNNNNNNNNNNNNNNNNNNNNNNNNNNNNNNNNNNNNNNNNNNNNNNNNNNNNNNNNNNNNNNNNNNNNNNNNNNNNNNNNNNNNNNNNNNNNNNNNNNNNNNNNNNNNNNNNNNNNNNNNNNNNNNNNNNNNNNNNNNNNNNNNNNNNNNNNNNNNNNNNNNNNNNNNNNNNNNNNNNNNNNNNNNNNNNNNNNNNNNNNNNNNNNNNNNNNNNNNNNNNNNNNNNNNNNNNNNNNNNNNNNNNNNNNNNNNNNNNNNNNNNNNNNNNNNNNNNNNNNNNNNNNNNNNNNNNNNNNNNNNNNNNNNNNNNNNNNNNNNNNNNNNNNNNNNNNNNNNNNNNNNNNNNNNNNNNNNNNNNNNNNNNNNNNNNNNNNNNNNNNNNNNNNNNNNNNNNNNNNNNNNNNNNNNNNNNNNNNNNNNNNNNNNNNNNNNNNNNNNNNNNNNNNNNNNNNNNNNNNNNNNNNNNNNNNNNNNNNNNNNNNNNNNNNNNNNNNNNNNNNNNNNNNNNNNNNNNNNNNNNNNNNNNNNNNNNNNNNNNNNNNNNNNNNNNNNNNNNNNNNNNNNNNNNNNNNNNNNNNNNNNNNNNNNNNNNNNNNNNNNNNNNNNNNNNNNNNNNNNNNNNNNNNNNNNNNNNNNNNNNNNNNNNNNNNNNNNNNNNNNNNNNNNNNNNNNNNNNNNNNNNNNNNNNNNNNNNNNNNNNNNNNNNNNNNNNNNNNNNNNNNNNNNNNNNNNNNNNNNNNNNNNNNNNNNNNNNNNNNNNNNNNNNNNNNNNNNNNNNNNNNNNNNNNNNNNNNNNNNNNNNNNNNNNNNNNNNNNNNNNNNNNNNN
A00206 CATGTCCTTTTGAT-TTTGATGTAAGGTCTAATCTGCTCAGTGAA-T---TTTAAATAGCCGCAGTATTTTAACTGTGCAAAGGTAGCATAATAATTAGTTTCTTAATTAGGAACTGGTATGAATGATTGGACAAGAAAATTTCTGTCTCTTTTTTAA-TATTTTTGAATTTTATTTTTAAGTGAAAAAGCTTAAATTTTTATAAAAGACGAGAAGACCCTATAGAGTTT--AATATT-ATTAAC-TAATCTAATATTAGAATT-GAGTTTTAGTTTATA-ATATTTAGTTGGGGTGATTTAAAGATAAATTTAATTCTTTAATTTAAA-TATTGGTGATATCTAAATTTTAAATCTATATTTTATAAATATAAAATAAATTACCTTAGGGATAACAGCGTAATTTTTCTTAAAAGTTCTTATTGAAAGAAAAGTTTGCGACCTCGATGTTGGATTAAAATTAATTTTTGGTGCAATAACTTAAAAATTGGGTCTGTTCGACCTTTAAAATTTTACATGATCTGAGTTTAAACCGGTGTGAGCCAGGTTGGATTCTATCTTTAGATTG-TTAATATATTTTAGTACGAAAGGACCAAATATATATTATAT-TAATTGTTATTTTGGCAGATTAGTGTATTTGATTTAGAATCATTTTAAGT-AAAATTTTATTACAAGTAATATTTGAATTTAATAGATATAGTTTTGGTTTTTATTTGTATATTGGTTTTTATTATTTTTATTCTTGTTGGTGTAGCTTTTTTTACTTTANNNNNNNNNNNNNNNNNNNNNNNNNNNNNNNNNNNNNCCCATATTGTTACTCAAGAAAGAGGAAAAAAGGAAATTTTTGGCCATATAGGAATAATTTACGCAATAGCAGCTATTGGAATTTTAGGATTTATTGTTTGAGCTCACCATATATTTACTGTAGGAATAGATGTTGACACCCGAGCCTATTTTACTTCAGCAACTATAATTATTGCTGTACCAACAGGAATTAAAATTTTTAGTTGACTAGCAACAATACACGGAACTCAAATTTCATTCTCCCCCCAAATAATATGAGCTTTAGGATTTATTTTCCTTTTTACACTAGGAGGATTAACAGGAGTTGTATTAGCAAATTCATCAATTGATATTGT-TCTTCATGATACATATTATGTAGTAGCCCATTTCCATTATGTTCTATCTATAGGAGCTGTATTTGCTATTATAGCAGGACTAGTACATTGATTCCCATTATTTACCGGATTAACAATAAATAATAAGCTTCTAAAAATCCAATTCGCTACTATATTCATTGGTGTAAATACTACATTTTTCCCTCAACATTTCCTAGGACTAAGAGGAATACCTCGACGATACTCAGATTACCCTGACGCTTACCTTCCATGAAATGTTTTATCCTCAATTGGATCAATAATTTCTACTAGAAGAATTATTTTTTTTATATACATTATATGAGACGCTTTTACATGTAAAAACAAATCAATCTTTTCAAATCAAATAGATACTAATATTGAATGATTTCAAAAAACACCTCCTATAGAGCATAGCTATAGAGAATTACCAATTCTGTCAAACTTCTAATGTGACAGAATAGTGTGATAAATTTAAGATTTATTTATAAAGTTA-ATCTTTCTTTAGAAATACTCACATGATCCAGATATATATTAATAGACGCTACATCCCCATTAATAGAATATTTAATATTATTCCATGACTACACAATATTAATTCTATTATCAATTTTAATAATAGTAGCATATATTATAACAACTATAATTAAAAATAAATTTATCAATAAAACCTTATTAGAAGGACAAACAATCGAAATTATCTGAACAATTATCCCAATAATTACATTAATATTTATTGCAACCCCGTCCCTTAACCTTTTATATTTNNNNNNNNNNNNNNNNNNNNNNNNNNNNNNNNNNNNNNNNNNNNNNNNNNNNNNNNNNNNNNNNNNNNNNNNNNNNNNNNNNNNNNNNNNNNNNNNNNNNNNNNNNNNNNNNNNNNNNNNNNNNNNNNNNNNNNNNNNNNNNNNNNNNNNNNNNNNNNNNNNNNNNNNNNNNNNNNNNNNNNNNNNNNNNNNNNNNNNNNNNNNNNNNNNNNNNNNNNNNNNNNNNNNNNNNNNNNNNNNNNNNNNNNNNNNNNNNNNNNNNNNNNNNNNNNNNNNNNNNNNNNNNNNNNNNNNNNNNNNNNNNNNNNNNNNNNNNNNNNNNNNNNNNNNNNNNNNNNNNNNNNNNNNNNNNNNNNNNNNNNNNNNNNNNNNNNNNNNNNNNNNNNNNNNNNNNNNNNNNNNNNNNNNNNNNNNNNNNNNNNNNNNNNNNNNNNNNNNNNNNNNNNNNNNNNNNNNNNNNNNNNNNNNNNNNNNNNNNNNNNNNNNNNNNNNNNNNNNNNNNNNNNNNNNNNNNNNNNNNNNNNNNNNNNNNNNNNNNNNNNNNNNNNNNNNNNNNNNNNNNNNNNNNNNNNNNNNNNNNNNNNNNNNNNNNNNNNNNNNNNNNNNNNNNNNNNNNNNNNNNNNNNNNNNNNNNNNNNNNNNNNNNNNNNNNNNNNNNNNNNNNNNNNNNNNNNNNNNNNNNNNNNNNNNNNNNNNNNNNNNNNNNNNNNNNNNNNNNNNNNNNNNNNNNNNNNNNNNNNNNNNNNNNNNNNNNNNNNNNNNNNNNNNNNNNNNNNNNNNNNNNNNNNNNNNNNNNNNNNNNNNNNNNNNNNNNNNNNNNNNNNNNNNNNNNNNNNNNNNNNNNNNNNNNNNNNNNNNNNNNNNNNNNNNNNNNNNNNNNNNNNNNNNNNNNNNNNNNNNNNNNNNNNNNNNNNNNNNNNNNNNNNNNNNNNNNNNNNNNNNNNNNNNNNNNNNNNNNNNNNNNNNNNNNNNNNNNNNNNNNNNNNNNNNNNNNNNNNNNNNNNNNNNNNNNNNNNNNNNNNNNNNNNNNNNNNNNNNNNNNNNNNNNNNNNNNNNNNNNNNNNNNNNNNNNNNNNNNNNNNNNNNNNNNNNNNNNNNNNNNNNNNNNNNNNNNNNNNNNNNNNNNNNNNNNNNNNNNNNNNNNNNNNNNNNNNNNNNNNNNNNNNNNNNNNNNNNNNNNNNNNNNNNNNNNNNNNNNNNNNNNNNNNNNNNNNNNNNNNNNNNNNNNNNNNNNNNNNNNNNNNNNNNNNNNNNNNNNNNNNNNNNNNNNNNNNNN
A00308 CATGTCCTTTTGAT-AATAATCTAAGGTCTAATCTGCTCAATGAA-T---ATTAAATAGCCGCAGTATTTTAACTGTGCAAAGGTAGCATAATAATTAGTTTCTTAATTAGAAACTGGTATGAATGATTGGACAAGAAAATTACTGTCTCTTTCTTAA-TGTTTTTGAATTTTATTTTTAAGTGAAAAAGCTTAAATTTGTATAAAAGACGAGAAGACCCTATAGAGTTT--AATATT-TTAAAT-TAATTATATAATAGTAAA-TAATTTTAATTTAAT-TTATTTATTTGGGGTGATTTGAAGATTAAAAAAATTCTTTAATTAATT-AATTGGTGATTTCTAAATTTTGAATCTATAAATAATAAAAATAAAATAAATTACCTTAGGGATAACAGCGTTATTTTTCTTTAAAGCTCTTATTAAAAGAAAAGTTTGCGACCTCGATGTTGGATTAAAATTAATTTTTGGTGCAGTAACTTAAAAATTAGGTCTGTTCGACCTTTGAAATTTTACATGATCTGAGTTTAAACCGGTGTAAACCAGGTTGGATTCTATCTTTAGAAAA-TTAAAATATTTTAGTACGAAAGGACCAAATATTTATTAAAT-TAATTGTTATTTTGGCAGATTAGTGTATTTGATTTAGAATCATTTTAAGT-AAAATTTTATTACAAGTAATATTTGATATTTTTAGATTTGGTTTTGGTTATAATTTGTATACTAGTTTTTATTATTTTTATTTTAGTGGGTTTAGCTTTCTTTACATTATTAGAACGTAAAATTTTAGGCTATATTCAAATTCGTANNNNNNNNNNNNNNNNNNNNNNNNNNNNNNNNNNNNNNNNNNNNNNNNNNNNNNNNNNNNNNNNNNNNNNNNNNNNNNNNNNNNNNNNNNNNNNNNNNNNNNNNNNNNNNNNNNNNNNNNNNNNNNNNNNNNNNNNNNNNNNNNNNNNNNNNNNNNNNNNNNNNNNNNNNNNNNNNNNNNNNNNNNNNNNNNNNNNNNNNNNNNNNNNNNNNNNNNNNNNNNNNNNNNNNNNNNNNNNNNNNNNNNNNNNNNNNNNNNNNNNNNNNNNNNNNNNNNNNNNNNNNNNNNNNNNNNNNNNNNNNNNNNNNNNNNNNNNNNNNNNNNNNNNNNNNNNNNNNNNNNNNNNNNNNNNNNNNNNNNNNNNNNNNNNNNNNNNNNNNNNNNNNNNNNNNNNNNNNNNNNNNNNNNNNNNNNNNNNNNNNNNNNNNNNNNNNNNNNNNNNNNNNNNNNNNNNNNNNNNNNNNNNNNNNNNNNNNNNNNNNNNNNNNNNNNNNNNNNNNNNNNNNNNNNNNNNNNNNNNNNNNNNNNNNNNNNNNNNNNNNNNNNNNNNNNNNNNNNNNNNNNNNNNNNNNNNNNNNNNNNNNNNNNNNNNNNNNNNNNNNNNNNNNNNNNNNNNNNNNNNNNNNNNNNNNNNNNNNNNNNNNNNNNNNNNNNNNNNNNNNNNNNNNNNNNNNNNNNNNNNNNNNNNNNNNNNNNNNNNNNNNNNNNNNNNNNNNNNNNNNNNNNNNNNNNNNNNNNNNNNNNNNNNNNNNNNNNNNNNNNNNNNNNNNNNNNNNNNNNNNNNNNNNNNNNNNNNNNNNNNNNNNNNNNNNNNNNNNNNNNNNNNNNNNNNNNNNNNNNNNNNNNNNNNNNNNNNNNNNNNNNNNNNNNNNNNNNNNNNNNNNNNNNNNNNNNNNNNNNNNNNNNNNNNNNNNNNNNNNNNNNNNNNNNNNNNNNNNNNNNNNNNNNNNNNNNNNNNNNNNNNNNNNNNNNNNNNNNNNNNNNNNNNNNNNNNNNNNNNNNNNNNNNNNNNNNNNNNNNNNNNNNNNNNNNNNNNNNNNNNNNNNNNNNNNNNNNNNNNNNNNNNNNNNNNNNNNNNNNNNNNNNNNNNNNNNNNNNNNNNNNNNNNNNNNNNNNNNNNNNNNNNNNNNNNNNNNNNNNNNNNNNNNNNNNNNNNNNNNNNNNNNNNNNNNNNNNNNNNNNNNNNNNNNNNNNNNNNNNNNNNNNNNNNNNNNNNNNNNNNNNNNNNNNNNNNNNNNNNNNNNNNNNNNNNNNNNNNNNNNNNNNNNNNNNNNNNNNNNNNNNNNNNNNNNNNNNNNNNNNNNNNNNNNNNNNNNNNNNNNNNNNNNNNNNNNNNNNNNNNNNNNNNNNNNNNNNNNNNNNNNNNNNNNNNNNNNNNNNNNNNNNNNNNNNNNNNNNNNNNNNNNNNNNNNNNNNNNNNNNNNNNNNNNNNNNNNNNNNNNNNNNNNNNNNNNNNNNNNNNNNNNNNNNNNNNNNNNNNNNNNNNNNNNNNNNNNNNNNNNNNNNNNNNNNNNNNNNNNNNNNNNNNNNNNNNNNNNNNNNNNNNNNNNNNNNNNNNNNNNNNNNNNNNNNNNNNNNNNNNNNNNNNNNNNNNNNNNNNNNNNNNNNNNNNNNNNNNNNNNNNNNNNNNNNNNNNNNNNNNNNNNNNNNNNNNNNNNNNNNNNNNNNNNNNNNNNNNNNNNNNNNNNNNNNNNNNNNNNNNNNNNNNNNNNNNNNNNNNNNNNNNNNNNNNNNNNNNNNNNNNNNNNNNNNNNNNNNNNNNNNNNNNNNNNNNNNNNNNNNNNNNNNNNNNNNNNNNNNNNNNNNNNNNNNNNNNNNNNNNNNNNNNNNNNNNNNNNNNNNNNNNNNNNNNNNNNNNNNNNNNNNNNNNNNNNNNNNNNNNNNNNNNNNNNNNNNNNNNNNNNNNNNNNNNNNNNNNNNNNNNNNNNNNNNNNNNNNNNNNNNNNNNNNNNNNNNNNNNNNNNNNNNNNNNNNNNNNNNNNNNNNNNNNNNNNNNNNNNNNNNNNNNNNNNNNNNNNNNNNNNNNNNNNNNNNNNNNNNNNNNNNNNNNNNNNNNNNNNNNNNNNNNNNNNNNNNNNNNNNNNNNNNNNNNNNNNNNNNNNNNNNNNNNNNNNNNNNNNNNNNNNNNNNNNNNNNNNNNNNNNNNNNNNNNNNNNNNNNNNNNNNNNNNNNNNNNNNNNNNNNNNNNNNNNNNNNNNNNNNNNNNNNNNNNNNNNNNNNNNNNNNNNNNNNNNNNNNNNNNNNNNNNNNNNNNNNNNNNNNNNNNNNNNNNNNNNNNNNNNNNNNNNNNNNNNNNNNNNNNNNNNNNNNNNNNNNNNNNNNNNNNNNNNNNNNNNNNNNNNNNNNNNNNNNNNNNNNNNNNNNNNNNNNNNNNNN
BM0085 NNNNNNNNNNNNNN-NNNNNNNNNNNNNNNNNNNNNNNNNNNNNN-----NNNNNNNNNNNNNNNNNNNNNNNNNNNNNNNNNNNNNNNNNNNNNNNNNNNNNNNNNNNNNNNNNNNNNNNNNNNNNNNNNNNNNNNNNNNNNNNNNNNNNNNNNNNN-NNNNNNNNNNNNNNNNNNNNNNNNNNNNNNNNNNNNNNNNNNNNNNNNNNNNNNNNNNNNNNNNNNNNNNN--NNNNNN-NNNNNN-NNNNNNNNNNNNNNNNNNNNNNNNNNNNNNNNNT-TTATTTGGTTGGGGTGATTTAAAGATAAATTAAATTCTTTAATATATA-GATTGGTGATATCTAAATTTTAAATCTATATTTTATAAATATAAAATAAATTACCTTAGGGATAACAGCGTAATTTTTCTTAAAAGTTCTTATTGAAAGGAAAGTTTGCGACCTCGATGTTGGATTAAAATTAATTTTTGGTGCAGTAACTTAAAAATTGGGTCTGTTCGACCTTTAAAATTTTACATGATCTGAGTTTAAACCGGTGTGAGCCAGGTTGGATTCTATCTTTAGATTG-TTAATATATTTTAGTACGAAAGGACCAAATATATATTAAAT-TAATTGTTATTTTGGCAGATTAGTGTATTTGATTTAGAATCATTTTAAGT-AAAATTTTATTACAAGTAATATTTGAATTTATTAGATATAGTTTTAGTTTTTTTTTGCATATTAATTTTTATTATTTTTATTTTAGTTGGGGTTGCTTTTTTTACTTTAATAGAACGCAAGGTTCTTGGGTATATTCAGATTCGTACCCACATTGTTACCCAAGAAAGAGGAAAAAAGGAAATTTTTGGCCATATAGGAATAATTTACGCTATAGCAGCAATTGGTATTTTAGGATTTATCGTTTGAGCTCATCACATATTCACTGTGGGAATAGATGTGGATACCCGAGCTTATTTTACTTCCGCAACTATAATTATTGCCGTTCCAACAGGAATTAAAATTTTTAGTTGACTAGCAACAATACATGGAACACAAATCTATTTCTCCCCACAAATAATGTGAGCTCTAGGATTCATTTTCCTATTTACATTAGGAGGACTAACGGGAGTTGTTCTAGCAAATTCTTCAATTGATATTGT-ATTACACGACACTTACTACGTAGTAGCACATTTCCATTATGTACTCTCAATAGGGGCTGTATTTGCAATTATAGCAGGATTAGTCCATTGATTCCCATTATTCACAGGATTAACCATAAACAATAAACTTCTAAAAATTCAATTCGCTACAATATTTATTGGTGTAAACACCACCTTCTTCCCCCAACACTTTTTAGGGCTAAGAGGAATACCCCGCCGATATTCAGATTACCCAGATGCATATCTCCCATGAAATGTTCTATCATCAATTGGATCAATAATTTCAACTAGAAGAATCATTTTTTTTATATATATTATATGAGATGCCTTCGCATGTAAAAATAAATCAATCTTTTCTAATCAAATAGATACTAATATCGAATGGTTCCAAAAAACCCCCCCAATAGAGCACAGCTATAGAGAATTACCAATTCTGTCAAACTTCTAATGTGACAGAATAGTGTGATAAATTTAAGATTTATTTATAAAGTTA-ATCTTTCTTTAGAAATACCAACATGATCCAATTATATATTAATAGATGCAACATCTCCACTAATAGAATATTTAATATTATTTCATGATTACACGATATTAATCCTACTATCTATTTTAATAATAGTTGCATACATTATAACAACTATAATCAAAAATAAATTTATTAACAAAACATTATTAGAAGGCCAAACCATTGAAATTATTTGAACAATTATCCCCATAATTACACTTATATTTATCGCTACACCATCTCTTAACCTATTATATTTAATNNNNNNNNNNNNNNNNNNNNNNNNNNNNNNNNNNNNNNNNNNNNNNNNNNNNNNNNNNNNNNNNNNNNNNNNNNNNNNNNNNNNNNNNNNNNNNNNNNNNNNNNNNNNNNNNNNNNNNNNNNNNNNNNNNNNNNNNNNNNNNNNNNNNNNNNNNNNNNNNNNNNNNNNNNNNNNNNNNNNNNNNNNNNNNNNNNNNNNNNNNNNNNNNNNNNNNNNNNNNNNNNNNNNNNNNNNNNNNNNNNNNNNNNNNNNNNNNNNNNNNNNNNNNNNNNNNNNNNNNNNNNNNNNNNNNNNNNNNNNNNNNNNNNNNNNNNNNNNNNNNNNNNNNNNNNNNNNNNNNNNNNNNNNNNNNNNNNNNNNNNNNNNNNNNNNNNNNNNNNNNNNNNNNNNNNNNNNNNNNNNNNNNNNNNNNNNNNNNNNNNNNNNNNNNNNNNNNNNNNNNNNNNNNNNNNNNNNNNNNNNNNNNNNNNNNNNNNNNNNNNNNNNNNNNNNNNNNNNNNNNNNNNNNNNNNNNNNNNNNNNNNNNNNNNNNNNNNNNNNNNNNNNNNNNNNNNNNNNNNNNNNNNNNNNNNNNNNNNNNNNNNNNNNNNNNNNNNNNNNNNNNNNNNNNNNNNNNNNNNNNNNNNNNNNNNNNNNNNNNNNNNNNNNNNNNNNNNNNNNNNNNNNNNNNNNNNNNNNNNNNNNNNNNNNNNNNNNNNNNNNNNNNNNNNNNNNNNNNNNNNNNNNNNNNNNNNNNNNNNNNNNNNNNNNNNNNNNNNNNNNNNNNNNNNNNNNNNNNNNNNNNNNNNNNNNNNNNNNNNNNNNNNNNNNNNNNNNNNNNNNNNNNNNNNNNNNNNNNNNNNNNNNNNNNNNNNNNNNNNNNNNNNNNNNNNNNNNNNNNNNNNNNNNNNNNNNNNNNNNNNNNNNNNNNNNNNNNNNNNNNNNNNNNNNNNNNNNNNNNNNNNNNNNNNNNNNNNNNNNNNNNNNNNNNNNNNNNNNNNNNNNNNNNNNNNNNNNNNNNNNNNNNNNNNNNNNNNNNNNNNNNNNNNNNNNNNNNNNNNNNNNNNNNNNNNNNNNNNNNNNNNNNNNNNNNNNNNNNNNNNNNNNNNNNNNNNNNNNNNNNNNNNNNNNNNNNNNNNNNNNNNNNNNNNNNNNNNNNNNNNNNNNNNNNNNNNNNNNNNNNNNNNNNNNNNNNNNNNNNNNNNNNNNNNNNNNNNNNNNNNNNNNNNNNNNNNNNNNNNNNNNNNNNNNNNNNNNNNNNNNNNNNNNNNNNNNNNNNNNNNNNNNNNNNNNN
A00365 CATGTCCTTTTGAT-AATGATTTAAGGTCTGATCTGCTCAATGAA-A---TTTAAATAGCCGCAGTATTTTGACTGTGCAAAGGTAGCATAATAATTAGTTTCTTAATTAGGAACTGGTATGAATGATTGGACAAGAAAATTACTGTCTCTTTCTTAA-ATTTTTTGAACTTTATTTTTAAGTGAAAAAGCTTAAATTTTTATAAAAGACGAGAAGACCCTATAGAGTTT--CATATT-TCTATTACAATTAGAGCTTAGAATT-GAGTTTTGTTTAGAT-TTATTTGGTTGGGGTGATTTAAAGATTGAATTAATTCTTTAATAATTT-AATTAGTGATATCTAAATTTTAAATCTATATTTAATAAATATAAAATAAATTACCTTAGGGATAACAGCGTAATTTTTCTTTAAAGTTCTTATTAAAAGAAAAGTTTGCGACCTCGATGTTGGATTAAAATTAATTTTTGGTGCAATAACTTAAAAATTAGGTCTGTTCGACCTTTAAAATTTTACATGATCTGAGTTTAAACCGGTGTAAACCAGGTTGGATTCTATCTTTAGAATA-ATAATATATTTTAGTACGAAAGGACCAGATATATATTAAAT-TAATTGTTATTTTGGCAGATTAGTGTATTTGATTTAGAATCATTTTAAGT-AAAATTTTATTACAAGTAATATTTGAATTTTTTGGATATATTATTAGTTTTCCTTTGTATATTAATTTTTATTGTGTTTGTTCTTGTTGGCGTGGCTTTTTTTACTTTGTTGGAGCGAAAGGTTTTAGGATATATTCAAATTCGTACCCACATCGTGACCCAAGAAAGAGGAAAAAAGGAAATTTTTGGCCATATAGGAATAATTTATGCAATAGCAGCAATCGGAATTTTAGGCTTTATTGTTTGAGCACATCACATATTCACAGTTGGAATAGACGTTGACACTCGGGCTTACTTTACATCAGCAACTATAATTATTGCCGTTCCAACAGGAATTAAAATTTTCAGATGACTAGCAACCATACATGGAACTCAAATTTCCTTCTCACCACAAATATTATGAGCCCTAGGATTTATTTTCTTATTCACACTAGGAGGACTAACAGGAGTAGTTTTAGCAAACTCGTCAATTGATATTGT-ACTACATGACACTTACTATGTAGTAGCCCATTTCCACTACGTTTTATCTATAGGAGCAGTTTTTGCTATCATAGCAGGACTTGTCCACTGATTCCCCCTATTTACAGGTCTAACAATAAACAATAAACTTTTAAAAATCCAATTCACAACTATATTTATTGGTGTAAACACAACATTCTTTCCCCAACACTTTCTAGGGCTAAGAGGAATACCACGACGATACTCCGACTATCCAGACGCCTACCTTCCATGAAATGTAATCTCATCAATTGGATCAATAATTTCTACTAGAAGAATCATTTTCTTTATATACATCATATGAGATGCCTTTGCATCTAAAAACAAATCAATCTTCTCGAATCAAATAGATACTAGAATTGAATGATTCCAGAAAACACCCCCAATAGAGCACAGGTACAGAGAGTTGCCAATTCTGTCTAATTTCTAATGTGACAGAATAGTGTGATAAATTTAAGATTTATTTATAAAGTTC-ATCTTTCTTTAGAAATTCCTACCTGATCCAGCTACATACTAATAGATGCAACATCCCCCCTGATAGAATATTTAATACTATTTCACGATTACACAATATTAATTCTTCTATCAATTTTAATAATCGTTGCGTATATTATAACAACAATAATCAAAAATAAATTCATTAACAAAACACTCCTAGAAGGACAAACTATTGAAATCATCTGAACAATTATTCCCATAATCACTTTAATATTTATTGCAACACCATCCCTTAATCTTCTATACTTNNNNNNNNNNNNNNNNNNNNNNNNNNNNNNNNNNNNNNNNNNNNNNNNNNNNNNNNNNNNNNNNNNNNNNNNNNNNNNNNNNNNNNNNNNNNNNNNNNNNNNNNNNNNNNNNNNNNNNNNNNNNNNNNNNNNNNNNNNNNNNNNNNNNNNNNNNNNNNNNNNNNNNNNNNNNNNNNNNNNNNNNNNNNNNNNNNNNNNNNNNNNNNNNNNNNNNNNNNNNNNNNNNNNNNNNNNNNNNNNNNNNNNNNNNNNNNNNNNNNNNNNNNNNNNNNNNNNNNNNNNNNNNNNNNNNNNNNNNNNNNNNNNNNNNNNNNNNNNNNNNNNNNNNNNNNNNNNNNNNNNNNNNNNNNNNNNNNNNNNNNNNNNNNNNNNNNNNNNNNNNNNNNNNNNNNNNNNNNNNNNNNNNNNNNNNNNNNNNNNNNNNNNNNNNNNNNNNNNNNNNNNNNNNNNNNNNNNNNNNNNNNNNNNNNNNNNNNNNNNNNNNNNNNNNNNNNNNNNNNNNNNNNNNNNNNNNNNNNNNNNNNNNNNNNNNNNNNNNNNNNNNNNNNNNNNNNNNNNNNNNNNNNNNNNNNNNNNNNNNNNNNNNNNNNNNNNNNNNNNNNNNNNNNNNNNNNNNNNNNNNNNNNNNNNNNNNNNNNNNNNNNNNNNNNNNNNNNNNNNNNNNNNNNNNNNNNNNNNNNNNNNNNNNNNNNNNNNNNNNNNNNNNNNNNNNNNNNNNNNNNNNNNNNNNNNNNNNNNNNNNNNNNNNNNNNNNNNNNNNNNNNNNNNNNNNNNNNNNNNNNNNNNNNNNNNNNNNNNNNNNNNNNNNNNNNNNNNNNNNNNNNNNNNNNNNNNNNNNNNNNNNNNNNNNNNNNNNNNNNNNNNNNNNNNNNNNNNNNNNNNNNNNNNNNNNNNNNNNNNNNNNNNNNNNNNNNNNNNNNNNNNNNNNNNNNNNNNNNNNNNNNNNNNNNNNNNNNNNNNNNNNNNNNNNNNNNNNNNNNNNNNNNNNNNNNNNNNNNNNNNNNNNNNNNNNNNNNNNNNNNNNNNNNNNNNNNNNNNNNNNNNNNNNNNNNNNNNNNNNNNNNNNNNNNNNNNNNNNNNNNNNNNNNNNNNNNNNNNNNNNNNNNNNNNNNNNNNNNNNNNNNNNNNNNNNNNNNNNNNNNNNNNNNNNNNNNNNNNNNNNNNNNNNNNNNNNNNNNNNNNNNNNNNNNNNNNNNNNNNNNNNNNNNNNNNNNNNNNNNNNNNNNNNNNNNNNNNNNNNNNNNNNNNNNNNNNNNNNNNNNNNNNNNNNNNNNNN
A00170 CATGTCTTTTTGAG-TTTAATTTAAAGTCTGATCTGCTCAATGAA-A---GTTAAATAGCCGCAGTATTTTAACTGTGCAAAGGTAGCATAATAATTAGTTTCTTGATTAGGGACTAGAATGAATGATTGTACAAGAAGGTGACTGTCTCTTTTTTAA-ATTTTTTGAATTTTATTTTTAAGTGAAAAAGCTTAAATTTTTATAAAAGACGAGAAGACCCTATAGAGTTT--AATATT-ATCAAT-TAAATTAATTTTAGAAAT-AAATTTTACTTGATT-TTATTTGGTTGGGGTGATTTAAAGATATAAAGAATTCTTTAATTAATA-AATTAGTGATATCTAAATTTTAAATCTGTATTTGATAAAAATAAAATAAATTACCTTAGGGATAACAGCGTAATTTTTCTTAAAAGTTCATATTAAAAGGAAAGTTTGCGACCTCGATGTTGGATTAAAATTAATTTTAGGTGCAATAACTTAAAAATTAGGTCTGTTCGACCATTAAAATTTTACATGATCTGAGTTTAAATCGGCGTGAGCCAGGTTGGATTCTATCTTTAGAATG-TTAATATATTTTAGTACGAAAGGACCAAATATTTATTAAAT-TAATTGTTATTTTGGCAGATTAGTGTATTTGATTTAGAATCATTTTAAGT-AAAATTTTATTACAAGTAATATTTGAATATTCAGGATATATTTTTATTTTTTTTTTGTATAATTATTTTTATAATCTTTATTTTATTGGGCGTGGCTTTTTTCACGTTATTAGAGCGTAAAATTTTAAGATATATTCAAATTCGTACTCATATTGTTACACAAGAAAGAGGAAAAAAAGAAATCTTTGGTCATCTTGGAATAATTTATGCAATAGCAGCAATTGGAATATTAGGATTTATTGTCTGAGCTCACCACATATTTACAGTGGGAATAGATGTTGATACACGAGCTTACTTTACTTCAGCTACAATAATTATTGCCGTACCAACAGGTATTAAAATTTTCAGTTGATTAGCAACAATACACGGAACACAAATCATATTTTCCCCTCAGATAATATGAACCCTAGGTTTTATTTTTTTATTCACCTTAGGTGGATTAACAGGAGTTGTACTAGCTAACTCATCAATTGATATTAT-TCTTCATGACACATACTACGTAGTAGCCCACTTTCACTATGTACTTTCAATAGGCGCTGTATTCGCAATTATGGCTGGACTAGTTCATTGATTCCCTTTATTTACTGGTTTAACTATAAATAATAAAATATTAAAAATTCAATTTACTACAATGTTTATCGGAGTAAATACCACATTTTTCCCCCAACACTTCTTAGGGCTAAGCGGAATACCTCGACGATACTCTGATTACCCCGATGTTTATCTCCCATGAAACGTCCTATCATCTATTGGATCCATAATTTCTTCAAGAAGAATTATCTTTTTTATATATATTATATGAGATGCACTCTCATCCAAAAATAAATCAGTTTTTCCCAATCATATAGACACTAGAATTGAGTGGTTTCAGAAAACTCCACCTATAGAGCATAGATATAGAAATTTACCAATTCTGTCAAACTTCTAATGTGACAGAATAGTGTGATAAATTTAAGATTTATTTATAAAGTTT-ATCTTTCTTTAGAAATACCCACCTGGTCAAACTTTATATTAATAGATGCAACCTCCCCATTAATAGAGTATCTACTATTATTTCATGATTATACGATACTTATTTTATTATCAATTTTAATACTTATTGCATATATAATAACAACTATAATTAAAAATAAATATATCAATAAAACCCTCCTAGAGGGACAAACAATTGAAATTGTTTGAACAATTATACCCATAATTACATTAATATTTATTGCAACACCCTCCCTTAGTTTACTTTACCTTTTTTTAGGGATGCTTTAAGTGGATTAGTTTTAACAGTCTTATTATTTATTAGAAGTTTGACTATATTTATATCGGGGCTGATTGCTAATTATGAGTATGATTTAAAGAAAATTATTGCTCTATCTACTCTAAGGCAGTTGGGATTAATAATAAGAATTCTAGCCCTAGGTGAAAGGAGATTAGCATTTTTTCATTTATTAATACATGCTTTATTTAAAGCATTATTATTTATATGTGCTGGCTGTATAATTCATAATATAAACAATTGCCAGGATATTCGTTATATGGGCTCTTTGATTAATTTTATTCCTTTAACTAGAAGTTATTTTAGTATTTGTAATTTATCATTATGTGGATTACCTTTTTTATCGGGATTTTATTCTAAAGATTTAATTTTAGAGTTTATGTCAATGGGGTATATAAATTTTTATATTTACTTAATTTTTTATCTTTCTACTGGTTTAACTGTTATTTATTCAATACGATTATTATTTTATTTAATGTTTGGGGATTATAATAGTTTAAATTATTTATCTGTAAGTGATTCAAGATGATTAATACTAAAGGGAATAGGGAGTTTAATTATTTTAGTAATTTTTGGGGGAAGAGTTGTGAGGTGAATAGTATTTCCGACTCCTTATTTTATTTGTTTACCTTTTTTAATAAAATTAATAGTTTTATTTACTATTATTTTATGGGGTTTAATAGGGTATATGATGTCTAATGTAAGTTTTAATGATTTATCAAAAACATTAGGATTTTATAGTTCTTCNNNNNNNNNNNNNNNNNNNNNNNNNNNNNNNNNNNNNNNNNNNNNNNNNNNNNNNNNNNNNNNNNNNNNNNNNNNNNNNNNNNNNNNNNNNNNNNNNNNNNNNNNNNNNNNNNNNNNNNNNNNNNNNNNNNNNNNNNNNNNNNNNNNNNNNNNNNNNNNNNNNNNNNNNNNNNNNNNNNNNNNNNNNNNNNNNNNNNNNNNNNNNNNNNNNNNNNNNNNNNNNNNNNNNNNNNNNNNNNNNNNNNNNNNNNNNNNNNNNNNNNNNNNNNNNNNNNNNNNNNNNNNNNNNNNNNNN--NNNNNNNNNNNNNNNNNNNNNNNNNNNNNNNNNNN-NNNNNNNNNNNNNNNNNNNNNNNNNNNNNNNNNNNN--NNNNNNNNNNNNNNNNNNNNNNNNNNN--------------------------NNNNNNNNNNNNNNNNNNNNNNNNNNNNNNNNNNNNNNNNNNNNNNNNNNNNNNNNNNNNNNNNNNNNNNNNNNNNNNN
A00364 CATGTCCTTTTGAATTTTAATTTAAGGTCTAATCTGCTCAGTGAA-T---TTTAAATAGCCGCAGTATTTTAACTGTGCAAAGGTAGCATAATAATTAGTTTCTTGATTAGGAACTGGTATGAATGATTGGACAAGAAAATTTCTGTCTCTTTTTTAA-TATTTTTGAATTTTATATTTAAGTGAAAAAGCTTAAATAGATATGAAAGACGAGAAGACCCTATAGAGTTT--AATATA-ATTAGT-TAATATAAAGTTAGAATA-TAATTTTAATTAATT-TTATTTGGTTGGGGTGATTTAAAGATAAAATAAATTCTTTAATGAGAA-AATTGGTGATATCTAAATTTTAAATCTATATTTTATAAATATAAAATAAATTACCTTAGGGATAACAGCGTAATTTTTCTTAAAAGTTCTTATTGAAAGGAAAGTTTGCGACCTCGATGTTGGATTAAAATTAATTTTTGGTGCAATAACTTAAAAATTAGGTCTGTTCGACCTTTAAAATTTTACATGATCTGAGTTTAAACCGGTGTGAGCCAGGTTGGATTCTATCTTTAGATTG-TTAATATATTTTAGTACGAAAGGACCAAATATATATTAAAT-TAATTGTTATTTTGGCAGATTAGTGTATTTGATTTAGAATCATTTTAAGT-AAAATTTTATTACAAGTAATATTTGAATTTATTGGATATAGTTTTAGTTTTTTTTTGTATACTAATTTTTGTTATTTTTATTTTAGTAGGGGTAGCTTTCTTTACTTTAATGGAGCGAAAGGTTTTAGGATATATTCAAATTCGTACCCATATTGTAACTCAAGAAAGAGGTAAAAAGGAAATTTTTGGACATATAGGAATAATTTATGCCATAGCAGCAATTGGAATTTTAGGATTTATTGTTTGAGCACATCATATATTTACTGTAGGAATAGATGTTGATACGCGAGCTTATTTTACTTCAGCAACTATAATTATTGCAGTTCCAACAGGAATTAAAATTTTTAGTTGATTAGCAACAATACATGGAACACAAATCTCCTTCTCCCCTCAAATAATATGAGCACTAGGATTTATTTTCTTATTTACTTTAGGGGGATTAACAGGAGTAGTTTTAGCTAATTCATCAATCGATATTAT-CTTACATGATACATATTATGTAGTAGCACACTTCCATTATGTCTTATCTATAGGAGCCGTATTTGCTATTATAGCTGGATTAGTTCATTGATTCCCCTTATTTACTGGAGTAACAATAAATAATAAACTTTTAAAAATCCAATTTATAACTATATTTATTGGAGTTAATACTACTTTTTTCCCTCAACATTTTCTTGGTTTAAGAGGAATACCTCGACGATACTCAGATTATCCAGATGCTTACCTTCCATGAAATGTTTTATCTTCTATTGGATCAATAATTTCAACAAGAAGAATCATCTTTTTTATATATATTATATGAGACGCCTTTGCATGCAAAAATAAATCAATTTTTTCTAATCAAATAGATACTAATATTGAATGATTCCAAAAAACTCCTCCTATAGAGCACAGTTATAGAGAATTACCAATTCTGTCAAACTTCTAATGTGACAGAATAGTGTGATAAATTTAAGATTTATTTATAAAGTTA-ATCTTTCTTTAGAAATACCTACATGATCCAACTATATATTAATAGATGCAACATCTCCTTTAATAGAATATTTAATATTATTTCATGACTACACTATATTAATTTTATTGTCCATTTTAATAATAGTAGCATATATTATAACAACTATAATTAAAAACAAATTTATTAATAAAACCTTATTAGAAGGACAAACTATTGAAATCATCTGAACAATCATCCCAATAATTACTTTAATATTTATTGCTACACCATCACTTAATCTGGTATATTTNNNNNNNNNNNNNNNNNNNNNNNNNNNNNNNNNNNNNNNTTATTATTTATTAGAAGATTAACAATATTTATATCGGGTTTAATTGCTAATTATGAATATGATTTAAAAAAAATTATTGCTCTTTCAACTTTAAGACAATTAGGTTTAATATTAAGAGTATTAGCTTTGGGAGAAAGAATATTAGCTTTTTTTCATTTATTAATACATGCTTTATTTAAAGCTTTATTATTTATGTGTGCTGGTTGTATTATTCATAATATAAATAATTGTCAAGATATTCGTTATATGGGGTCGTTAGTAAATTTAATTCCATTAACTAGAAGATTTTTTAATATTTGTAATTTATCTTTGTGTGGATTACCTTTTCTATCGGGGTTTTATTCTAAGGATTTAATTTTAGAATTTATATCAATAAGATATATAAATTTTTATATTTATTTTATTTTTTATTTTTCTACAGGTTTGACTGTTATATATTCAATACGTTTAATATATTATACTATATTTGGAGATTATAATAGATTAACTTATTTATTTATTTTAGATTCTGGAGAAAAAATGTTAAAAGGAATAGGGGGCTTAATTATGTTTGTTATTTTTGGTGGAAGAATTATAAGTTGATTAGTATTTCCTACTCCTTATTTTATTTGTTTGCCTTTTTTTATAAAGTTGATAGTTTTGTTTACAGTATTTTTAGGGGGATTTTTTGGTTTTATTATTTCTAATATTAGTTTTAATGATTTATCTAAGACTTTAAATTATTATAGATTATCTTTTTTTTTTAGTTCTATATGGAATTTAAATTATTTGTCAACATTTGGAACATCATTTTATTTTTTAAAGATAGGAGAAAAGTTTTATTCTTTAATTGATCAAGGATGATCAGAGTATTATGGAAGACAAAATATTTTTATAAATATTAAATTTTCTTCAATGTTTGTTCAAAAGATTTTTATAAATAATATTAAGATTTTCTTAACTTTATTTTTAATTTGGATTTGTTTATTATTTTTTT-ATTTTAATAGCTTA-TAATTAAAGTATAATATTGAAGATATTAGGAAAGTAA--ATTTACTTTAAAATATAAAAATATATTTATAAAAT---AAAATATTTAATTTTACAATGAAAA--TGTAATGTTTTTT----------TATTAAACTATAT--AAATA----------------------------TAAGAAATATAAACATATTATTGCTTT--TTAAAAAGTTAGAAGCTTTTTTT-NNNNNNNNNNNNNNNNN
BM0079 CATGTCCTTTTGAA-AATAATTTAAGGTCTGATCTGCTCAATGAA-T---ATTAAATAGCCGCAGTATTTTGACTGTGCAAAGGTAGCATAATAATTAGTTTCTTAATTAGGAACTGGAATGAATGATTTGACAAGAAAATTACTGTCTCTTTTTTAA-TTTTTTTGAATTTTATTTTTAAGTGAAAAAGCTTAAATTTATATAAAAGACGAGAAGACCCTATAGAGTTT--AATATT-TTACTT-TAAATTATAATTAGAAAT-AATGTTTAATTTAAT-TTATTTGGTTGGGGTGATTTGAAGATTTAATAGATTCTTTAAAAAATA-AATTGGTGATTTCTAAATTTAAAGTCTATATATTATAATAATAAAATAAATTACCTTAGGGATAACAGCGTAATTTTTTTTAAAAGCTCTTATTAAAAGAAAAGTTTGCGACCTCGATGTTGGATTAAAATTAATTTTTGGTGCAGTAACTTAAAAATTAGGTCTGTTCGACCTTTAGAATTTTACATGATCTGAGTTTAGACCGGTGTAAACCAGGTTGGATTCTATCTTTAGAATG-TTAATATATTTTAGTACGAAAGGACCAAATATGTGTTAAAT-TAATTGTTATTTTGGCAGATTAGTGTATTTGATTTAGAATCATTTTAAGT-AAAA-TTTATTACAAGTAATATTTGAATTTATTTGATTTAATTTTAGTTTTTCTTTGTATAGTAATTTTTGTAATTTTTATTNNNNNNNNGGTTGCGTTTTTTACGTTATTAGAGCGNNNNNNNNNNNNNNNNNNNNNNNNNNNNNCCCATATTGTTACACAAGAAAGAGGAAAAAAAGAAATTTTTGGTCATATAGGAATAATTTACGCAATAGCAGCAATTGGAATTTTAGGATTTATTGTATGAGCCCATCATATATTCACAGTTGGTATAGATGTAGACACACGAGCATATTTCACATCAGCAACAATAATTATTGCCGTACCAACAGGAATTAAAATTTTTAGTTGACTAGCAACTATACATGGAACACAAATCTCCTTCTCTCCACAAATATTGTGAGCAATAGGATTCATTTTTCTTTTTACCCTTGGAGGGTTAACTGGTGTAGTTTTAGCTAATTCATCTATTGATATTAT-TCTACACGACACATATTATGTAGTAGCTCATTTCCATTACGTTCTATCTATAGGAGCTGTGTTTGCTATTATAGCAGGAATTATTCATTGATTCCCTTTATTTACAGGTTTAACAATAAATAATAAACTTCTTAAAATACAATTTATTACAATATTTATTGGAGTAAATACAACTTTCTTTCCCCAACACTTTCTAGGACTTAGTGGTATACCACGACGATACTCTGATTATCCAGACTCATATCTTTCATGAAATATTTTATCATCAATTGGTTCAATAATTTCAACCAGAAGTATTATTTTCTTCATATATATTCTATGAGATGCGTTTGCATCAAAAAATAAATCAATCCTATCTAATCATATAAATTCTTACATTGAATGATATCAAAAAAATCCCCCAATAGAGCACAGTTATAGAGAACTTCCTATTCTATCAAACTTCTAATGTGACAGAATAGTGTGATAAATTTAAGATTTATTTATAAAGTAA-ACCTTTCTTTAGAAATACCCACTTGATCAAATTTTTACTTAATAGATGCTTCATCACCTCTTATAGAATACTTGATATTATTCCATGATTACACAATATTAATCCTAATCTCAATTTTAATAATTGTAGGCTATATATTAATATCAATAATAAAAAATGAATTTATTAATAAAACTTTATTAGAAGGACAAACAATCGAAATTATCTGAACAATTATACCAATAATTACACTAATTTTTATTGCCACACCATCATTAAATTTATTATATTTAATTTTAGTGATGCTTTAAGAAGATGGGTGTTAATAGTTTTATTATTTATTTCTAGATTAACAATATTTATATCTGGTTTAGTAGCTAATTATGAATATGATTTGAAGAAAATTATTGCTTTATCAACATTAAGACAATTAGGTTTAATGATGAGAATTTTGGCACTTGGGGATAGAATATTAGCTTTTTTTCATTTATTAATACATGCTTTATTTAAGGCTTTATTATTTATATGTGCTGGTTGTATAATTCATAATTTAAATAATTGTCAGGATATTCGTTATATAGGGTCTTTAGTAAATTTTATTCCTTTAACTAGAAGATTTTTTAATATTTGTAATTTGTCATTATGTGGGTTGCCATTTTTATCTGGATTTTATTCAAAAGATTTGATTTTAGAGTTTATATCAATAAATTATATAAATATATATATTTATATTGTTTTTTATTTTTCTACTGGTTTAACTTCAATATATACAATTCGTTTGCTTTATTACAGAATATTTAGAGACTTTAATGGTTTAAATTATATATGTATTAGAGATTCAAGAGATAAAATATTAAAAGGTATATGAGGGTTAATTTTTATAGTAATTTTTGGTGGAGGAGTAATAAGTTGATTAATATTTCCTACACCTTATTTTATTTGTTTACCTTTTTTTATAAAATTAATAGTTTTATTTGTAGTATTATTAGGAGTTGTTTTAGGATTTTTAATTTCTAATATTAGTTTTAATGATTCATCAAATACTTTAATTTTCTATAAAATATCTTTTTTTTTTAGTTCTATATGAAATTTAAATTATTTATCTACATTTGGGACTACATATTATTTTTTAAATTATGGTGATAAGTATCTAAATTTGATTGATCAGGGTTGGTCAGAATATTATGGAAGTCAAATGATTTTTATTAATATAAAGATAATATCTTCGAACGTTCAAAAATTTTTTGTTAGTAATATTAAGATTTTTTTAACATTATTTTTAATTTGGATTTGTTTATTATTTTTTT-ATTTTAATAGCTTA--TAATAAAGTATAATATTGAAGATATTATGAAAGTAA--ATTTACTTTAAA----------ATATTTATAAAAT-AATTAATATTTAATTTTACAATGAAAA--TGTAATG--TTTTT------------TAAACTATAT--AAAT-------------------------------AGAAATATAAACAAATTAATGCTTT--TTTAAAAGTTAGAAGC-TTTTTT-A---ANNNNNNNNNNNN
000009 CATGTCCTTTTGAT-TATAATATAAGGTCTAATCTGCTCAATGAA-A---ATTAAATAGCCGCAGTATTTTGACTGTGCAAAGGTAGCATAATAATTAGTTTCTTAATTAGAAACTGGAATGAAAGATTGGACAAGAAAATATCTGTCTCTTTTTTAA-TATTTTTGAATTTTATTTTTAAGTGAAAAAGCTTAGATTTTTATATAAGACGAGAAGACCCTATAGAGTTT--AATATC-TTTATT-TAATTAGTTATTAGAATA-GTTTTTTAGATAAAT-GTATTTGATTGGGGTGATTTAAAGATTTATTTAATTCTTTAAAGTTTT-AATTGATGATTATTAAATTTTAAATCTATATTTTATAAAATTAAAATAAATTACCTTAGGGATAACAGCGTAATTTTTCTTTAAAGCTCTTATTAAAAGGAAAGTTTGCGACCTCGATGTTGGATTAAAATTAATTTTTGGTGCAGTAACTAAAAAATTAGGTCTGTTCGACCTTTAAAATTTTACATGATCTGAGTTTAGACCGGTGTAAACCAGGTTGGATTCTATCTTTAGAAAT-ATAATATATTTTAGTACGAAAGGACCAAATATATATTAAAT-TAATTGTTATTTTGGCAGATTAGTGTATTTGATTTAGAATCATTTTAAGT-AAAATTTTATTACAAGTAATATTTGAATTTATTAGATTTTATTTTAGTAGGGTTTTCTATAATTATTTTTGTAATTTTTATTTTGGTTGGAGTAGCTTTTTTTACATTATTGGAGCGTAAGGTTTTAGGATATATTCAAATTCGTACCCATATTGTAACTCAAGAAAGTGGTAAAAAAGAAATTTTTGGCCATATAGGAATAATTTATGCAATAGCAGCTATCGGAATTCTAGGATTCATCGTCTGAGCACATCACATATTTACTGTAGGAATAGATGTTGATACCCGAGCCTACTTTACATCAGCAACTATAATTATTGCCGTACCAACAGGAATTAAAATTTTTAGTTGATTAGCCACTATACACGGAACACAAATAAATTTTTCACCTCAAATATTATGAGCTTTAGGATTTATTTTTCTGTTCACTCTTGGTGGATTAACAGGAGTAGTTCTTGCTAATTCCTCTATTGATATTAT-TTTACATGACACTTATTATGTTGTAGCCCATTTCCACTATGTATTATCTATAGGAGCCGTATTTGCTATTATAGCAGGACTAGTACATTGATTTCCCCTATTCACAGGATTAACTATAAATAACAAACTATTAAAAATTCAATTCCTAACTATATTTATTGGTGTAAATACCACCTTCTTCCCACAACACTTCCTTGGATTAAGAGGAATACCTCGACGATATTCCGACTATCCGGACGCTTATCTTACATGAAATATCCTGTCATCAATTGGATCAATAATTTCAACAAGAAGAATCATCTTCTTCATATTTATTATATGAGACGCATTCGCATCGAAAAACAAATCACTATTCTCTAATCAAATAGATACTAGAATTGAATGATTCCAAAAAACCCCACCAATAGAGCATAGATACAGAGAACTACCAATTCTGTCTAACTTCTAATGTGACAGAATAGTGTGATAAATTTAAGATTTATTAATAAAGTTT-ATCTTTCTTTAGAAATACCCACATGATCAAGATTTTTATTTATAGACGCAACGTCTCCTCTAATGGAGTATCTTATTCTGTTCCATGATTACACAATAATAATCCTAGTTTCGATTTTAATAATGGTTGCCTACATTATAACTACAATAATAAAAAATAAATTTATTAATAAAACCCTACTAGAAGGACAAACCATCGAAATCATCTGAACAATTATACCAATAATCACGTTAATATTTATTGCCACACCATCACTAAACCTGCTCTACTTTTTTTTAGAGATGCATTAAATAGGTGGGTTCTAATAATTTTATTATTTATTTCTAGTTTAACTATATTTATATCTGGTTTAGTAGCAAATTTCGAGTTTGATTTAAAAAAAATTATTGCTCTTTCTACTTTGAGACAGCTTGGGTTAATAATGAGAATTTTAGCTTTAGGGGAAAGGTTGTTAGCTTTTTTTCATTTATTAATACATGCTTTATTTAAGGCTTTACTTTTTATGTGTGCTGGTTGCATCATTCATAATATATCTAATTGTCAAGATATTCGTTATATGGGTTCTCTTGTTAATTTTATTCCATTAACCAGAAGATTTTTTAATATTTGTAATTTATCTCTATGTGGGCTTCCTTTTTTGTCTGGATTCTATTCAAAGGATTTAATTTTAGAATTTATATCGATGAATTATATAAATTTTTATATTTATTTTATTTTTTATATTTCTACTGGATTAACAGTTATGCATTCAATTCNTTTACTTTATTACACAATGTTCGGGGATTTTAATAATAATAATTATTTTTTAATTAGAGATTCTAGGCATCTTATACTGAAGGGTATAGGTGGATTAATTTTTTTAGTTATTTTTGGTGGAAGAATAATAAGATGAATTGTTTTTCCAACTCCTTATTTTATTTGTTTACCTTTAATAATAAAGTTAATAGTAATTTTCACTGTAATTTTAGGGGGTGGGTTAGGATATATAATTTCTAACTCAGGTTTTAATGATATGTCTAAGACTTTAATATTTTATAAAACATCATTTTTTCTTAGTTCAATATGAAACTTAAATTATTTGTCTACTTTTGGAACTAGTTATTATTTTTTGTTATTAGGAGAGAAGTTTAATACTAAAATTGATCAAGGTTGGTCTGAGTATTATGGTAGGCAGAATCTTTATATTAGCTTAAAAATGTCTTCTTCTTTTTTACAAAAAATTTTTATTAATAATATTAAAATTTTTTTAACTTTATTCCTGATTTGGATTTGTTTACTTTTTCTTT-ATTTTAATAGCTTATTTAATAAAGTATAATATTGAAGATATTATGAAAGTAA--ATTTACTTTAAA----------ATATTTATAAAAT-ATAGTATATTTAACTTTACAATGAAAA--TGTAATA--TTTTT------------TAAACTATAT--AAATG-----------------------------CAGAAATATAAACAGATTAATGCTTT--TTAAAAAGTTAGAAGC-TTTTTT-T---AAGATATTTCTTT
000011 CATGTCCTTTTGAT-TATGATTTAAGGTCTGGTCTGCTCAATGAA-G---TTTAAATAGCCGCAGTATTTTGACTGTGCAAAGGTAGCATAATAATTAGTTTCTTAATTAGGAACTGGAATGAAAGATTGGACAAGAAAATATCTGTCTCTTTTTTAA-TATTTTTGAATTTTATTTTTAAGTGAAAAAGCTTAGATTTTTATAGAAGACGAGAAGACCCTATAGAGTTT--AATATT-TTTATT-TAATTAGTTATTAGAATC-ATTTTTTAAGTATATTATATTTGATTGGGGTGATTTGAAGATTAACTTAATTCTTTAAAGTTTT-AATTGATGATTATTAAATTTTAAATCTATTTTTTATAAAATTAAAATAAATTACCTTAGGGATAACAGCGTAATTTTTCTTTAAAGTTCTTATTAAAAGGAAAGTTTGCGACCTCGATGTTGGATTAAAATTAATTTTTGGTGCAGTAACTAAAAAATTAGGTCTGTTCGACCTTTAAAATTTTACATGATCTGAGTTTAGACCGGTGTAAACCAGGTTGGATTCTATCTTTAGAAAA-ATAGTATATTTTAGTACGAAAGGACCAAATATATATTAAAT-TAATTGTTATTTTGGCAGATTAGTGTATTTGATTTAGAATCATTTTAAGT-AAAATTTTATTACAAGTAATATTTGAATTTATTAGATTTGGTTTTAGTGTTTTTTTCTATAATTATTTTTGTTATTTTTATTTTGGTTGGAGTTGCTTTTTTTACTTTATTGGAGCGTAAGGTTTTAGGATATATTCAAATTCGTACTCATATTGTTACCCAAGAAAGAGGTAAAAAAGAAATTTTTGGTCATATAGGAATAATTTATGCCATAGCAGCAATTGGTATTCTAGGCTTTATTGTTTGAGCACATCACATGTTCACAGTAGGAATAGACGTAGACACACGAGCATACTTTACATCAGCAACCATAATTATTGCCGTTCCAACGGGAATTAAAATTTTTAGCTGACTAGCAACTATACATGGAACTCAAATAAACTTTTCACCCCAAATATTATGAGCTCTAGGATTCATTTTCCTGTTCACTTTAGGAGGATTAACAGGAGTAGTTCTTGCAAATTCTTCAATTGATATTAT-TCTTCATGACACTTATTACGTTGTAGCCCATTTCCACTATGTACTTTCTATAGGAGCTGTATTTGCCATCATAGCTGGATTAGTACACTGATTTCCACTATTTACAGGATTAACTATAAATAATAAATTATTAAAAATTCAATTCCTTACCATATTTATTGGTGTAAACACAACTTTCTTTCCCCAACATTTTTTAGGTCTAAGAGGAATGCCTCGACGATACTCCGACTATCCAGATGCATACTTGCCATGAAATATTTTATCTTCAGTAGGATCTATAATCTCCACAAGAAGAATCATTTTCTTTATATTTATTATATGAGACGCATTCGCTTCTAAAAACAAATCCCTATTTTCTAATCAAATAGATACTAGAATTGAATGATTCCAAAAAACTCCTCCTATAGAGCATAGCTATAGAGAATTACCAATTCTGTCTAACTTCTAATGTGACAGAATAGTGTGATAAATTTAAGATTTATTAATAAAGTTT-ATCTTTCTTTAGAAATACCCACATGATCAAGATTTTTATTATTAGATGCAACATCTCCCCTTATAGAATACTTAATTTTATTCCACGATTACACAATAATAATTCTAGTATCAATCTTAATAATAGTTGCCTACATTATAACCACAATAATAAAAAACAAATTTATTAACAAAACCCTGCTTGAAGGGCAAACTATTGAAATCATTTGAACAATTATACCAATAATTACACTAATATTTATCGCAACACCATCATTAAACCTGCTCTACTTTTTTTTAGAGATGCTTTAAATAGCTGAGTTTTAATATTTTTATTGTTTATTTCAAGTTTAACAATGTTTATGTCAGGATTAGTAGCTAATTTCGAGTTTGATTTAAAGAAAATTATTGCTCTTTCTACCTTAAGGCAGCTTGGATTAATAATAAGAATTTTAGCCCTAGGTGAAAGAATACTAGCCTTTTTTCATTTATTAATACATGCTCTGTTTAAGGCCTTGCTTTTTATATGTGCTGGTTGTATTATTCATAATATGTCTAATTGTCAAGATATTCGTTATATGGGTTCTCTTGTTAATTTTATTCCATTAACAAGAAGATTTTTTAATATTTGTAATCTTTCTTTATGTGGTCTTCCTTTTTTATCTGGGTTTTACTCAAAAGATTTAATTTTAGAGTTTATATCAATGAATTACATGAATTTTTATATTTATTTTATTTTTTATATTTCTACTGGATTGACAGTTATATATTCAATTCGTTTACTTTATTATACTATATTTGGAGATTTTAATAATAATAATTATTTTTTAATTAGCGATTCAAGGCACTTGATATTAAAGGGTATAGGAGGATTAATTTTTTTAGTTATTTTTGGCGGGAGAATTATAAGTTGAGTCGTTTTTCCAACCCCTTATTTTATTTGTTTACCTTTTATAATAAAGTTAATAGTAATTTTTACGGTTATTTTAGGTGGTTTATTGGGCTATATGATTTCGAATTCTGGTTTTAATGATTTATCTAAGACTTTAATATTTTATAAGACATCATTTTTTCTTAGTTCAATATGGAATTTGAACTATTTATCTACTTTTGGCACTAGTTATTATTTTTTATTATTAGGGGAAAAGTTTAATACAAAAATTGATCAAGGTTGATCAGAGTATTATGGGAGCCAAAATCTTTATATTAATTTGAAAATGTCTTCCAGCTTTTTACAAAAAATCTTCATTAATAATATCAAGATTTTTTTAACATTGTTCTTGATTTGAATTTGTTTGCTATTTCTAT-ATTTTAATAGCTTATTTAATAAAGTATAATATTGAAGATATTATGAAAGTAT--ATTTACTTTAAA----------ATATTTATAAAAT-AGAATATATTTAATTTTACAATGAAAA--TGTAATG--TTTTT------------TAAACTATAT--AAATA-----------------------------TAGAAATATAAACAAATTAATGCTTT--TTAAAAAGTTAGAAGC-TTTTTT-T---AAAATATTTCTTT
000017 CATGTCCTTTTGAT-AATGATTTAAGGTCTGGTCTGCTCAATGAA-G---TTTAAATAGCCGCAGTATTTTGACTGTGCAAAGGTAGCATAATAATTAGTTTCTTAATTAGGAACTGGAATGAAAGATTGGACAAGAAAATATCTGTCTCTTTTTTAA-TATTTTTGAATTTTATTTTTAAGTGAAAAAGCTTAGATTTTTATAGAAGACGAGAAGACCCTATAGAGTTT--AATATT-TTTATT-TAATTAGTTATTAGAATC-ATTTTTTAAGTATATTATATTGGATTGGGGTGATTTAAAGATTGACTTAATTCTTTAAAGTTTA-AATTGATGATTATTAAATTTTAAATCTATTTTTTATAAAATTAAAATAAATTACCTTAGGGATAACAGCGTAATTTTTCTTTAAAGTTCTTATTAAAAGGAAAGTTTGCGACCTCGATGTTGGATTAAAATTAATTTTTGGTGCAGTAACTAAAAAATTAGGTCTGTTCGACCTTTAAAATTTTACATGATCTGAGTTTAGACCGGTGTAAACCAGGTTGGATTCTATCTTTAGAAAT-ATAGTATATTTTAGTACGAAAGGACCAAATATGTATTAAAT-TAATTGTTATTTTGGCAGATTAGTGTATTTGATTTAGAATCATTTTAAGT-AAAATTTTATTACAAGTAATATTTGAATTTATTAGATTTAATTTTAGTGTTTTTTTCTATAATTATTTTTGTTATTTTTATTTTGGTTGGAGTTGCTTTTTTTACTTTATTGGAGCGAAAGGTTTTAGGATATATTCAAATTCGTACTCATATTGTTACCCAAGAAAGAGGTAAAAAGGAAATTTTTGGACATATAGGAATAATCTATGCTATAGCAGCAATTGGAATTCTAGGCTTTATTGTTTGAGCTCATCACATATTCACAGTAGGAATAGACGTAGACACACGAGCCTACTTTACATCAGCAACCATAATTATTGCCGTTCCAACAGGAATTAAAATTTTTAGTTGACTAGCAACTATGCATGGAACTCAAATAAACTTTTCACCCCAAATATTATGAGCTCTAGGATTCATTTTCCTATTCACTTTAGGAGGTCTAACCGGAGTAGTTCTTGCAAATTCATCAATTGATATTAT-TCTCCACGACACTTACTACGTTGTAGCCCATTTCCACTATGTACTTTCTATGGGAGCCGTATTTGCTATCATAGCCGGATTAGTCCACTGATTTCCATTATTTACAGGATTAACCATAAACAATAAATTACTAAAAATTCAATTCCTTACTATATTTATCGGTGTAAACACAACTTTCTTTCCTCAACATTTCCTAGGACTAAGAGGTATGCCCCGACGATACTCCGATTATCCAGACGCATATCTACCATGAAATATTTTATCATCAGTAGGATCTATAATCTCCACAAGAAGAATCATTTTCTTTATATTTATTATATGAGACGCATTCGCTTCTAAAAACAAATCCCTATTTTCTAACCAAATAGATACTAGAATTGAATGATTCCAAAAAACTCCACCTATAGAGCATAGCTATAGAGAATTACCAATTCTGTCTAACTTCTAATGTGACAGAATAGTGTGATAAATTTAAGATTTATTAATAAAGTTT-ATCTTTCTTTAGAAATACCCACATGATCAAGATTTTTATTATTAGACGCAACATCTCCCCTAATAGAATACTTAATCCTATTTCATGATTATACAATAATAATTCTTGTATCAATCTTAATAATAGTTGCCTACATTATAACAACAATAATAAAAAACAAATTCATTAACAAAACCTTACTTGAAGGGCAAACTATTGAAATCATCTGAACAATTATACCAATAATTACACTAATATTTATTGCCACACCATCATTAAATCTACTTTACCTTTCTTCAGAGATGCTTTGAATAGCTGAATTTTAATATTTTTATTGTTTATTTCAAGTTTAACAATGTTTATATCAGGATTGGTAGCTAATTTTGAGTTTGACTTAAAGAAAATTATTGCTCTTTCTACTTTAAGGCAGCTTGGATTAATAATAAGAATTTTGGCCTTAGGAGAAAGAATATTAGCCTTTTTTCATTTATTGATACACGCTTTATTTAAGGCTTTACTTTTTATATGTGCTGGTTGTATTATTCATAATATATCTAATTGTCAAGACATTCGTTATATGGGTTCTCTTGTTAATTTTATTCCATTAACGAGAAGATTTTTTAATATTTGTAATCTTTCTTTATGTGGTCTTCCTTTTTTATCTGGATTTTACTCAAAAGATTTAATTTTAGAGTTTATATCAATGAATTATATGAATTTTTATATTTATTTTATTTTTTATATTTCTACTGGATTGACAGTCATATATTCAATTCGTCTACTTTATTATACTATGTTTGGGGATTTTAATAATAACAATTATTTTCTAATTAGTGACTCAAGACACTTAATACTAAAGGGCATAGGTGGATTGATTTTTTTAGTTATTTTTGGTGGAAGAATTATAAGTTGAGTTGTTTTTCCGACCCCTTATTTTATTTGTTTACCTTTCATGATAAAATTAATAGTGATCTTTACCGTTATTTTAGGTGGGGCATTAGGTTACATGGTTTCTAATTCTGGGTTTAATGATTTATCTAAGACTTTAATGTTTTATAAGACGTCATTTTTTCTTAGCTCAATATGGAATTTAAATTATTTATCTACTTTTGGTACTAGCTATTATTTTTTATCATTAGGGGAAAAGTTTAATACTAAGATTGATCAAGGTTGATCAGAGTATTATGGAAGCCAAAATCTTTATATTAATTTGAAGATGTCTTCTAACTTTTTACAAAAAATCTTTATTAACAATATTAAGATTTTTTTAACATTATTCTTGATTTGGATTTGTTTACTATTTCTTT-ATTTTAATAGCTTATTTAATAAAGTATAATATTGAAGATATTATGAAAGTAT--ATTTACTTTAAA----------ATATTTATAAAAT-AGAATATATTTAATTTTACAATGAAAA--TGTAATG--TTTTT------------TAAACTATAT--AAATA-----------------------------AAGAAATATAAACAAATTAATGCTTT--TTAAAAAGTTAGAAGC-TTTTTT-T---AAAATATTTCTTT
000088 CATGTCCTTTTGAT-TTTAATTTAAGGTTTAACCTGCTCAATGAT-A---AATAAATAGCCGCAGTATTTTGACTGTGCAAAGGTAGCATAATAATTAGTTTCTTAATTAGGAACTGGTATGAATGGTTGGACAAGAAAATTTCTGTCTCTTTTTTAA-TATTTTTGAATTTTATTTTTAAGTGAAAAAGCTTAAATTTTTATAAAAGACGAGAAGACCCTATAGAGTTT--AATATT-GAATTA-CAATAAATAATTAGTAATTGTGTTTTTAATAAA--ATATTTGATTGGGGTGATTGATAGAAATATATAATTCTCTTAAAGTTA-AGTTGATAATTTTCAATTTTTTAATCTAAAGTTTTTAAAATTAAAATAAATTACCTTAGGGATAACAGCGTAATTTTTCTTTAAAGTTCTTATTAAAAGGAAAGTTTGCGACCTCGATGTTGGATTAAAATTAATTTTTGGTGCAGTAACTGAAAAATTAGGTCTGTTCGACCTTTAAAATTTTACATGATCTGAGTTTAAACCGGTGTGAGCCAGGTTGGATTCTATCTTTAGAAAT-TTATTATATTTTAGTACGAGAGGACCAAATATAAGTTAAAA-TAATTGTTATTTTGGCAGATTAGTGTATTTGATTTAGAATCATTTTAAGT-AATTTTTTATTACAGGTAATATTTGTGGTTTTTTGATATTATTATTTTATTATGTGTAATAGCAATTTTTTTAGTATTTATTTTAGTTGGTGTAGCTTTTTTTACATTATTGGAACGTAAAGTTCTAGGATATATTCAAATTCGTACTCATATTGTAACTCAAGAAAGAGGAAAAAAAGAAACTTTTGGCCATATTGGTATAATCTACGCAATAGCAGCTATTGGTATATTAGGATTTATTGTATGAGCTCACCATATATTTACAGTAGGAATAGATGTTGATACTCGAGCTTACTTCACCTCAGCCACAATAATTATTGCAGTTCCAACAGGCATTAAAATTTTTAGTTGACTAGCAACTATACATGGTTGCAAAATTAATTTTTCTCCTCAAATACTATGATCTATAGGATTTATTTTTCTTTTTACAGTTGGGGGATTAACTGGTGTAATCCTTGCAAATTCATCAATTGACATTAT-TTTACATGATACATATTATGTTGTAGCCCATTTCCATTATGTTCCATCTATAGGAGCTGTATTTGCTATTATAGCAGGAATAATCCATTGATTTCCTCTATTCACTGGAATAACAATAAATAACAAATTATT-AAAATCCAATTCACTTCAATATTTATTGGAGTTAACACTACATTTTTCCCTCAACATTTTCTTGGTTTAATAGGAATGCCACGACGATACTCAGACTATCCAGACGCCTACCTATCATGAAATATTTTATCCTCAATAGGAAGAATAATATCTACATGCAGAATTTTTATATTCATATATATTGTATGAGACTCATTAATTTCTAAAAACAAAAGAATTTTCTCCAATCAAATAAATACTAATATTGAATGATTCCAAAAAACTCCACCTATAGAGCACTCATATAGAGAACTTCCTATTTTATCACATTTCTAATGTGACAGAAAAGTGTGATAAATTTAAGATTTATATATAAAGTTT-ATCTTTCTTTAGAAATCCCTACTTGATCAAATTATATACTAATAGATTCTGCATCCCCACTTATAGAACACTTAAATCTTTTCCATGATTATACTATATTAATTCTTGCCTCAATTTTAACATTAATTTCTTATATAATAATCATAATTACAAAAAATAAATTTATTCATAAAACACTAATAGAAGGACAAACTATTGAAATCATCTGAACCATTATTCCAATAGTAACCCTTCTATTTATTGCAACACCCTCATTAAATCTATTATACTTTTCTTCAGTGAAGGAATTAGAAATAATATTATGATAATTTTGCTATTTATTTCTAGATTTACTATATTTATAGCAGGATTAGTAGCTAATTTTGATTATGATTTAAAAAAAATTATTGCTTTTTCTACATTAAGTCAATTAGGATTAATATTGAGAATTTTAAGATTAGGTGAAAGAAAGTTAGCTTTTTTTCATTTATTAATACATGCTTTATTTAAAGCTTTATTATTTATATGTGCAGGGTTTATAATTCATTCTGTATTGAATTGTCAAGATATTCGTTATATAGGTTCAATATTTAAATTTATTCCTTTAACAAGAAGATTTTTTAATATTTGTAATTTATCTTTATGTGGATTACCTTTTTTATCAGGATTTTATTCTAAAGATTTAATTTTGGAAATTATATCTATAAGTTACATTAATTTTTATATTTATTTTATTTTTTATATTTCTACAGGTTTAACTGTTATATATACATTACGTTTGATGTATTATACAATAGTTGGAGATTTTAATAGAATTTCTTATTTTTCTTTAGGCGAATCTTATGATTTAATAGTAAAAGGTATAGGAGGATTGATTTTATTTGTTATTTTTGGCGGAAGAGTTATAATTTGATTAATCTTTCCTACTCCTTATATAATTTGTTTACCATTAATAATAAAGTTAATAGTTTTATTAATTATCTCTTTAGGAATTTACTTTGGCTATTTAATAATGTTGATTAGATTTAATAATAGGTCTTATATTTTAATATATTATAATATATCTTTTTTTATTAGTTCTATTTTTAATTTAAATTATTTATCTACATTTGGTTTAATTTATTATTTTTTGAGTTTTGGGAATAAATATTATTATATAATGGATCAAGGTTGATCAGAATATTATGGAAGTCAAAATTTATTTAAATTAGTAAAAAATACTTCATTATTTATAGAAAAATTAATTTTTAATAATTTAAAAATTTTTTTGGTTTTATTCTTATTATGAATTTGTATTTTATTTATTT-ATTTTAATAGCTTA--TTTTAAAGTGTAATATTGAAGATATTAAGAAGGTAA----AAACCTTAAA----------ATATTTAAAAAAT---AGAATATTTAATTTTACATTGAAAA--TGTAATG--TTTTT----------ATTAAACTATAT--AAAA------------------------------AAGAATCATAAACATATTAATGTTTT-TATTTAAAGTTAGAAGC-TTTTTT-----T-AATGATTCTTT
000206 CATGTCCTTTTGAT-TTTAATTTAAGGTTTAACCTGCTCAATGAT-G---AATAAATAGCCGCAGTATTTTGACTGTGCAAAGGTAGCATAATAATTAGTTTCTTAATTAGGAACTGGTATGAATGGTTGGACAAGAAAATTTCTGTCTCTTTATTAA-TATTTTTGAATTTTATTTTTAAGTGAAAAAGCTTAAATTTTTATAAAAGACGAGAAGACCCTATAGAGTTT--AATATT-ATATTA-TAATAAATAATTAGTAATTACTTTTTTAATAAA--ATATTTAATTGGGGTGATTGATAGAAAAGTATAATTCTCTTAAAGTTA-AGTTGATAATTTTCAATTTTTTAATCTAAAGTTTTTAAAATTAAAATAAATTACCTTAGGGATAACAGCGTAATTTTTCTTTAAAGTTCTTATTAAAAGGAAAGTTTGCGACCTCGATGTTGGATTAAAATTAATTTTTGGTGCAGTAACTAAAAAATTAGGTCTGTTCGACCTTTAAAATTTTACATGATCTGAGTTTAAACCGGTGTGAGCCAGGTTGGATTCTATCTTTAGAAAT-TTATTATATTTTAGTACGAGAGGACCAAATATAAATTAAAA-TAATTGTTATTTTGGCAGATTAGTGTATTTGATTTAGAATCATTTTAAGT--AATTTTTATTACAGGTAATATTTGTGGTTTTTTGATATTATTATATTATTATGTGTAATAACAATTTTTTTAGTATTTATTTTAGTTGGTGTAGCTTTTTTTACATTATTAGAACGTAAAGTTTTAGGATATATTCAAATTCGTACACATATTGTTACTCAAGAAAGAGGAAAAAAAGAAACTTTTGGCCATATTGGTATAATCTATGCAATAGCAGCTATTGGTATATTAGGATTTATTGTATGAGCTCATCATATATTTACAGTAGGGATAGATGTTGATACTCGAGCTTACTTTACTTCAGCTACAATAATTATTGCAGTACCAACAGGAATTAAAATTTTTAGTTGACTAGCAACTATGCATGGATGTAAAATTAATTTTTCTCCTCAAATAATATGATCAATAGGATTTATTTTTCTTTTCACAGTTGGGGGATTAACTGGTGTAATTCTTGCAAATTCATCAATTGATATTAT-TTTACATGATACATACTACGTTGTAGCTCATTTCCACTATGTTCTATCTATAGGAGCTGTATTTGCTATTATAGCAGGAATAATTCATTGATTTCCCTTATTCACTGGAATAACAATAAATAACAAATTATTAAAAATCCAATTCACTTCAATATTCATTGGAGTTAACACTACATTTTTCCCTCAACATTTCCTTGGTTTAATAGGAATACCACGACGATACTCAGACTATCCAGATGCCTACCTATCATGAAATATTTTATCATCAATAGGAAGAATAATATCTACATGTAGAATTTTTCTATTCATATATATTGTATGAGACTCATTAATTTCTAAAAATAAAAGAATTTTTTCCAATCAAATAAATACTAATATTGAATGATTTCAAAAAACTCCACCTATAGAGCACTCATATAGAGAACTTCCTATTTTATCACACTTCTAATGTGACAGAAAAGTGTGATAAATTTAAGATTTATATATAAAGTTT-ATCTTTCTTTAGAAATTCCTACTTGATCAAATTACATACTAATAGATTCTGCATCCCCACTTATAGAACACTTAAATCTATTTCATGATTATACTATATTAATTCTTGCCTCAATTTTAACATTAATTTCTTATATAATAATCATAATTACAAAAAATAAATTCATTCATAAAACTCTAATAGAAGGACAAACTATTGAAATCATCTGAACCATTATTCCAATAGTAACTCTTCTATTTATTGCAACACCTTCATTAAATCTATTATACTTTTTTTTAGTGAGGGAATTAGAAATAATATGATGCTAATTTTATTATTTATTTCTAGATTTACTATATTTATAGCAGGATTGGTAGCTAATTTTGATTATGATTTAAAAAAAATTATTGCTTTTTCTACATTAAGTCAGTTAGGATTAATATTGAGAATTTTAAGATTAGGTGAAAGAGAGTTAGCTTTTTTTCATTTATTAATACATGCTTTATTTAAAGCTTTATTATTTATATGTGCAGGATTTATAATTCATTCTATAATAAATTGTCAAGATATTCGATATATAGGTTCAATATCTAAATTTATTCCTTTAACAAGAAGATTTTTTAATATTTGTAATTTATCCTTATGTGGATTACCATTTTTATCTGGATTTTATTCTAAAGATTTGATTTTGGAAATTATATCTATAAGTTATACTAATTTTTATATTTATTTTATTTTTTATATTTCTACGGGTTTAACTGTTATATACACATTACGTTTAATATATTATACTATAGTTGGAGATTTTAATAGAATTTCTTATTTTTCTTTAGGTGAATCTTATGATTTAATAGTTAAAGGTATAGGAGGGTTAATTTTATTTGTTATTTTTGGTGGAAGAGTTATAATTTGATTAATCTTTCCTACTCCTTATATAGTTTGTTTACCTTTAATAATAAAGTTAATGGTTTTATTAATTATTTCTTTAGGAGTTTATTTTGGTTATTTAATAATGTTGATTAGATTTAATAATAGATCTTATACTTTAATATATTATAATATATCTTTTTTTATTAGTTCTATTTTTAATTTAAATTATTTATCTACATTTGGGTTAATTTATTACTTTTTGAGTTTTGGAAATAAATATTATTATATAATGGATCAAGGTTGATCAGAATACTATGGAAGTCAAAATTTATTTAAATTAGTAAAAAATACTTCATTATTTATAGAAAAATTAATTTTTAATAATTTAAAAATTTTTTTAGTTTTATTCTTATTATGAATTTGTATTTTATTTATTT-ATTTTAATAGCTTA--TTTTAAAGTATAATATTGAAGATATTAAGAAGGTAG----AAACCTTAAA----------ATATTTAAAAAAT---AAAATATTTAATTTTACATTGAAAA--TGTAATG--TTTTT----------ATTAAACTATAT--AAAA------------------------------GAGAATCATAAACATATTAATGTTTT-TATTTAAAGTTAGAAGC-TTTTTT-----T-AATGATTCTTT
000262 CATGTCCTTTTGAT-TTTAATTTAAGGTTTAACCTGCTCAATGAT-TAT-AATAAATAGCCGCAGTATTATGACTGTGCAAAGGTAGCGTAATAATTAGTTTCTTAATTAGAAACTTGAATGAATGGTTGGACAAGAAAATTACTGTCTCTTTTTTAA-TATTTTTGAATTTTATTTTTAAGTGAAAAAGCTTAAATTTTTATAAAAGACGAGAAGACCCTATAGAATTT--AATATT-TGTTTT-TAATAAATACTTCGTAAATTGATTTAATGATAA--ATATTTAGTTGGGGTGACTGAAAAATATAAATAATTTTTTTAATTTTA-AATTGAAAATTATCAATCTAGAAATCTAAAATTTTTAAATTTAAAATAAATTACCTTAGGGATAACAGCGTTATTTTTCTTAAAAGTTCTTATTTAAAGGAAAGTTTGCGACCTCGATGTTGGATTAAAATTAATTTTTGGTGCAATAACTTAAAAATTAGGTCTGTTCGACCTTTAAAATTTTACATGATCTGAGTTTAAACCGGTGTGAGCCAGGTTGGATTCTATCTTTAGATAA-TTATTATATTTTAGTACGAAAGGACCAGATATAAGTTAAATTTAATTGTTATTTTGGCAGATTAGTGTATTTGATTTAGAATCATTTTAAGT--AAATTTTATTACAAGTAATATTTGTACTTTTTGGATGTCGTTTTATTGTTTTTGTGTATATTAATTTTTTTAATTTTTATTTTAGTTGGAGTTGCTTTTTTTACATTATTAGAACGGAAGGTTTTAGGATATATTCAAATTCGTACTCATATTGTTACTCAAGAAAGAGGAAAAAATGAAACTTTCGGTCATATAGGTATAATCTATGCTATAGCAGCAATTGGAATATTAGGATTTATTGTATGAGCACATCATATATTTACAGTAGGAATAGATGTTGACACCCGAGCCTACTTTACATCAGCAACTATAATTATTGCTGTACCGACAGGAATCAAAATTTTTAGTTGATTAGCAACCATACATGGTACTAAAATCAACTTCTCACCCCAAATAATATGATCAATAGGATTTATTTTCCTATTCACAGTTGGTGGATTAACTGGAATTATTTTAGCCAACTCATCAATTGATATTAT-TTTACATGACACTTATTATGTAGTAGCCCATTTCCATTATGTTTTATCAATAGGAGCCGTTTTTGCAATTATAGCAGGACTAATTCATTGATTCCCTTTATTCACAGGAATAACAATAAACAACAAATTATTAAAAATTCAATTCTCTACAATATTTATTGGAGTTAATACAACATTCTTCCCTCAACATTTCCTAGGATTAATAGGAATACCACGACGATACTCTGACTACCCAGACGCCTATCTACCATGAAACATTCTATCATCAATGGGATCAATAATTTCCACATGCAGAATTTTTTTATTCATATACATTTTATGAGATGCATTATCATCAAAAAACAAAAATATCTTCTCTAACCAAATAAAAACAAACATTGAATGATTCCAAAAAACCCCTCCTATAGAACACTCTTATAGAGAATTACCAATACTATCAAACTTCTAATGTGACAGAAAAGTGTGATAAATTTAAGATTTATTTATAAAGTAT-ATCTTTCTTTAGAAATTCCCACTTGAGCAAATTTTATACTAATAGATGCCGCATCTCCACTAATAGAGCATTTAAACCTATTTCACGATTATATTATAATAATCTTGATTTCAATCCTTTCATTTATCTCATACATTATAATTATAATTATAAAAAATAAATTTATTAATAAAACTCTTATTGAACAACAAACCATTGAAGTAATCTGAACTATCATTCCTATAGTAACTTTAATTTTCATTGCAATTCCATCATTAAATTTACTTTACTTTTTTTTAGTGAAGGATTAAGAGATTTCATTTTATCTATTTTATTATTTGTTTCTAGTTTTACTATATTTATAGCAGGATTGGTTGCTAATTTTGATTATGATTTGAAGAAAATTATTGCTTTTTCTACTTTAAGTCAATTAGGTTTGATACTTAGAGTGTTAAGATTAGGAGATAGACAATTAGCCTTTTTTCATATATTAATGCACGCTTTGTTTAAGGCTTTACTTTTTATATGTGCAGGGTTTATAATTCATACAATATTAAATTGTCAAGACATTCGTATAATAGGTTCAATGGTGAAATTTATACCTTTAACTAGAGGATTTTTTAATATTTGTAATTTATCACTATGTGGACTTCCTTTTATATCTGGATTTTATTCTAAAGATTTGATTTTAGAGTTTATATCAATAACTTATGTTAATTTTTATATTTATATTATTTTTTATATATCTACTGGCTTAACTGTTATGTATACTACGCGAGTCTTATATTATACTATAATTGGAGAATATAATAGATCTACTTACTTTATATTAGTTGAGTCAAGTGACCTAATACTTAAAGGAATAGGTGGTTTAATTTTAATAGTTATTTTTGGGGGTAGTATTACTATTTGATTAATTTTTCCTACTCCTTATATAATTTGTTTACCTTTAATGATAAAGTTGATAGTATTAGTAGTAATTTTATTAGGGGTTTATTTAGGTTATTTAATAATTTTAATAAGATTAAGAAGAAAAACTTTTTCTTCAAG---TTACTATTTAATTTATTTTATCTCTTCAATTTTTAATTTAAATTTTCTGTCAACATTTGGAGTAACTTACTATTTTCTGAGGTTGGGAAGTAGATACAATTTTGTTTTAGATCAAGGTTGATCTGAATATTATGGAAGGCTAAATCTTTTTTATATAATAAAAAAAACTTCTTCTTTTTTAGAAAAATTTTTTTATAATAATATAAAGCTTTTTTTAGTTTTATTTCTTATTTGAATTTGTATTTTATTTATTT-ATTTTAATAGCTTA-TTTTAAAAGTATAATATTGAAGATATTAAGAAGGCAA----TGGCCTTAAA----------ATATTTAAAAAAT-AGAAGATATTTAATTTTACAGTGAAAA--TGTAATG--TTTTA----------TTTAAACTATAT--AAAA------------------------------GAGAATCATAAACATGTTAATGCTTT-TGAGAAAAGTTAGAAGC-TTTTTT-----GGGATGATTCTTT
000342 CATGTCCTTTTGAT-TTTAATTTAAGGTTTAACCTGCTCAATGAT-TTTCAATAAATAGCCGCAGTATTTTGACTGTGCAAAGGTAGCATAATAATTAGTTTCTTAATTAGGAACTGGAATGAATGGTTGGACAAAAAAATTACTGTCTCTTTTTTAA-TGTTTTTGAATTTTATTTTTAAGTGAAAAAGCTTAAATTTTTATAAAAGACGAGAAGACCCTATAGAGTTT--AATATT-ATTTTT-TAATAAGTAATTAGAAAATTTATTTAGAAAAAAA-ATATTTAGTTGGGGTGACTAAGAAAAAGGAATAATTTTTTTAAGCTTA-AATTGATAATTTTCAATTTGATAATCTAAAATTTTTAAAATTAAAATAAATTACCTTAGGGATAACAGCGTTATTTTTCTTGGAAGTTCTTATTCAAAGGAAAGTTTGCGACCTCGATGTTGGATTAAAATTAATTTTTGGTGCAATAACTTAAAAATTAGGTCTGTTCGACCTTTAAAATTTTACATGATCTGAGTTTAAACCGGTGTGAGCCAGGTTGGATTCTATCTTTAAATAT-TTACTATATTTTAGTACGAAAGGACCAAATATTAATTATAATTAATTGTTATTTTGGCAGATTAGTGTATTTGATTTAGAATCATTTTAAGTAAATTTTTTTTTACAAGTAATATTTGTTCTTTTTAGATATAATTTTATTTTTGTTATGTATATTAATATTTGTAATTTTTATTTTAGTTGGAGTAGCTTTTTTTACATTGTTGGAACGAAAAATTTTAGGATATATTCAAATTCGTACCCATATTGTAACTCAAGAAAGTGGAAAAAATGAAACTTTTGGCCATATAGGAATAATCTATGCTATAGCAGCAATTGGAATACTAGGATTTATCGTTTGAGCACATCATATATTTACCGTCGGTATAGATGTTGATACTCGTGCCTACTTTACATCCGCAACTATAATTATTGCTGTACCAACAGGAATTAAAATTTTCAGATGACTAGCAACCATACACGGAACCAAAATTAATTTTTCTCCTCAAATAATATGATCTATAGGATTTATCTTCCTATTCACAGTAGGAGGATTAACTGGAGTAATCCTAGCAAATTCATCAATTGATATTAT-TCTTCATGATACCTATTATGTAGTAGCCCATTTTCATTATGTACTCTCAATAGGAGCTGTATTTGCAATTATAGCAGGAATTATTCATTGATTCCCCTTATTTACAGGACTAACAATAAATAATAAAATACTAAAAATCCAATTCTCTACCATATTTATTGGAGTAAACACAACATTCTTTCCACAACACTTCCTAGGATTAATAGGAATACCTCGACGATATTCTGATTATCCAGATGCCTATTTATCATGAAATATTCTATCTTCTATAGGATCAATAATTTCTACTTGTAGAATCTTTATATTCATATATATTTTATGAGATTCATTAACTTCTAAAAACAAAAGAATCTTTTCCAATCAAATAAAAACAAATATTGAATGATTTCAAAAAACCCCACCTATAGAGCACTCCTATAGTGAATTACCAATATTATCAAACTTCTAATGTGACAGAAAAGTGTGATAAATTTAAGATTTATTTATAAAGTAT-ATCTTTCTTTAGAAATTCCCACCTGATTAAATTTTATACTTATAGATGCTGCCTCCCCTTTAATAGAGCATTTAAATCTATTCCACGATTACACAATACTAATCTTAATCTCAATCTTAATAATAATTTCTTATATAATAATTACAATTATAAAAAATAAACTCATCTATAAAAAATTAATGGAAGGACAAACAATTGAAATTATTTGAACTATTATCCCAATAGTTACTCTAATCTTTATTGCCACACCCTCCCTAAATTTATTATACTTTTCTTCAGTGAAGGTATAAGAGATATAATTATAATAATTTTATTGTTTATCTCTAGATTTACTATATTTATAGCAGGATTGGTAGCAAATTTTGATTATGATTTAAAAAAAATTATTGCTTTTTCTACTTTAAGTCAATTAGGTTTAATATTAAGAGTATTAAGATTAGGAGAGAGTGAATTAGCTTTTTTTCATATATTGATACATGCTTTGTTTAAAGCTTTATTATTTATATGTGCTGGGTTTATAATTCATTCAGTACAAAATTGTCAGGATATTCGTGGGATGGGTTCAATATTAAAATATATTCCGTTAACTAGAAGATTTTTTAATATTTGCAACTTAGCTTTATGTGGCTTACCATTTTTATCTGGGTTTTATTCTAAGGATTTGATTTTAGAATCTATATCAATAAGTTATATAAATTTTTATATTTATTTAATTTTTTATGTTTCTACAGGTTTGACAGTTATATATACAACTCGTTTATTATATTATACGATATTAGGGGATTTTAATAGAGTAACTTATTTTTCACTAGTTGAGTCAAGGGACTTAATATTAAAAGGTATGGGAGGATTAATTTTATTAGTTATTTTTGGCGGGAGAGTTATTATTTGATTAATTTTTCCTACTCCTGTTATGATTTGTTTACCTATGATAATAAAGTTTATAGTTTTAGTTACTATTACAATAGGGGCTTATTTAGGTTATTTAATTTCATTAGTTGGTTTTAATGATAAGTCTAAAATTTTAATATTTTATAATATATCATTTTTTGTTTCGTTAATTTTTAATTTAAATTTTCTTTCAACATTTGGTGTTAATTATTATTTCTTGAATTTTGGTAATAAGTATAATTTTGTCTTAGATCAAGGTTGATCTGAATATTTTGGAAGTCAAAATATTTTTATTTTAATGAAAAGAACTTCTTCTTTTTTAGAAAAATTATTTTTTAATAATATTAAGATTTTTTTAACATTATTTTTATTTTGGATTTGTATTTTATTTATTT-ATTTTAATAGCTTA--TTTTAAAGTATAATATTGAAGATATTAAGAAGGCAA----TAGTCTTAAA----------ATATTTAAAAAAT-AATTATTATTTATTTTTACAGTGAAAA--TGTAATG--TTTTA----------TTTAAACTATAT--AAAAT-----------------------------AAGAATCATAAACATGGTAATGCTTTTTATAAAAAGTTAGAAGC-TTTTTT-----TGGATGACTCTTT
000375 CATGTCCTTTTGAT-TTTAATTTAAGGTCTAATCTGCTCAGTGAATT---TTTAAATAGCCGCAGTATTTTAACTGTGCAAAGGTAGCATAATAATTAGTTTCTTGATTAGGAACTGGTATGAATGATTGGACAAGAAAATTTCTGTCTCTTTTTTAA-TATTTTTGAATTTTATTTTTAAGTGAAAAAGCTTAAATTTTTATGAAAGACGAGAAGACCCTATAGAGTTT--AATATA-ATTAAT-CAATCAAATATTAGAATT-AAGTTTTGGTTTATT-TTATTTAGTTGGGGTGATTTAAAGATAAATTTAATTCTTTAATAGAAA-AATTGGTGATATCTAAATTTTAAATCTATATTTCGTAAATATAAAATAAATTACCTTAGGGATAACAGCGTAATTTTTCTTAAAAGTTCTTATTTAAAGAAAAGTTTGCGACCTCGATGTTGGATTAAAATTAATTTTTGGTGCAATAACTTAAAAATTGGGTCTGTTCGACCTTTAAAATTTTACATGATCTGAGTTTAAACCGGTGTGAGCCAGGTTGGATTCTATCTTTAGATTA-TTAATATATTTTAGTACGAAAGGACCAAATATATATTAAAT-TAATTGTTATTTTGGCAGATTAGTGTATTTGATTTAGAATCATTTTAAGT-AAAATTTTATTACAAGTAATATTTGAATTTATTAGATATAGTATTAGTTTTTTTTTGTATATTAATTTTTATTATTTTTATTTTAGTCGGTGTGGCTTTTTTTACTTTAATGGAGCGAAAAGTTTTAGGATATATTCAAATTCGTACCCACATCGTAACACAAGAAAGAGGAAAAAAGGAAATTTTTGGCCATATAGGAATAATTTATGCTATAGCAGCAATTGGAATTCTAGGATTTATTGTATGAGCACACCATATATTCACTGTAGGTATAGATGTTGATACACGAGCTTATTTTACTTCAGCAACTATAATTATTGCAGTACCAACAGGTATTAAAATTTTCAGTTGACTTGCAACAATACATGGAACTCAAATCTCTTTCTCACCCCAAATAATATGAGCATTAGGATTTATTTTTCTTTTCACTTTAGGAGGATTAACAGGAGTAGTTTTAGCTAATTCATCAATTGATATTGT-TTTACATGACACATACTATGTAGTAGCACATTTCCATTATGTTCTTTCTATAGGAGCTGTATTTGCTATCATAGCCGGAATTGTTCATTGGTTCCCATTATTTACTGGATTAACAATAAATAATAAACTTCTAAAAATTCAATTCGCCACTATATTTATTGGTGTAAACACCACATTTTTTCCACAACACTTCTTAGGACTAAGAGGAATACCACGACGATACTCAGATTACCCAGATGCTTATCTTCCATGAAATGTTTTATCTTCAATTGGATCAATAATTTCCACTAGAAGAATTATTTTTTTTATATATATTATATGAGATGCATTCGCATGTAAAAACAAATCAATCTTTTCTAATCAAATAGATACTAATATCGAATGATTTCAAAAAACTCCTCCTATAGAGCATAGCTATAGAGAATTACCAATTCTGTCAAACTTCTAATGTGACAGAATAGTGTGATAAATTTAAGATTTATTTATAAAGTTA-ATCTTTCTTTAGAAATACCTACATGATCCAACTATATATTAATAGATGCTACATCTCCCTTAATAGAATATTTAATATTATTTCATGATTATACAATACTTATCCTCCTATCAATTTTAATAATAGTAGCATACATTATAACCACTATAATTAAAAATAAATTTATTAATAAAACTTTATTAGAAGGACAAACTATTGAAATTATTTGAACAATTATTCCAATAATTACACTAATATTTATTGCAACACCATCATTAAACCTTTTATATTTTTTTTTAGAGATGCTTTGAGAAGATGAGTTTTAATATTTTTATTATTTGTTAGAAGATTAACTATATTTATATCTGGTTTAATTGCTAATTATGAATATGATTTGAAGAAAATTATTGCTCTTTCTACATTAAGTCAATTAGGGTTAATATTAAGGGTATTAGCTTTAGGAGAAAGAATATTAGCTTTTTTCCATTTATTAATGCATGCTTTATTTAAAGCTTTATTATTTATATGTGCGGGTTGTATTATTCATAATATAAATAATTGTCAAGATATTCGTTATATAGGCTCATTAGTAAATTTTATTCCTTTAACTAGAAGATTTTTTAATATTTGTAATTTATCTTTATGTGGATTACCTTTTTTATCAGGATTTTATTCTAAGGATTTAATTTTAGAATTTATATCTATAGGATATATAAATTTTTATATTTATTTTATTTTTTATTTTTCTACTGGTTTAACAGTTATATATTCTATACGTTTATTATATTATACTATGTTTGGGGATTATAATAGATTAAGATATATATCAATTTTAGATTCGAGAGAAAAAATATTAAAAGGAATAGGTGGTTTAATTTTACTTGTAATTTTTGGAGGTAGAACAATAAGGTGATTAGTATTTCCTACACCATATTTTATTTGTTTACCTTTTTTAATAAAGTTAATAGTTTTATTTCCTGTATTTTTAGGAGGATTTTTTGGTTTTATTATTTCTAATATTAATTTTAATGATTTATCTAAAACATTAAGTTTTTATAAGTTATCTTTTTTTTTTAGTTCTATATGAAATTTGAATTATTTAAGTACATTTGGTACTTCATTTTATTTTTTAAATATAGGAGAAAAGTTTTATTCTTTTGTAGATCAAGGTTGATCAGAATATTATGGAAGACAAAATATATTTTTTATAATTAAACGTTCTTCTATTTTTATTCAAAAAATCTTTATAAATAATATTAAGATTTTTTTAACTTTATTTTTAATTTGAATTTGTTTATTATTTTTTT-ATTTTAATAGCTTA-TTAATAAAGTATAATATTGAAGATATTAGGAAAGTAA--ATTTACTTTAAA----------ATACTTATAAAAT-A-ATAATATTTAATTTTACAATGAAAA--TGTAATG--TTTT----------AATTAAACTATAT--AAATATAA-------------------------TTAGAAATATAAACATATTAGTGCTTA--ATAAAAAGTTAGAAGC-TTTTTT-T---TAAATATTTCTTT
A00451 CATGTCCTTTTGAT-TTTAATTTAAGGTCTAATCTGCTCAATGAT-A---ATTAAATTGCCGCAGTATTTTGACTGTGCAAAGGTAGCATAATAATTAGTTTCTTGATTAGAAACTGGAATGAATGATTGGACAAGAAAATTTCTGTCTCTTTTTTAA-ATTTTTTGAATTTTATTTTTAAGTGAAAAAGCTTAAATTTTTATAAAAGACGAGAAGACCCTATAGAGTTT--AATATG-TGAAGT-TAATTTAATTTTAGAAAT-AAATTTTAATTTTAT-TTATTTGGTTGGGGTGATTAAAAGATTAAATGAATTCTTTAATTAAGT-TATTAGTGATTTCTAACTTTTAAATCTATATTTTATAAATATAAAATAAATTACCTTAGGGATAACAGCGTAATTTTTCTTTAAAGTTCTTATTGAAAGGAAAGTTTGCGACCTCGATGTTGGATTAAAATTAATTTTTGGTGCAATAACTTAAAAATTAGGTCTGTTCGACCTTTAAAATTTTACATGATCTGAGTTTAAACCGGTGTAAACCAGGTTGGATTCTATCTTTAGAAAC-ATATTATATTTTAGTACGAAAGGACCAAATATATATTAAAT-TAATTGTTATTTTGGCAGATTAGTGTATTTGATTTAGAATCATTTTAAGT-AAAATTTTATTACAAGTAATATTTGAATTTTTACGATTTAGTTTTAATTTTTTTATGTATATTAATTTTTGTGGTGTTTGTTTTGGTTGGAGTAGCATTTTTTACTTTACTTGAACGAAAAGTTTTAGGATATATTCAAATTCGTACTCACATTGTAACTCAAGAAAGAGGAAAAAAGGAAATCTTTGGCCATATAGGAATAATTTACGCCATAGCAACAATTGGAATTTTAGGATTCATTGTATGGGCCCATCACATATTCACAGTAGGAATAGACGTTGATACCCGAGCCTACTTTACATCAGCAACAATAATTATTGCAGTTCCCACCGGAATTAAAATTTTTAGTTGATTAGCCACAATACATGGAACTCAAATCAATTTCTCTCCTCAAATACTTTGAGCACTTGGGTTTATCTTTCTATTTACACTAGGAGGATTAACTGGAGTAGTTTTAGCTAACTCATCAATCGACATTAT-CTTACACGATACATACTACGTAGTAGCCCACTTCCACTACGTTTTATCAATAGGAGCTGTATTTGCCATTATAGCAGGATTAGTCCATTGATTCCCTCTATTCACGGGGCTAACAATAAACAATAAACTTCTTAAAATACAATTTTGCACTATATTCATTGGGGTAAACACTACATTTTTCCCCCAACATTTCCTAGGATTAAGAGGAATGCCTCGACGATATTCAGATTATCCTGACGCCTATCTTCCATGAAACATTCTGTCTTCAATCGGTTCAATAATTTCTACAAGAAGAATTATTTTTTTCATATATATTATATGAGATGCATTTGCCTCAAAAAATAAATCTATCTTTTCTAACCAAATAGATACCAATATTGAATGACTCCAAAAAACTCCGCCTATAGAGCACAGCTATAGAGAATTACCCATTCTATCAACTTTCTAATGTGACAGAAAAGTGTGATAAATTTAAGATTTATTTATAAAGTTA-ATCTTTCTTTAGAAATACCTACATGATCTAATTGGATATTAATAGATGCCACATCACCTTTAATAGAGTATTTAATATTTTTCCACGATTACACAATATTAATTTTAATTTCAATCTTGATAATAGTTGCCTACATTATAACCACTATAATAACAAACAAATTTATCAATAAAACACTATTAGAAGGACAAACAATTGAAATCATTTGAACTATCATACCAATGATCACATTAATCTTCATTGCAACCCCATCTCTTAACCTACTTTATTTTTTTTTAGAGATGCTTTAAATAGCTGAGTTTTATTAATTTTGTTATTTATCTCTAGTTTAACAATATTTATATCTGGTTTAGTAGCAAATTTCGAGTTTGATTTAAAGAAGATTATTGCTCTTTCTACATTAAGTCAGTTAGGGTTAATAATGAGAATTTTGGCTTTAGGTGAGTCTATATTAGCTTTTTTTCATTTGTTAATGCATGCATTATTCAAGGCTCTTTTATTTATATGTGCTGGCTGTATTATTCATAATATAAATAATTGTCAGGATATTCGTTATATAGGTTCATTAGTATTATTCCTTCCTTTGACTAGAACATTTTTTAATATTTGTAATATAGCTTTGAGAGGGTTACCATTTTTATCAGGATTTTATTCTAAGGATTTAATTTTGGAATTTATATCTATAAGATATTCTAATTTTTATATTTATTTTATCTTCTATTTGTCAACTGGTTTAACAGTTATATATTCAGTTCGTTTAATATATTATACTATATTTGGTGATTTCAATTCATTAAGTTATTTTTGTATTAATGATTCTAGAGATCAAATATTAAAAGGAATAGGCGGGTTGATTTTATTAGTGATCTTTGGCGGTAGAATTTCAAGTTGGCTAGTTTTTCCAACTCCCTACTTTATTTGCTTACCTATTCTTATAAAGTTGATAGTAATTTTCACTGTAATTTTGGGGGGGTGGCTAGGTTATTTAATTTCTGAAACTAATTTTAATGATTACTCAAAGACAATTAAGTTTTATAATTTTTCATTTTTTATTAGATCAATGTGAAATTTAAATTATTTATCTACGTTTGGGATGATTTATTATTTCTTGTGATTTGGTGAAAAATTTAATTCTCTAGTTGATCAGGGTTGATCTGAATATTATGGTAGTCAGAATATTTTTTACAGTTTTAAGGCTTCTTCTATATTTTTGCAGAAAATTTTTCTTAATAATATTAAAATTTTTTTAACGTTGTTTTTAATTTGAATTTGTATATTATTTTTTT-ATTTTAATAGCTTA-TAATTAAAGTATAATATTGAAGATATTAGGAAAGTAA--ATTTACTTTAAA----------ATATTTATAAAAATGGAAATAATTTAATTTTACAATGAAAA--TGTAATG--TTTTA----------TTTAAACTATAT--AAAT-------------------------------AGAAATATAAACAACTAAATGCTTT--TTAAAAAGTTAGAAGC-TTTTTT-T---ATAATATTTCTTT
A00035 CATGTCCTTTTGAT-AATAATTTAAGGTCTAATCTGCTCAATGAA-GA--TTTAAATTGCCGCAGTATTTTGACTGTGCAAAGGTAGCATAATAATTAGTTCCTTAATTAGGAACTGGAATGAATGATTGGACAAGAAAATTACTGTCTCTTTTTTAA-TTTTGTTGAATTTTATTTTTAAGTGAAAAAGCTTAAATGTTTATAAAAGACGAGAAGACCCTATAGAGTTT--AATATT-CTTAAT-TAATTTAAATTTAGAATC-TTTTTTTAGTTAAGT-TTATTTAGTTGGGGTGATTTAAAGATTAATGAAATTCTTTAATAAATT-AATTGGTGATCTCTAAATTTTAAATCTAAAGTTTTTAAAACTAAAATAAATTACCTTAGGGATAACAGCGTAATTTTTCTTAAAAGTTCACATTGAAAGAAAAGTTTGCGACCTCGATGTTGGATTAAAATTAATTTTTGGTGCAATAACTTAAAAATTAGGTCTGTTCGACCTTTAAAATTTTACATGATCTGAGTTTAAACCGGTGTAAACCAGGTTGGATTCTATCTTTAGAAAG-TTATTATATTTTAGTACGAAAGGACCAAATATAAGTTAGAT-TAATTGTTATTTTGGCAGATTAGTGTATTTGATTTAGAATCATTTTAAGT-AAAATTTTATTACAAGTAATATTTGAATTTTAAAGATTTAATTTTAATTTTTTTATGTATAGTTGTTTTTGTTATTTTTGTCTTAGTCGGAGTAGCTTTTTTTACATTATTAGAACGAAAGGTTTTAGGATATATTCAAATTCGTACTCATATTGTTACCCAAGAAAGAGGTAAAAAAGAAATTTTTGGTCATATAGGAATAATTTATGCCATAGCAGCAATTGGAATTCTAGGATTTATTGTATGAGCCCACCATATATTTACCGTAGGAATAGATGTTGATACACGAGCATATTTTACATCAGCAACTATAATTATTGCCGTACCAACTGGTATTAAAATTTTTAGTTGATTAGCAACAATACACGGAACACAAATCAACTTATCACCTCAAATATTATGAGCCATTGGTTTTATTTTCCTTTTCACCGTAGGTGGACTAACAGGAGTAGTTTTAGCTAATTCATCAATTGATATTGT-TCTACACGACACATACTACGTTGTAGCTCATTTCCATTATGTTTTATCTATGGGAGCTGTATTTGCTATTATAGCAGGACTAGTTCATTGATTCCCCCTTTTTACAGGATTAACTATAAACAATAAATTACTAAAAATCCAATTCGCAACAATATTTATTGGAGTTAATACAACATTTTTCCCTCAACACTTCTTAGGTCTAAGAGGAATACCTCGACGATACTCTGATTACCCAGACGCATATCTTTCATGAAATGTTTTATCCTCAATTGGATCAATAATTTCCACAAGAAGAATTATTTTCTTCATATATATTTTATGAGACGCATTCGCATCAAAAAATAAATCTTTATTTTCTAATCAAATAGAAACCAATATTGAATGATTACAAAAAACTCCCCCTATAGAGCACAGATATAGAGAACTTCCAATTCTTTCTATATTCTAATGTGACAGAAAAGTGTGATAAATTTAAGATTTATTTATAAAGTCA-ATCTTTCTTTAGAAATAGCCACTTGATCTAATTATATATTAATAGATGCAACTTCACCCTTAATAGAATATCTTATATTGTTTCATGATTACACTATAATAATTCTATTTTCCATTTTAACAATAGTTGCATATATTATAATTACAATAATTAAAAGAAAATACATTAATAAAACATTATTAGAAGGGCAAACAATTGAAATTATTTGAACAATTTTACCTATAATTACCTTAGTTTTTATCGCCACTCCATCACTAAACCTTTTATATTTTTTTTTAATGATGGATTGAGAGTATGAATTTTAATATTTTTATTATTTATTTCTAGATTGACTATATTTATATCTGGGTTGGTGGCTAATTTTGAGTATGATTTAAAGAAAATTATTGCTTTGTCTACATTAAGACAGTTAGGATTAATAATAAGAATTTTAGCATTAGGTGAAAGAATATTAGCTTTCTTTCATTTGTTAATACATGCTTTGTTTAAGGCTTTACTTTTTTTATGTGCTGGTTGTATTATTCATAATATATCAAATTGTCAAGATATTCGTTATATAGGTTCTTTAGTTAACTTTATTCCTTTAACTAGAACATTTTTTAATATTTGTAATTTATCTCTTTGTGGTTTGCCATTTTTATCAGGGTTTTATTCAAAGGATTTAATTTTAGAATTTATATCTATAGGATACGTGAATTTTTATATTTACGTAATTTTTTATTTGTCAACTGGTTTGACAATAATATATACAATTCGTTTAATGTATTATACAATGTTTGGGGATTTTAATGGTTTAAATTATTTTTCTTTACAGGATTCAGGAGAGTTAATATTGAAGGGAATAGGAGGATTAATTTTTCTTGTTATTTTTGGGGGAAGAGTTATAAGATGATTAGTTTTTCCTACTCCTTATTTTATTTGTTTACCTTTTTCAATAAAATTAATAGTGGTATTAGTTGTTGTATTAGGCGGAGTATTAGGTTATTTAGTTTCAAATATTAGTTACAATGATATTTCTAAGACTTTAAGGTTTTATAGTTTATCATTTTTTTTAAGTTCAATATGAAATTTAAATTATTTATCTACTTTTGGAACAGTTTATTATTTTTTAAGTTTTGGTGAAAAATTTAATTCCTATATTGATCAAGGATGGTCTGAATATTACGGAAGGCAAAATATTTTTGTTAATATAAAATTAGCTTCTTCTTTAATACAGAAGTTTTTCTTAAATAATATTAAAATCTTTTTAACTTTATTCTTAATTTGAATTTGTTTATTATTTTTTT-ATTTTAATAGCTTA-TAGTTAAAGTATAATATTGAAGATATTAGGAAAGTAG--ATTTACTTTAAA----------ATACTTATAAAAT-AATAAATATTTAATTTTACAATGAAAA--TGTAATG--TTTTT------------TAAACTATAT--AAATA-----------------------------AAGAAATATAAACAAATTAATGCTTT--ATAAAAAGTTAGAAGC-TTTTTT-----AAGATATTTCTTT
A00043 CATGTCCTTTTGAT-AATAATTTAAGGTCTAATCTGCTCGATGAT-TA--TTTAAATTGCCGCAGTATTTTGACTGTGCAAAGGTAGCATAATAATTAGTTTCTTGATTAGGAACTGGAATGAATGATTGGACAAGAAAATAACTGTCTCTTTTCTAA-TTTTTTTGAAATTTATTTTTAAGTGAAAAAGCTTAAATATTTATAAAAGACGAGAAGACCCTATAGAGTTT--AATAAA-TTTATT-TAATAAATGTTTAGAATA-ATATTTTTCTTAAGT-TTATTTGGTTGGGGTGATTTAAAGATAAAACTAATTCTTTAATAAAAT-AATTGATGATTATTAAATTTTAAATCTATAGTTTATAAAGTTAAAATTAATTACCTTAGGGATAACAGCGTAATTTTTCTTTAAAGCTCTCATTAAAAGGAAAGTTTGCGACCTCGATGTTGGATTAAAATTAATTTTTGGTGCAATAACTTAAAAATTAGGTCTGTTCGACCTTTAAAATTTTACATGATCTGAGTTTAAACCGGTGTAAACCAGGTTGGATTCTATCTTTAGAAAT-TTAATATATTTTAGTACGAAAGGACCAAATATATATTAAAT-TAATTGTTACTTTGGCAGATTAGTGTATTTGATTTAGAATCATTTTAAGTAATATTTATGTTACAGGTAATATTTGAATTTAATAGATTTATTATTGGTTTTTTTTTCTTTAATTTTATTAATTATTTCTGTTTTAGTAGGAGTTGCTTTTTTTACTTTATTAGAACGAAAAGTATTAGGATATATTCAAATTCGTACCCATATCGTAACTCAAGAAAGAGGAAAAAAAGAAATTTTTGGACATATAGGAATAATCTACGCTATAGCAGCAATCGGTATTTTAGGATTCATTGTTTGAGCTCATCACATATTTACTGTTGGTATAGATGTTGACACTCGAGCTTACTTCACTTCAGCTACTATAATTATTGCTGTTCCCACAGGAATTAAAATTTTCAGTTGATTAGCCACTATACATGGAACTCAAATTTCTTTCTCTCCTCAAATACTATGAGCAATAGGATTTATTTTCCTTTTTACTTTAGGGGGATTAACTGGAGTTGTACTAGCTAACTCGTCAATTGACATTAT-TTTACATGATACTTATTATGTAGTTGCCCATTTCCATTACGTTCTATCAATAGGAGCAGTATTCGCTATCATAGCAGGATTAGTTCATTGATTCCCATTATTCACAGGATTAACAATAAATAATAAACTTCTCAAAATTCAATTTATCACTATATTTATTGGTGTAAACACCACATTCTTCCCACAACATTTCCTTGGATTAAGAGGTATACCCCGACGATACTCAGACTACCCTGATGCATACCTTCCCTGAAATATTCTTTCATCCATCGGCTCAATGATCTCTACAAGAAGAGTAATTTTGTTTATATTCATTTTATGGGATGCATTTGCATCTAAAAATAAATCCCTTTTCTCTAATCATATAGAATCAAGAATTGAATGATTACAAAAAAATCCTCCTATAGAGCATAGTTATAGCGAACTCCCAATTCTGTCAAACTTCTAATGTGACAGAATAGTGTGATAAATTTAAGATTTATTTATAAAGTTTCATCTTTCTTTAGAAATACCCACATGATCCGAATACATCCTTATAGACGCAGGATCACCATTAATAGAGTATTTAACTCTTTTCCATGACTACACAATATTAATTCTGTTTTCAATTTTAATAATAGTAGCATATATAATAATTACAATAATAAAAAGAAAGTTTATCAACAAAACTCTTTTAGAAGGACAAACTATTGAAATTATTTGAACTATTCTACCAATAATCACGTTAATGTTCATCGCAACGCCTTCATTAAACCTTCTTTACCTTTTTTTAGAGACGCTATAAATAATCAAATTTTGATTTTTTTATTATTTATTTCTAGATTAACTATATTTATATCAGGATTAGTGGCTAATTATGAGTTTGATTTGAAGAAAATTATCGCTCTTTCAACTCTTAGTCAATTAGGATTAATAATAAGTATTTTGGCGTTAGGGGAGAGAATATTAGCTTTTTTTCATTTATTAATACATGCTTTATTTAAAGCTTTGTTATTTATATGTGCAGGTTGTATTATTCATAATATATCTAATTGTCAAGATATTCGTTCAATAGGATCATTATTAAAATTTGTTCCATTAACTAGTACATTTTTTAATATTTGTAATATATCTTTATGTGGATTACCTTTTTTATCGGGATTTTATTCAAAGGATTTAATTTTGGAGTTTATATCTATAGGGTTTATAAATTTTTATATTTATTTAATTTTTTATATTTCAACTGGGCTAACAGTTATGTATTCAATTCGCTTATTATATTACACTATATTTAGAGATTTTAATAGAGTAAGTTATTTTATTATAGATGATTCAAGAGAATTAATATTAAAAGGAATGGGTGGGTTAATTTTTTTAGTTATCTTTGGTGGCAGAGTAATAAGTTGATTAGTCTTTCCTACACCTTATTTTATTTGTTTACCTTTAATAATAAAATTAATAGTGGTAGTAGTAGTAGTTTCTGGGGGGTATTTAGGTTATTTAATTTCAAATTCGAGATTTAATGATTTTTCTAAAACTTTAAAGTTTTATAATATGTCTTTTTTTATAAGATCTATATGAAATTTGAATTATTTATCAACTTTTGGCACTATCTTTTATTTTTTAAATTTTGGAGAAAAGTTTAATTCTTATATTGATCAAGGTTGATCTGAATATTATGGAAGTCAAAACCTTTATATAAATTTAAAAAAGAGTTCGCTATTAATGCAGTCTATTTTTTTGAATAATATTAAAATTTTTTTGACTTTATTTTTAATTTGAGTCTGTTTAATAATAATTT-ATTTTAATAGCTTA-TAAAAAAAGTATAATATTGAAGATATTATGAAAGTAA--ATTTACTTTAAA----------ATATTTATAAAAT-AAATAATATTTAATTTTACAGTGAAAA--TGTAATG--TTTTT------------TAAACTATAT--AAAC-------------------------------AGAAATATAAACAAATAAATGCTTT--ATAAAAAGTTAGAAGC-TTTTTT-----AAAATATTTCTTT
A00049 CATGTCCTTTTGAT-TATAATTTAAGGTCTAATCTGCTCAATGAA-A---ATTAAATAGCCGCAGTATTTTGACTGTGCAAAGGTAGCATAATAATTAGTTTCTTAATTAGGAACTGGAATGAAAGATTGGACAAGAAAATATCTGTCTCTTTTTTAA-TATTTTTGAATTTTATTTTTAAGTGAAAAAGCTTAGATTTTTATATAAGACGAGAAGACCCTATAGAGTTT--AATATT-TTTATT-TAATTAGTTATTAGAATA-ATTTTTTAGATAAAT-TTATTTGATTGGGGTGATTTAAAGATTTACTTAATTCTTTAAAGTTTT-AATTGATGATTATTAAATTTTAAATCTATATTTTATAAAATTAAAATAAATTACCTTAGGGATAACAGCGTAATTTTTCTTTAAAGCTCTTATTAAAAGGAAAGTTTGCGACCTCGATGTTGGATTAAAATTAATTTTTGGTGCAGTAACTGAAAAATTAGGTCTGTTCGACCTTTAAAATTTTACATGATCTGAGTTTAGACCGGTGTAAACCAGGTTGGATTCTATCTTTAGAAAT-ATAATATATTTTAGTACGAAAGGACCAAATATATATTAAAT-TAATTGTTATTTTGGCAGATTAGTGTATTTGATTTAGAATCATTTTAAGT-AAAATTTTATTACAAGTAATATTTGAATTTATTAGATTTGATTTTAGTAGGGTTTTCTATAATTATTTTTGTTATTTTTATCTTGGTTGGAGTAGCTTTTTTTACATTATTGGAGCGTAAGGTTTTAGGATATATTCAAATTCGTACCCACATTGTTACTCAAGAAAGTGGTAAAAAAGAAATTTTTGGCCATATAGGAATAATCTATGCAATAGCAGCTATTGGAATTCTAGGATTCATCGTCTGAGCACATCACATATTCACTGTAGGTATAGATGTTGATACCCGCGCCTACTTTACATCAGCAACTATGATTATTGCTGTACCAACAGGAATTAAAATTTTTAGTTGATTAGCCACTATACACGGAACACAAATAAATTTTTCACCTCAAATATTATGAGCTTTAGGATTTATTTTTCTATTCACTCTTGGTGGATTAACAGGAGTAGTTCTTGCTAATTCCTCTATTGATATTAT-TTTACATGACACTTACTATGTTGTAGCCCATTTCCACTATGTATTGTCTATAGGAGCCGTATTTGCTATTATAGCAGGACTAGTACATTGATTCCCTCTATTCACAGGATTAACTATAAATAACAAACTACTAAAAATTCAATTCCTAACCATATTTATTGGTGTAAACACCACCTTCTTCCCACAACACTTCCTCGGATTAAGAGGCATGCCTCGACGATACTCCGACTATCCAGATGCTTATCTTACATGAAATATTCTTTCATCAATCGGATCAATAATTTCAACAAGAAGAATTATCTTTTTCATATTTATTATATGAGACGCATTCGCATCGAAAAATAAATCACTATTTTCTAATCAAATAGATACTAGAATTGAATGATTTCAAAAAACTCCACCAATAGAGCATAGATACAGAGAATTACCAATTTTGTCTAACTTCTAATGTGACAGAATAGTGTGATAAATTTAAGATTTATTAATAAAGTTT-ATCTTTCTTTAGAAATACCCACATGATCAAGATTTTTATTAATAGACGCAACGTCTCCTCTAATAGAGTATCTCATTCTATTCCATGATTACACAATAATAATTCTAGTTTCGATTTTAATAATGGTTGCCTACATTATAACTACAATAATAAAAAATAAATTTATTAATAAAACCCTTCTAGAAGGGCAAACCATCGAAATCATTTGAACAATCATACCAATAATCACGTTAATATTTATTGCTACACCATCACTAAATCTACTCTACTTTTTTTTAGTGATGCATTAAATAGATGGGTTTTAATAATTTTATTATTTATTTCTAGTTTAACTATATTTATATCTGGTTTAGTAGCTAATTTCGAGTTTGATTTAAAAAAAATTATTGCTCTTTCTACTTTAAGACAGCTTGGGTTAATAATGAGAATTTTAGCTTTAGGAGAAAGGCTGTTAGCTTTTTTTCATTTATTAATACATGCTTTATTTAAGGCCTTACTTTTTATGTGTGCTGGTTGTATTATTCATAACATATCTAATTGTCAAGATATTCGTTATATAGGTTCCCTTGTTAATTTTATTCCATTAACTAGAAGATTTTTTAATATTTGTAATTTATCTTTATGTGGGCTTCCTTTTTTGTCTGGATTCTATTCAAAGGATTTGATTTTAGAATTTATGTCAATGAATTATATAAATTTTTATATTTACTTTATTTTTTATATTTCTACTGGACTAACTGTTATGTATTCAATTCGTTTACTTTATTATACAATGTTCGGGGATTTTAATAATAATAATTATTTTTTAATTAGAGATTCTAGACATCTTATATTGAAGGGTATGGGTGGATTAATTTTTTTAGTTATTTTTGGTGGTAGAATAATAAGATGAATTGTTTTTCCAACTCCTTATTTTATTTGTTTACCTTTAATAATGAAGTTAATAGTAATTTTCACTGTAATTTTAGGGGGCGGGTTAGGATATATAATTTCTAACTCAGGTTTTAATGATATGTCTAAGACTTTAATATTTTATAAAACATCATTTTTTCTTAGTTCAATATGAAACTTAAATTATTTGTCTACTTTTGGAACTAGTTATTATTTTTTATTATTAGGAGAGAAGTTTAATACTAAAATTGATCAAGGTTGATCTGAGTATTATGGTAGGCAGAATCTTTATATTAGCTTAAAAATGTCTTCTTCTTTTTTACAAAAAATTTTTATTAATAATATTAAGATTTTTTTAACTTTATTCCTAATTTGGATTTGTTTACTTTTTCTTT-ATTTTAATAGCTTATTTAATAAAGTATAATATTGAAGATATTATGAAAGTAT--ATTTACTTTAAA----------ATATTTATAAAAT-ATAGTATATTTAACTTTACAATGAAAA--TGTAATA--TTTTT------------TAAACTATAT--AAATG-----------------------------CAGAAATATAAACAGATTAATGCTTT--TTAAAAAGTTAGAAGC-TTTTTTTT---AAGATATTTCTTT
A00125 CATGTCTTTTTGAT-TTTAATTAAAGGTCTAATCTGCTCAATGAA-T---TTTAAATAGCCGCAGTATTTTAACTGTGCAAAGGTAGCATAATAATTAGTTTCTTGATTAGGAACTGGGATGAATGATTGGACAAGAAAATATCTGTCTCTTTTTTAA-TTTTTTTGAATTTTATTTTTAAGTGAAAAAGCTTAAATTTTTATAAAAGACGAGAAGACCCTATAGAGTTT--AATATA-ATTAAG-TAATTTAAGTTTGGAAAT-AATATTTATTTAATT-TTATTTGGTTGGGGTGACTTAAAGATATAAATAATTCTTTAATTTGTA-AATTGGTGATTTCTAAATTTTAAATCTATATTTTATAAAAATAAAATAAATTACCTTAGGGATAACAGCGTAATTTTTCTTTAAAGTTCTTATTGAAAGGAAAGTTTGCGACCTCGATGTTGGATTAAAATTAATTTTTGGTGCAATAACTTAAAAATTAGGTCTGTTCGACCTTTAAAATTTTACATGATCTGAGTTTAAATCGGCGTGAGCCAGGTTGGATTCTATCTTTAGAATG-TTAATATATTTTAGTACGAAAGGACCAAATATTTATTAAAT-TAATTGTTATTTTGGCAGATTAGTGTATTTGATTTAGAATCATTTTAAGT-AAAATTTTATTACAAGTAATATTTGAATATTATAGATAAATTTTTAATTTTTTATTGTTTAATTATTTTTTTAATTTTTATTTTAGTAGGTGTTGCTTTTTTTACATTATTTGAACGAAAAATTTTAAGATATATTCAAATTCGTANNNNNNNNNNNNNNNNNNNNNNNNNNNNNNNNNNNNNNNNNNNNNNNNNNNNNNNNNNNNNNNNNNNNNNNNNNNTTGGAATATTAGGATTTAGTGTATGAACACATCATATATTTACAGTAGGAATAGATGTAGATACACAAGCTTATTTTACCTCAACAACAATAATTATTGCAGTACCAACGGGCATTAAAATTTTTAGTTGACTAGCAACAATAAATGGAACACAAATTTCCTTCTCTCCGCAAATAATATGAGCACTAGGGTTTATTTTTCTATTTACTCTAGGAGGACTAACTGGAGTTATATTAGCAAACTCTTCAATTGATATTAT-CTTACATGATACATATTATGTAGTAGCTCATTTTCATTATGTTCTTTCAATAGGAGCAGTTTTTGCAATTATAGCTGGATTAGTTCATTGATTTCCATTATTTACCGGATTATCTATAAACAATAAAATACTAAAAATTCAATTTATTACAATATTTATTGGAGTAAATACCACATTTTTCCCTCAACATTTCTTAGGATTAAGAGGAATACCTCGACGATACTCAGATTATCCTGATGCATATATTCTATGAAATGTACTATCATCAATTGGTTCAATAATTTCTACAAGAAGAATCATTTTTTTTATATATATTATATGAGATGCTTTCACTTCTAAAAATAAATCAATTTTTTCTAAACATTTAGATACTAATATTGAATGATTCCAAAAAACTCCTCCTATAGAGCATAGCTATAGAGAACTTCCAATTCTGTCAAACTTCTAATGTGACAGAATAGTGTGATAAAATTAAGATTTATTTAAAAAGTTC-ATCTTTCTTTANNNNNNNNNNNNNNNNNNNNNNNNNNNNNNNNNNNNNNNNNNNNNNNNNNNNNNNNNNNNNNNNNNNNNNNNNNNNNNNNNNNNNNNNNNNNNNNNNNNNNNNNNNNNNNNNNNNNNNNNNNNNNNNNNNNNNNNNNNNNNNNNNNNNNNNNNNNNNNNNNNNNNNNNNNNNNNNNNNNNNNNNNNNNNNNNNNNNNNNNNNNNNNNNNNNNNNNNNNNNNNNNNNNNNNNNNNNNNNNNNNNNNNNNNNNNNNNNNNNNNNNNNNNNNNNNNNNNNNNNNNNNNNNNNNNNNNNAATTTTATTGTTTGTAAGAAGTTTAACTATATTTATAGCAGGATTAATTGCTAATTACGAATTTGATTTGAAAAAAATTATTGCTTTATCTACTCTAAGGCAGCTGGGATTAATAATAAGAATTTTAGCTTTAGGTGAAATAATATTAGCTTTTTTTCATTTATTAATACATGCCTTATTTAAGGCTTTATTATTTATGTGTGCTGGTTGTATAATTCATAATATAAATGATTGCCAAGATATTCGATATATAGGTTCTATAGTTAATTTTATTCCTTTAACTAGAAGATATTTTAATATCTGTAATTTGTCATTATGTGGTTTACCTTTTTTGTCGGGATTTTATTCAAAGGATTTAATTTTGGAGTTTATATCAATAAGATATGTAAATTTTTATATTTATTTTATTTTTTATTTTTCTACAGGTTTAACAGTAATATATTCAATACGTTTACTTTTCTATTCAATATTTAGTGATTACAATAGTTTAAATTATTTATCGGTTAATGATTCTAGAGAAATTATATTAAAAGGAATAGGAGGTTTAATTATTCTTGTTATTTTTGGAGGAAGAATTACAAGATGAGTTGTATTTCCAACTCCTTATTTTATTTGTTTACCTTTATTAATAAAGTTAATAGTTTTATTTACTATTATTTTAGGAGGATTTATAGGGTACCTAATTTCTAATAGTAGTTTTAATGATTTATCAAAAACATTAAATTTTTATAATTCTTCTTTTTTCTTTAGAACAATATGAAATCTTAATTATTTATCTTCTTTTGGCACTATTTTTCATTTTATAAATATAGGGGAAAATTATTATTCTTTAATTGATCAAGGTTGATCTGAATATTATGGTAGACAAAATATATTTTTAATAATTAAGGCTTCTTCAGTATTTATACAAAAGATTTTTATAAATAATTTAAAACTTTTTTTAACTTTATTTTTAATTTGAATTTGTTTATTATTTCTAT-ATTTTAATAGCTTA---TATAAAGTATAATATTGAAGATATTAAGAAAGTAA--TTTTACTTTAAA----------ATATTTATAAAAT-AAAATAAATTTGACTTTACAATGAAAA--TGTAATG--TTTTG----------AATAAACTATAT--AAATA-----------------------------TAGAAATATAAACATGTTAATGCTTA--TTTAAAAGTTAGAAGC-TTTTTT-----AAAATATTTCTTT
A00139 CATGTCCTTTTGAA-TTTAATTTAAGGTCTAATCTGCTCAGTGAA-T---TTTAAATAGCCGCAGTATTTTAACTGTGCAAAGGTAGCATAATAATTAGTTTCTTAATTAGGAACTGGTATGAATGATTGGACAAGAAAATTTCTGTCTCTTTTTTAA-TTTTTTTGAATTTTATTTTTAAGTGAAAAAGCTTAAATGAATATAAAAGACGAGAAGACCCTATAGAGTTT--TATACT-ATTAAT-TAATCTAAAATTAGAATT-AAGTTTTAATTAATT-TTATTTGGTTGGGGTGATTTAAAGATAAATTAAATTCTTTAATATAAA-AATTGGTGATGTCTAAATTTTAAATCTATATTTTATAAATATAAAATAAATTACCTTAGGGATAACAGCGTAATTTTTCTTAAAAGTTCTTATTGAAAGAAAAGTTTGCGACCTCGATGTTGGATTAAAATTAATTTTTGGTGCAATAACTTAAAAATTGGGTCTGTTCGACCTTTAAAATTTTACATGATCTGAGTTTAAACCGGTGTGAGCCAGGTTGGATTCTATCTTTAGATTG-TTAATATATTTTAGTACGAAAGGACCAAATATGTATTATAT-TAATTGTTATTTTGGCAGATTAGTGTATTTGATTTAGAATCATTTTAAGT-AAAATTTTATTACAAGTAATATTTGAATTTATTGGATGTAGTTTTAGCTTTTTTATGTATATTAATTTTTATTATTTTTGTTCTTGTTGGTGTAGCATTTTTTACTTTAATGGAACGAAAGGNNNNNNNNNNNNNNNNNNNNNNNNCGCATATTGTTACACAAGAAAGAGGAAAAAAAGAAATTTTTGGACACATAGGAATAATTTATGCTATAGCAGCAATTGGAATTCTTGGGTTTATTGTATGAGCACACCACATATTCACAGTAGGAATAGATGTAGACACTCGAGCCTATTTCACCTCAGCAACAATAATTATTGCAGTACCCACAGGTATTAAAATTTTCAGTTGATTAGCAACTATACATGGAACTCAAATTTCCTTTTCTCCTCAAATAATATGAGCCCTAGGATTTATTTTTTTATTTACATTAGGAGGATTAACAGGAGTAGTATTAGCTAACTCATCACTTGATATTGT-ACTACACGATACTTACTATGTAGTAGCACATTTCCATTATGTTCTTTCTATAGGAGCTGTATTCGCTATTATAGCTGGACTAGTCCATTGATTCCCTTTATTTACAGGATTAACAATAAACAATAAACTTCTAAAAATTCAATTTGCCACTATATTTATTGGAGTAAACACTACTTTCTTCCCTCAACATTTCCTAGGACTAAGAGGTATACCACGACGATACTCAGATTATCCTGATGCCTACCTCCCATGAAATGTTCTTTCATCAATTGGATCAATAATTTCTACTAGAAGAATCATTTTTTTCATATATATTATATGAGATGCTTTTGCATGTAAAAACAAATCAATCTTTTCTAATCAAATAGATACTAGTATTGAATGATTCCAAAAAACTCCGCCTATAGAGCATAGTTATAGAGAATTACCAATTCTGTCAAACTTCTAATGTGACAGAATAGTGTGATAAATTTAAGATTTATTTATAAAGTTA-ATCTTTCTTTAGAAATACCCACATGATCTAATTATATATTAATAGACGATACATCACCTCTGATAGAANNNNNNNNNNNNNNNNNNNNNNNNNNNNNNNNNNNNNNNNNNNNNNNNNNNNNNNNNNNNNNNNNNNNNNNNNNNNNNNNNNNNNNNNNNNNNNNNNNNNNNNNNNNNNNNNNNNNNNNNNNNNNNNNNNNNNNNNNNNNNNNNNNNNNNNNNNNNNNNNNNNNNNNNNNNNNNNNNNNNNNNNNNNNNNNNNNNNNNNNNNNNNNTTTAGAGACGCTTTGAGAAGGTGAGTTTTAATATTTTTATTATTTGTTAGAAGATTAACTATATTTATATCAGGATTAATTGCTAATTATGAATATGATTTAAAAAAAATTATTGCTCTTTCTACTTTGAGTCAATTAGGTTTAATATTAAGAGTTTTAGCTCTAGGTGAAAGAATATTAGCTTTTTTTCATTTGTTAATACATGCTTTATTTAAGGCTTTATTATTTATGTGTGCGGGTTGTATTATTCATAATATAAATAATTGTCAAGATATTCGTTATATGGGTTCTTTAGTAAATTTTATTCCATTAACAAGAAGATTTTTTAATATTTGTAATTTATCTTTATGTGGTTTACCTTTTTTATCTGGCTTTTATTCAAAGGATTTAATTTTAGAATTTATGTCAATAAGATATATAAATTTTTATATTTATTTTATTTTTTATTTTTCTACAGGTTTAACTGTAATATATTCAATACGTTTAGTTTATTACACTATGTTTGGAGATTATAATAGTTTAAGATATTTGTCTATTTTAGATTCAAGAGAAAAAATACTAAAAGGTATAGGAGGTTTAATTATGTTTGTAATTTTTGGTGGGAGAATTATAAGGTGATTAGTATTTCCTACTCCTTATTTTATTTGCTTACCTTTTTTTATAAAATTAATAGTGTTATTTACTGTATTTTTGGGGGGATTCTTTGGTTTTATAATTTCTAATATTAATTTTAATGATTTATCTAAAACATTAAGTTTTTATAATTTATCTTTTTTTTTTAGGTCTATATGAAATTTAAATTATTTATCAACATTTGGAACTTCATTTTATTTCTTGAATATAGGTGAAAAATTTTATTCTTATATTGATCAGGGTTGATCAGAATATTATGGTAGACAAAATATATTTACGAGAATTAAATATTCTTCGGTTTTTATTCAAAAAATCTTTATTAATAATATTAAAATTTTTTTAACTTTATTTTTAATTTGGATTTGTTTATTATTTTTTT-ATTTTAATAGCTTA-TAAATAAAGCATAATATTGAAGATATTAGGAAAGTAA--TTTTACTTTAAA----------ATATTTATAAAAT-A-AAAATATTTAATTTTACAATGAAAA--TGTAATG--TTTT----------AAATAAACTATAT--AAATATAAATTAAAAATATAGA-----------TTAGAAATATAAACATATTAATGCTTT--TTAAAAAGTTAGAAGC-TTTTTT-A---AGCATATTTCTTT
A00149 CATGTCTTTTTGAA-TTTAATTTAAAGTCTAATCTGCTCAATGAA-T---ATTAAATAGCCGCAGTATTTTAACTGTGCAAAGGTAGCATAATAATTAGTTTCTTGATTAGGAACTGGAATGAATGATTGGACAAGAAAATATCTGTCTCTTTTTTAA-ATTTTTTGAATTTTATTTTTAAGTGAAAAAGCTTAAATTTTTATAAAAGACGAGAAGACCCTATAGAGTTT--AATATT-GTTGAA-TAATTTAGATTTGGAAAT-GGATTTTATTTAATT-TTATTTGTTTGGGGTGATTTAAAGATAAATGAAATTCTTTAATTTATA-AATTGGTGATATCTAAATTTTAAATCTATATTTTATAAAAATAAAATAAATTACCTTAGGGATAACAGCGTAATTTTTCTTTAAAGTTCACATTAAAAGAAAAGTTTGCGACCTCGATGTTGGATTAAAATTAATTTTTGGTGCAATAACTTAAAAATTAGGTCTGTTCGACCTTTAAAATTTTACATGATCTGAGTTTAAATCGGCGTGAGCCAGGTTGGATTCTATCTTTAGAATG-TTAATATATTTTAGTACGAAAGGACCAAATATTTATTAAAT-TAATTGTTATTTTGGCAGATTAGTGTATTTGATTTAGAATCATTTTAAGTAAAAATTTTATTACAAGTAATATTTGAATATTTTAGATAGGTTTTTAATTTTTTTATGTATAATTATTTTTTTAATTTTTATTTTAGTAGGTGTTGCTTTTTTTACATTATTTGAACGGAAAATTTTAGGATATATTCAAATTCGTACTCATATTGTTACACAAGAAAGAGGAAAAAAAGAAATTTTTGGCCATATAGGAATAATTTATGCAATAGCAGCAATTGGTTTATTAGGATTTATTGTATGAGCACACCATATATTTACAGTAGGAATAGATGTAGATACACGAGCTTATTTTACCTCAGCAACAATAATTATTGCTGTACCAACCGGTATTAAAATTTTTAGTTGACTAGCAACAATAAACGGAACACAAATTTCTTTTTCTCCACAAATATTATGAGCAATAGGATTTATTTTTTTATTCACCTTAGGTGGATTAACCGGAGTTGTTTTAGCAAATTCATCAATTGATATTAT-TTTACATGATACATATTATGTAGTAGCCCATTTTCATTATGTCCTTTCAATAGGAGCAGTTTTTGCAATTATAGCAGGACTAGTTCATTGATTCCCATTATTCACCGGACTATCTATAAACAATAAAATATTAAAAATCCAATTCATTACAATATTTATTGGAGTAAATACTACATTCTTCCCTCAACACTTTTTAGGATTAAGAGGAATACCTCGACGGTATTCAGATTATCCTGATGCATACCTTCCATGAAATATTATTTCATCTATTGGTTCTATAATTTCTACAAGAAGAATCATCTTTTTTATATATATTATATGAGATGCATTCACTTCAAAAAACAAATCAATTTTTTCTAATCAAATAGATACTAATATTGAATGATTACAAAAAACTCCTCCTATAGAGCATAGTTATAGAGAATTACCAATTTTATCAAACTTCTAATGTGACAGAATAGTGTGATAAATTTAAGATTTATTTATAAAGTTT-ATCTTTCTTTAGAAATACCTACCTGATCAAGCTTTATATTAATAGATGCAACATCACCATTAATAGAATATCTCCTATTATTCCATGATTACACAATACTAATCTTACTATCCATTCTAATACTTATTGGGTATATAATAACAGCTATAATCAAAAACCAATATATTAATAAAACTCTATTAGAAGGACAAACAATTGAAATCATCTGAACAATTATACCAATAATTACATTAATATTTATTGCAACACCCTCACTAAATTTATTATATTTTTTTTTAGAGATGCTTTAAGAAGTTGAATTTTATTAATTTTATTATTTGTTAGAAGTTTAACTATATTTATATCAGGATTAATCGCTAATTATGAATCTGATTTAAAAAAAATTATTGCTTTATCTACTTTAAGACAATTAGGATTAATAATAAGAATCTTAGCTTTAGGTGAAAGAATATTAGCTTTTTTTCATTTATTAATACATGCTTTATTTAAGGCTTTATTATTTATATGTGCTGGTTGTATTATTCATAATATAAATAATTGTCAGGATATTCGATATATAGGTTCAATAACTAATTTTATTCCTTTAACTAGAAGTTATTTTAATATTTGTAATTTATCATTATGTGGTTTACCTTTTTTATCAGGATTTTATTCAAAAGATTTAATTTTAGAGTTTATATCTATAGGTTATATAAATTTTTATATTTATTTTATTTTTTATTTGTCTACAGGTTTAACAGTAATATATTCAATACGTTTATTATTTTATTCAATGTTTAGTGATTTTAATAGTTTGAATTATCTTTCAGTAAAGGATTCAAGAGAAATTATGTTAAAAGGAATGGGAGGTTTAATTTTTTTTGTAATTCTTGGAGGTGGTATTATAAGATGATTAGTTTTTCCTACTCCTTATTTTATTTGTTTACCTTTTTTAATAAAATTAATAGTTTTATTTACTATTATTTTAGGAGGTTTAATTGGGTATATAATTTCTAATAGTAGATTTAATGATTTGTCAAAAACCTTAAGTTTTTATAGATCATCTTTTTTTTTTAGTTCAATATGAAATCTAAATTATTTATCAACTTTTGGTACAATATTTTATTTTTTAAATATAGGAGGAAATTATTATTCTTTAATTGATCAAGGTTGATCTGAATATTATGGGAGGCAAAATATATTTTATATAATTAAGGTTTCTTCAGTTTTTATACAAAAGATTTTTATAAATAATTTAAAGCTTTTTTTAACTTTATTTTTAATTTGAATTTGTTTATTATTTTTAT-ATTTTAATAGCTTA--TTTAAAAGCATAATATTGAAGATATTAAGAAAGTAA--TTTAACTTTAAA----------ATATTTATAAAAA--AATGATATTTAATTTTACAATGAAAA--TGTAATG--TTTTT---------ACATAAACTATAT--AAATA-----------------------------TAGAAATATAAACAATTTAATGCTTT-ATAAAAAAGTTAGAAGC-TTTTTG-A---ACAATATTTCTTT
A00162 CATGTCTTTTTGAT-TTTAATTAAAGGTCTAATCTGCTCAATGAA-T---TTTAAATAGCCGCAGTATTTTAACTGTGCAAAGGTAGCATAATAATTAGTTTCTTGATTAGGAACTGGGATGAATGATTGGACAAGAAAATATCTGTCTCTTTTTTAA-TTTTTTTGAATTTTATTTTTAAGTGAAAAAGCTTAAATTTTTATAAAAGACGAGAAGACCCTATAGAGTTT--AATATA-ATTAAG-TAATTTAAGTTTGGAAAT-AATATTTATTTAATT-TTATTTGGTTGGGGTGACTTAAAGATATAAATAATTCTTTAATTTGTA-AATTGGTGATTTCTAAATTTTAAATCTATATTTTATAAAAATAAAATAAATTACCTTAGGGATAACAGCGTAATTTTTCTTTAAAGTTCTTATTGAAAGGAAAGTTTGCGACCTCGATGTTGGATTAAAATTAATTTTTGGTGCAATAACTTAAAAATTAGGTCTGTTCGACCTTTAAAATTTTACATGATCTGAGTTTAAATCGGCGTGAGCCAGGTTGGATTCTATCTTTAGAATG-TTAATATATTTTAGTACGAAAGGACCAAATATTTATTAAAT-TAATTGTTATTTTGGCAGATTAGTGTATTTGATTTAGAATCATTTTAAGT-AAAATTTTATTACAAGTAATATTTGAATATTATAGATAAATTTTTAATTTTTTATTGTTTAATTATTTTTTTAATTTTTATTATAGTAGGTGTTGCTTTTTTTACATTATTTGAACGAAAAATTTTAAGATATATTCAAATTCGTANNNNNNNNNNNNNNNNNNNNNNNNNNNNNNNNNNNNNNNNNNNNNNNNNNNNNNNNNNNNNNNNNNNNNNNNNNNNNNNNNNNNNNNNNNNNNNNNNNNNNNNNNNNNNNNNNNNNNNNNNNNNNNTAGATGTAGATACACGAGCTTATTTTACCTCAGCAACAATAATTATTGCAGTACCAACGGGCATTAAAATTTTTAGTTGACTAGCAACAATAAATGGAACACAAATTTCCTTCTCTCCGCAAATAATATGAGCACTAGGGTTTATTTTTCTATTTACTCTAGGAGGACTAACTGGAGTTATATTAGCAAACTCTTCAATTGATATTAT-CTTACATGATACATATTATGTAGTAGCTCATTTTCATTATGTTCTTTCAATAGGAGCAGTTTTTGCAATTATAGCTGGATTAGTTCATTGATTTCCATTATTTACCGGATTATCTATAAACAATAAAATACTAAAAATTCAATTTATTACAATATTTATTGGAGTAAATACCACATTTTTCCCTCAACATTTCTTAGGATTAAGAGGAATACCTCGACGATACTCAGATTATCCTGATGCATATATTCTATGAAATGTACTATCATCAATTGGTTCAATAATTTCTACAAGAAGAATCATTTTTTTTATATATATTATATGAGATGCTTTCACTTCTAAAAATAAATCAATTTTTTCTAAACAATTAGATACTAATATTGAATGATTCCAAAAAACTCCTCCTATAGAGCATAGCTATAGAGAACTTCCAATTCTGTCAAACTTCTAATGTGACAGAATAGTGTGATAAATTTAAGATTTATTTATAAAGTTC-ATCTTTCTTTAGAAATACCCACCTGATCAAATTTTATATTTTTAGATGCAACATCTCCATTAATAGAGTATCTTCTATTATTTCATGNNNNNNNNNNNNNNNNNNNNNNNNNNNNNNNNNNNNNNNNNNNNNNNNNNNNNNNNNNNNNNNNNNNNNNNNNNNNNNNNNNNNNNNNNNNNNNNNNNNNNNNNNNNNNNNNNNNNNNNNNNNNNNNNNNNNNNNNNNNNNNNNNNNNNNNNNNNNNNNNNNNNNNNNNNNNNNNNNNNNNNNNNNNNNNNNNNNTGCTTTAAGAAGTTGAGTTTTAATAATTTTATTGTTTGTAAGAAGTTTAACTATATTTATAGCAGGATTAATTGCTAATTACGAATTTGATTTGAAAAAAATTATTGCTTTATCTACTCTAAGGCAGCTGGGATTAATAATAAGAATTTTAGCTTTAGGTGAAATAATATTAGCTTTTTTTCATTTATTAATACATGCCTTATTTAAGGCTTTATTATTTATGTGTGCTGGTTGTATAATTCATAATATAAATGATTGCCAAGATATTCGATATATAGGTTCTATAGTTAATTTTATTCCTTTAACTAGAAGATATTTTAATATCTGTAATTTGTCATTATGTGGTTTACCTTTTTTGTCGGGATTTTATTCAAAGGATTTAATTTTGGAGTTTATATCAATAAGATATGTAAATTTTTATATTTATTTTATTTTTTATTTTTCTACAGGTTTAACAGTAATATATTCAATACGTTTACTTTTCTATTCAATATTTAGTGATTACAATAGTTTAAATTATTTATCGGTTAATGATTCTAGAGAAATTATATTAAAAGGAATAGGAGGTTTAATTATTCTTGTTATTTTTGGAGGAAGAATTACAAGATGAGTTGTATTTCCAACTCCTTATTTTATTTGTTTACCTTTATTAATAAAGTTAATAGTTTTATTTACTATTATTTTAGGAGGATTTATAGGGTACCTAATTTCTAATAGTAGTTTTAATGATTTATCAAAAACATTAAATTTTTATAATTCTTCTTTTTTCTTTAGAACAATATGAAATCTTAATTATTTATCTTCTTTTGGCACTATTTTTCATTTTATAAATATAGGGGAAAATTATTATTCTTTAATTGATCAAGGTTGATCTGAATATTATGGTAGACAAAATATATTTTTAATAATTAAGGCTTCTTCAGTATTTATACAAAAGATTTTTATAAATAATTTAAAACTTTTTTTAACTTTATTTTTAATTTGAATTTGTTTATTATTTCTAT-ATTTTAATAGCTTA---TATAAAGTATAATATTGAAGATATTAAGAAAGTAA--TTTTACTTTAAA----------ATATTTATAAAAT-AAAATAAATTTGACTTTACAATGAAAA--TGTAATG--TTTTG----------AATAAACTATAT--AAATA-----------------------------TAGAAATATAAACATGTTAATGCTTA--TTTAAAAGTTAGAAGC-TTTTTT-----AAAATATTTCTTT
A00169 CATGTCTTTTTGAT-TTTAATTAAAGGTCTAATCTGCTCAATGAA-T---TTTAAATAGCCGCAGTATTTTAACTGTGCAAAGGTAGCATAATAATTAGTTTCTTGATTAGGAACTGGGATGAATGATTGGACAAGAAAATATCTGTCTCTTTTTTAA-TTTTTTTGAATTTTATTTTTAAGTGAAAAAGCTTAAATTTTTATAAAAGACGAGAAGACCCTATAGAGTTT--AATATA-ATTAAG-TAATTTAAGTTTGGAAAT-AATATTTATTTAATT-TTATTTGGTTGGGGTGACTTAAAGATATAAATAATTCTTTAATTTGTA-AATTGGTGATTTCTAAATTTTAAATCTATATTTTATAAAAATAAAATAAATTACCTTAGGGATAACAGCGTAATTTTTCTTTAAAGTTCTTATTGAAAGGAAAGTTTGCGACCTCGATGTTGGATTAAAATTAATTTTTGGTGCAATAACTTAAAAATTAGGTCTGTTCGACCTTTAAAATTTTACATGATCTGAGTTTAAATCGGCGTGAGCCAGGTTGGATTCTATCTTTAGAATG-TTAATATATTTTAGTACGAAAGGACCAAATATTTATTAAAT-TAATTGTTATTTTGGCAGATTAGTGTATTTGATTTAGAATCATTTTAAGT-AAAATTTTATTACAAGTAATATTTGAATATTATAGATAAATTTTTAATTTTTTATTGTTTAATTATTTTTTTAATTTTTATTTTAGTAGGTGTTGCTTTTTTTACATTATTTGAACGAAAAATTTTAGGATATATTCAAATTCGTANNNNNNNNNNNNNNNNNNNNNNNNNNNNNNNNNNNNNNNNNNNNNNNNNNNNNNNNNNNNNNNNNNNNNNNNNNNNNNNNNNNNNNNNNNNNNNNNNNNNNNNNNNNNNNNNNNNNNNNNNNNNNNNNNNNNNNNNNNNNNNNNNNNNNNNNNNNNNNNNNNNNNNNNNNNNNNNNNNNNNNNNNNNNNNNAAAATTTTTAGTTGACTAGCAACAATAAATGGAACACAAATTTCCTTCTCTCCGCAAATAATATGAGCACTAGGGTTTATTTTTCTATTTACTCTAGGAGGACTAACTGGAGTTATATTAGCAAACTCTTCAATTGATATTAT-CTTACATGATACATATTATGTAGTAGCTCATTTTCATTATGTTCTTTCAATAGGAGCAGTTTTTGCAATTATAGCTGGATTAGTTCATTGATTTCCATTATTTACCGGATTATCTATAAACAATAAAATACTAAAAATTCAATTTATTACAATATTTATTGGAGTAAATACCACATTTTTCCCTCAACATTTCTTAGGATTAAGAGGAATACCTCGACGATACTCAGATTATCCTGATGCATATATTCTATGAAATGTACTATCATCAATTGGTTCAATAATTTCTACAAGAAGAATCATTTTTTTTATATATATTATATGAGATGCTTTCACTTCTAAAAATAAATCAATTTTTTCTAAACAATTAGATACTAATATTGAATGATTCCAAAAAACTCCTCCTATAGAGCATAGCTATAGAGAACTTCCAATTCTGTCAAACTTCTAATGTGACAGAATAGTGTGATAAATTTAAGATTTATTTATAAAGTTC-ATCTTTCTTTAGAAATACCCACCTGATCAAATTTTATATTTTTAGATGCAACATCTCCATTAATAGAGTATNNNNNNNNNNNNNNNNNNNNNNNNNNNNNNNNNNNNNNNNNNNNNNNNNNNNNNNNNNNNNNNNNNNNNNNNNNNNNNNNNNNNNNNNNNNNNNNNNNNNNNNNNNNNNNNNNNNNNNNNNNNNNNNNNNNNNNNNNNNNNNNNNNNNNNNNNNNNNNNNNNNNNNNNNNNNNNNNNNNNNNNNNNNNNNNNNNNNNNNNNNNTTTAGAGATGCTTTAAGAAGTTGAGTTTTAATAATTTTATTGTTTGTAAGAAGTTTAACTATATTTATAGCAGGATTAATTGCTAATTACGAATTTGATTTGAAAAAAATTATTGCTTTATCTACTCTAAGGCAGCTGGGATTAATAATAAGAATTTTAGCTTTAGGTGAAATAATATTAGCTTTTTTTCATTTATTAATACATGCCTTATTTAAGGCTTTATTATTTATGTGTGCTGGTTGTATAATTCATAATATAAATGATTGCCAAGATATTCGATATATAGGTTCTATAGTTAATTTTATTCCTTTAACTAGAAGATATTTTAATATCTGTAATTTGTCATTATGTGGTTTACCTTTTTTGTCGGGATTTTATTCAAAGGATTTAATTTTGGAGTTTATATCAATAAGATATGTAAATTTTTATATTTATTTTATTTTTTATTTTTCTACAGGTTTAACAGTAATATATTCAATACGTTTACTTTTCTATTCAATATTTAGTGATTACAATAGTTTAAATTATTTATCGGTTAATGATTCTAGAGAAATTATATTAAAAGGAATAGGAGGTTTAATTATTCTTGTTATTTTTGGAGGAAGAATTACAAGATGAGTTGTATTTCCAACTCCTTATTTTATTTGTTTACCTTTATTAATAAAGTTAATAGTTTTATTTACTATTATTTTAGGAGGATTTATAGGGTACCTAATTTCTAATAGTAGTTTTAATGATTTATCAAAAACATTAAATTTTTATAATTCTTCTTTTTTCTTTAGAACAATATGAAATCTTAATTATTTATCTTCTTTTGGCACTATTTTTCATTTTATAAATATAGGGGAAAATTATTATTCTTTAATTGATCAAGGTTGATCTGAATATTATGGTAGACAAAATATATTTTTAATAATTAAGGCTTCTTCAGTATTTATACAAAAGATTTTTATAAATAATTTAAAACTTTTTTTAACTTTATTTTTAATTTGAATTTGTTTATTATTTCTAT-ATTTTAATAGCTTA---TATAAAGTATAATATTGAAGATATTAAGAAAGTAA--TTTTACTTTAAA----------ATATTTATAAAAT-AAAATAAATTTGACTTTACAATGAAAA--TGTAATG--TTTTG----------AATAAACTATAT--AAATA-----------------------------TAGAAATATAAACATGTTAATGCTTA--TTTAAAAGTTAGAAGC-TTTTTT-----AAAATATTTCTTT
A00180 CATGTCTTTTTGAG-TTTAATTTAAAGTCTGATCTGCTCAATGAA-T---ATTAAATAGCCGCAGTATTTTAACTGTGCGAAGGTAGCATAATAATTAGTTTCTTAATTAGGAACTGGAATGAATGATTGGACAAGAAAATATCTGTCTCTTTTTTAA-ATTTTTTGAATTTTATTTTTAAGTGAAAAAGCTTAAATTTTTATAAAAGACGAGAAGACCCTATAGAGTTT--TATATT-ATTAAA-TAATTTAAATTTGGAAATAAAATTTTATTTAATT-TTATTTGATTGGGGTGATTTAAAGATAAAAAAAATTCTTTAATTTGTA-AATTGGTGATTTCTAAATTATAAATCTATATTTTATAAAAATAAAATAAATTACCTTAGGGATAACAGCGTAATTTTTCTTTAAAGTTCACATTAAAAGGAAAGTTTGCGACCTCGATGTTGGATTAAAATTAATTTTTGGTGCAATAACTTAAAAATTAGGTCTGTTCGACCTTTAAAATTTTACATGATCTGAGTTTAAATCGGCGTGAGCCAGGTTGGATTCTATCTTTAGAATG-TTAATATATTTTAGTACGAAAGGACCAAATATTTATTAAAT-TAATTGTTATTTTGGCAGATTAGTGTATTTGATTTAGAATCATTTTAAGT-AAAATTTTATTACAAGTAATATTTGAATATTTTAGATATTTTTTTAATTTTATTTTGTGTAGTTATTTTTTTAATTTTTATTTTAGTAGGTGTAGCTTTTTTTACTTTACTTGAACGTAAAATTTTAGGATATATTCAAATTCGTANNNNNNNNGTTACCCAAGAAAGAGGAAAAAAAGAAATTTTTGGTCATATAGGAATAATTTATGCAATAGCAGCAATTGGTATATTAGGATTTATTGTATGAGCCCACCATATATTTACTGTAGGTATAGATGTTGATACACGAGCTTATTTCACTTCAGCTACAATAATTATTGCCGTACCAACTGGAATTAAAATTTTTAGTTGATTAGCAACAATAAATGGAACACAAATCTCATTGTCTCCTCAAATGTTATGAGCTCTGGGATTCATTTTTCTGTTTACATTAGGAGGATTAACTGGAGTTGTTTTAGCTAATTCCTCAATTGATATTAT-TTTACACGATACATATTATGTAGTAGCTCACTTCCATTATGTTCTATCTATAGGAGCAGTTTTTGCAATTATAGCTGGATTAGTCCATTGATTTCCATTATTTACTGGATTAACTTTAAACAATAAAATATTGAAAATTCAATTCATCACAATATTTATTGGAGTAAACACTACATTTTTCCCACAACACTTCTTAGGATTAAGAGGCATACCCCGACGATACTCTGATTATCCAGATGCATATCTCCCATGAAATGTTTTATCATCAATTGGTTCAATAATCTCTACAAGAAGAATTATCTTTTTTATATACATTATATGAGATGCATTTACTTCTAAAAATAAATCAATTTTTTCTAATCAAATAGATACTAATATTGAATGATTTCAAAAAACTCCCCCTATAGAGCATAGTTATAGAGAATTACCAATTCTGTCAAACTTCTAATGTGACAGAATAGTGTGATAAATTTAAGATTTATTTATAAAGTTT-ATCTTTCCTTAGAAATACCTACCTGGTCAAACTTTATATTAATAGATGCAACATCTCCATTAATAGAATACCTCATATTATTTCATGATTACACTATACTTATTTTATTATCAATTTTAAGACTTGTTGGATATATTATAACAACTATAATAAAAAATCAATTTATTAACAAAACTCTTTTAGAAGGACAAATAATTGAAATTATTTGAACAATTATACCTATAATTACATTAATATTTATTGCCACCCCATCACTAAATTTATTATACTTTTTTTTAGGGATGCATTAAGAGGTTGAATTTTGATAATTTTATTATTTGTAAGAAGTTTAACTATATTTATATCAGGATTAATTGCTAATTATGAATTTGATTTAAAGAAGATTATTGCTTTGTCTACCTTAAGACAGTTAGGATTAATAATAAGAATTTTAGCTTTAGGTGAAAGAATACTAGCTTTTTTTCATTTATTAATACATGCTTTATTTAAGGCTTTATTATTTATATGTGCAGGTTGTATTATTCATAATATAAATAATTGTCAAGATATTCGATATATGGGTTCTTTAACAAGTTTTATTCCTTTAACTAGAAGTTATTTTAATATTTGTAATTTGTCATTATGTGGTTTACCTTTTTTATCAGGATTTTATTCAAAAGATTTAATTTTGGAATATATATCTATAGGTTATATAAATTTTTATATTTATTTTATTTTTTATTTTTCTACTGGTTTAACAGTTATATATTCAATACGTTTACTTTTTTATTCAATATTAAGTGATTACAATAGATTAAATTATTTATCAATTAATGATTCTAGAGAAATTATATTAAAGGGAATAGGAGGTTTAATTATTTTAGTAATTTTTGGTGGTAGTATTATAAGATGGGTAGTTTTTCCTACCCCTTATTTTATTTGTTTACCTTTTTTATTAAAATTAATAGTTTTATTTACTATTATTTTAGGTGGACTAATAGGATATATAATTTCTAATAGAAGTTTTAATGATTTATCAAAAACATTAAATTTTTATAGTTCTTCTATTTTTTTTAGTTCTATATGAAATCTAAATTATTTATCAACTTTTGGGACAATTTTTCATAGTTTAAATATAGGTGAAAAATTTTATTCTCTAATTGATCAAGGTTGATTTGAATATTATGGGAGACAAAATACATTTTTTATAATTAAGATTTCTTCAGTTTTTATACAAAAGATTTTTATAAATAATTTAAAGCTTTTTTTAACTTTATTTTTAATTTGAATTTGTTTATTATTTTTAT-ATTTTAATAGCTTA--TATAAAAGCGTAATATTGAAGATATTAATAAAGTAA--ATTTACTTTAAA----------ATATTTATAAAAT--AATAATATTTAATTTTACAATGAAAA--TGTAATG--TTTTT-------A-GTATAAACTATAT--AAATA----------------------------GAAGAAATATAAACATATTAATGCTTT--AAAAAAAGTTAGAAGC-TTTTTT-ATA-ATAATATTTCTTT
A00184 CATGTCCTTTTGAT-TATAATTTAAGGTCTAATCTGCTCAATGAA-T---ATTAAATAGCCGCAGTATTTTGACTGTGCAAAGGTAGCATAATAATTAGTTTTTTAATTAGAAACTGGTATGAATGATTGGACAAGAAAATTACTGTCTCTTTCTTAA-TATTTTTGAATTTTATTTCTAAGTGAAAAAGCTTAGATTTTTATAAAAGACGAGAAGACCCTATAGAGTTT--AATATT-TTTAAT-TAATTATATATTAGTATA-AAATTTTAATTAAGT-TTATTTAGTTGGGGTGACTTGAAGATTTAATAAATTCTTTAATTATAA-AATTGGTGATTTCTAAATTTTTAATCTATATATTATAAAAATAAAATAAATTACCTTAGGGATAACAGCGTAATTTTTCTTTAAAGTTCTTATTAAAAGAAAAGTTTGCGACCTCGATGTTGGATTAAAATTAATTTTTGGTGCAGTAACTTAAAAATTAGGTCTGTTCGACCTTTAAAATTTTACATGATCTGAGTTTAAACCGGTGTAAACCAGGTTGGATTCTATCTTTAGATAG-TTAAAATATTTTAGTACGAAAGGACCAAATATTTATTAAAT-TAATTGTTATTTTGGCAGATTAGTGTATTTGATTTAGAATCATTTTAAGT-AAAATTTTATTACAAGTAATATTTGATTTTTTTGGATTTATTATTAATTATTATTTGTATACTAGTTTTTATTATTTTTATTTTAGTTGGTGTTGCTTTTTTTACATTATTAGAGCGAAAGGTTTTAGGATATATTCAAATTCGTA-----------------------------------------------------------------------------------------------------------------------------------------------------------------------------------------------------------------------------------------------------------------------------------------------------------------------------------------------------------------------------------------------------------------------------------------------------------------------------------------------------------------------------------------------------------------------------------------------------------------------------------------------------------------------------------------------------------------------------------------------------------------------------------------------------------------------------------------------------------------------------------------------------------------------------------------------------------------------------------------------------------------------------------------------------------------------------------------------------------------------------------------------TTTAGAGATTCATTAAATAGATGAATTTTAATATTTTTATTATTTATTTCTAGATTAACAATATTAATATCTGGATTGGTAGCTAATTATGAATACGATTTAAAGAAAATTATTGCTTTATCAACATTAAGTCAGTTAGGTTTAATAATAAGAGTATTAGCATTAGGAGATTCAATATTGGCCTTTTTTCATTTATTAATACATGCTTTATTTAAAGCTTTACTTTTTATATGTGCAGGTTGCATTATTCATAATATAAATAATTGTCAAGATATTCGGTATATAGGGTCTTTAGTTAATTTTATTCCTTTAACTAGAAGATTTTTTAATATTTGTAATTTATCTTTATGTGGATTGCCTTTTTTATCAGGATTTTATTCAAAGGATTTAATTTTAGAGTTTATATCAATAAATTATATAAATTTTTATATTTATTTTGTGTTTTATTTTTCAACAGGTTTAACAGCTATATATTCAATTCGTTTACTTTATTATAGAATATTTGGTGATTTTAATGGAATAAATTACTATTCAATTTCAGACTCAGGAGATTATATATTAAAGGGTATAGGAGGATTAATTTTTTTAGTAATTTTTGGTGGTAGAATTATGAGGTGGCTTATGTTTCCTACACCTTATTTTATTTGTTTACCTTTATATATAAAATTAATAGTGTTAATTGTAGTTTTATTAGGTATTATTTTTGGATATATAATTTCTAATATTGGTTTTAATGATACTTCAAAGACTTTAACATTTTATAAAATATCATTTTTTTTTAGTTCTATAATTAATTTAAATTATTTATCAACTTTTGGAGTTACATATTATACATTAAGATATGGGGATAAATATTATTTACTTTCTGATCAAGGTTGACTTGAGTATTATGGTAGACAAAAAATATTTATAAATATTAAATTGTATTCATCCAATTTACAGAATTTTTTTTTAAATAATGTTAAGATTTTTTTAACATTATTTTTAATTTGAGTTTGTTTATTATTTTTTT-ATTTTAATAGCTTA--TTATAAAGTATAATATTGAAGATATTATGAAGATAG--ATTTATCTTAAA----------ATATTTATAAAAT-AATAAATATTTAATTTTACAATGAAAA--TGTAATG--TTTTT------------TAAACTATAT--AAATTAAA---------------AATAAGTAATAAAGAAATATTAACAATTTAATGCTTT---AAAAAAGTTAGAAGC-TTTTTA-T---ATTATATTTCTTT
A00192 CATGTCCTTTTGAA-TTTGATTTAAGGTCTAATCTGCTCAGTGAA-T---TTTAAATAGCCGCAGTATTTTAACTGTGCAAAGGTAGCATAATAATTAGTTTCTTAATTAGGAACTGGTATGAATGATTGGACAAGAAAATTTCTGTCTCTTTTTTAA-TATTTTTGAATTTTATTTTTAAGTGAAAAAGCTTAAATTTTTATAAAAGACGAGAAGACCCTATAGAGTTT--AATATT-ATTAAC-TAATCTAATATTAGAATT-GAGTTTTAGTTTATA-ATATTTAGTTGGGGTGATTTAAAGATAAATTTAATTCTTTAATTTAAA-TATTGGTGATATCTAAATTTTAAATCTATATTTTATAAATATAAAATAAATTACCTTAGGGATAACAGCGTAATTTTTCTTAAAAGTTCTTATTGAAAGAAAAGTTTGCGACCTCGATGTTGGATTAAAATTAATTTTTGGTGCAATAACTTAAAAATTGGGTCTGTTCGACCTTTAAAATTTTACATGATCTGAGTTTAAACCGGTGTGAGCCAGGTTGGATTCTATCTTTAGATTG-TTAATATATTTTAGTACGAAAGGACCAAATATATATTATAT-TAATTGTTATTTTGGCAGATTAGTGTATTTGATTTAGAATCATTTTAAGT-AAAATTTTATTACAAGTAATATTTGAATTTAATAGATATAGTTTTGGTTTTTATTTGTATATTGGTTTTTATTATTTTTATTCTTGTTGGTGTAGCTTTTTTTACTTTNNNNNNNNNNNNNNNNNNNNNNNNNNNNNNNNNNNNNN-----------------------------------------------------------------------------------------------------------------------------------------------------------------------------------------------------------------------------------------------------------------------------------------------------------------------------------------------------------------------------------------------------------------------------------------------------------------------------------------------------------------------------------------------------------------------------------------------------------------------------------------------------------------------------------------------------------------------------------------------------------------------------------------------------------------------------------------------------------------------------------------------------------------------------------------------------------------------------------------------------------------------------------------------------------------------------------------------------------------------------------------------TTTAGTGATGCTTTAAGAAGGTGAGTTTTAATATTTTTATTATTTGTGAGAAGATTAACAATATTTATATCTGGTTTAATTGCTAATTATGAATATGATTTAAAAAAAATTATTGCTCTTTCTACATTAAGACAATTAGGTTTAATATTAAGAATTTTGGCTTTAGGAGAAAGAATATTGGCCTTTTTTCATTTATTAATACATGCTTTATTTAAGGCTTTATTATTTATATGTGCGGGCTGTATTATTCATAATATGAATAATTGTCAGGATATTCGTTATATAGGTTCATTAGTAAATTTTATTCCTTTAACTAGAAGATTTTTTAATATTTGTAATTTATCTTTATGTGGTTTACCTTTTTTATCAGGATTTTATTCTAAGGATTTAATTTTAGAATTTATATCTATAGGGTATATAAATTTTTATATTTATTTTATTTTTTATTTTTCTACTGGTTTAACAGTTATGTATTCTATACGTTTAGTATACTATACTATATTTGGGGATTATAATAGATTAAGATTTATATCAATTATAGATTCTGCAGAACAAATATTAAAAGGAATAGGTGGATTAATTTTATTAGTAATTTTCGGAGGAAGAATTATAAGGTGATTGGTTTCTCCTACACCTTATTTTATCTGTTTACCTTTTTTAATAAAATTAATAGTCCTGTTCACAGTATTTTTAGGAGGATTTTTTGGATTTATTATTTCTAATATTAGATTTAATGATTTTTCTAAAACATTAAGTTATTATAATTTATCTTTTTTCTTTAGGTCTATATGAAATTTAAATTATTTGAGAACATTTGGTACTTCTTTCTATTTTTTAAATATAGGAGAAAAATTTTATAGGTTTATTGATCAAGGTTGATCAGAGTATTATGGAAGACAAAATGTTTTTATAAGAATTAAATATTCTTCCACTTTTATTCAGAAAATCTTTATAAATAATATTAAGATTTTCTTAACTTTATTTCTGATTTGAATTTGTTTATTATTTTTTT-ATTTTAATAGCTTA-TAGCTAAAGTATAATATTGAAGATATTAGGAAAGTAG--ATTTACTTTAAA----------ATATTTATAAAAT-A-ATAGTATTTAATTTTACAATGAAAA--TGTAATG--TTTT----------AATTAAACTATAT--AAATATAA-------------T-----------TAAGAAATATAAACATATTAATGCTTT--GTAAAAAGTTAGAAGC-TTTTTT-A---AACATATTTCTTT
A00211 CATGTCCTTTTGAG-TTTAATTTAAGGTCTGATCTGCTCAATGAA-G---ATTAAATAGCCGCAGTATTTTAACTGTGCAAAGGTAGCATAATAATTAGTTTCTTAATTAGGAACTGGAATGAATGATTGGACAAGAGAATATCTGTCTCTTTTTTAA-ATTTTTTGAATTTTATTTTTAAGTGAAAAAGCTTAAATTTTTATAAAAGACGAGAAGACCCTATAGAGTTT--TATATA-ATTAAA-TAATTTAAATTTGGGAAT-AAATTTTATTTAATT-TTATTTGGTTGGGGTGATTTAAAGATAAAAATAATTCTTTAATTTGAG-AATTGGTGATTTCTAAATTTTAAATCTATATTTTGTAAAAATAAAATAAATTACCTTAGGGATAACAGCGTAATTTTTCTTTAAAGTTCACATTAAAAGGAAAGTTTGCGACCTCGATGTTGGATTAAAATTAATTTTTGGTGCAATAGCTTAAAAATTAGGTCTGTTCGACCTTTAAAATTTTACATGATCTGAGTTTAAATCGGCGTGAGCCAGGTTGGATTCTATCTTTAGAATG-TTAATATATTTTAGTACGAAAGGACCAAATATTTATTAAAT-TAATTGTTATTTTGGCAGATTAGTGTATTTGATTTAGAATCATTTTAAGT-AAAATTTTATTACAAGTAATATTTGAATATTTTAGATAGATTTTTAATTTTTTTTTGTTTTATTATTTTTTTAATTTTTATTTTAGTAGGTGTTGCTTTTTTTACATTATTTGAACGGAAAATTTTAGGATATATTCAAATTCGTACCCATATCGTAACACAAGAAAGAGGAAAAAAAGAAATTTTTGGACATATAGGAATAATTTATGCCATAGCAGCAATTGGAATACTAGGATTTATTGTATGAGCACACCACATATTTACAGTAGGAATAGATGTTGACACACGAGCTTATTTCACCTCAGCAACAATAATTATTGCTGTACCGACTGGTATTAAAATCTTTAGTTGATTAGCAACAATAAATGGAACACAAATTTCATTCTCCCCACAAATATTGTGAGCATTAGGATTCATTTTTCTATTTACTTTAGGTGGATTAACTGGAGTTGTATTAGCAAATTCATCAATTGATATTAT-TTTACATGATACATACTATGTAGTAGCACATTTTCACTATGTTCTATCAATAGGAGCAGTTTTTGCAATTATAGCAGGATTAGTTCATTGATTCCCACTATTTACTGGAATAACTTTAAATAATAAAATATTAAAAATTCAATTCGTCACAATATTTATTGGAGTAAACACTACATTTTTTCCTCAACATTTCTTAGGATTAAGAGGAATACCTCGACGATATTCAGATTATCCTGATGTATACTTACCATGAAATGTACTTTCATCAATTGGTTCAATAATTTCAACAAGAAGAATTATTTTTTTTATATACATCATATGAGATGCATTTATCTCCAAAAATAAATCAATCTTTTCTAACCAAATAGATTCCAACATTGAATGATTTCAAAAAACTCCTCCTATAGAGCATAGTTATAGAGAACTACCAATTCTGTCAAACTTCTAATGTGACAGAATAGTGTGATAAATTTAAGATTTATTAATAAAGTTT-ATCTTTCTTTAGAAATACCTACTTGATCAAATTTCATATTAATAGATGCAACATCTCCATTAATAGAATATATCCTATTATTTCATGATTACACCATACTCATCTTATTATCAATTTTAATACTTGTTGGATACATAATAACATCTATAATTAAAAACCAATATATTAATAAAACTCTTCTAGAAGGACAAACAATTGAAATTATCTGAACAGTTATACCAATAATCACGTTAATATTTATTGCCACACCATCATTAAATTTATTATATTTTTTTTTAGAGATGCTTTAAGAAATTGAGTTTTAATAATTTTATTATTTATTAGAAGTTTAACTATATTTATATCAGGATTAATTGCTAACTATGAATTTGATTTAAAGAAGATTATTGCTTTATCAACTTTAAGTCAATTAGGATTAATAATAAGAATTTTAGCTTTAGGTGAAATAATATTAGCATTTTTTCATTTATTAATACATGCTTTATTTAAGGCTTTATTATTTATATGTGCTGGTTGTATAATTCATAATATAAATAATAATCAAGATATTCGTTATATAGGTTCAATAACTAATTTTGTTCCTTTAACTAGAAGTTATTTTAATATTTGTAATTTGTCATTATGTGGTTTACCTTTCTTATCAGGATTTTATTCAAAGGATTTAATTTTAGAATTTATATCAATAGGATATATAAATTTTTATATTTATTTTATTTTTTATTTTTCTACAGGTTTAACGGTTATATATACAATACGTTTACTTTTCTATTCAATATTTAGTGATTATAATGGTTTAAATTATTTGTCAGTTAGTGATTCTAGAGAAATTATATTAAAAGGGATAGGGGGTTTAATTGTTCTAGTAATTTTTGGAGGTAGAATTACAAGGTGAATTGTTTTTCCAACTCCTTATTTTATTTGTTTACCTATATTAATAAAGTTAATAGTATTTTTTACAATTATTATAGGGGGTTCAATAGGATACTTAATTTCTAATAGTGGTTTTAATGATTTATCAAAAACATTAAATTTTTATAGTTCTTCTTTTTTTTTTAGTTCAATATGGAATTTAAATTATTTATCAACTTTTGGAACTACTTTTCATTTTTTAAATATAGGGGAAAATTTATATTCTTTAGTTGATCAAGGTTGATCTGAATATTATGGTAGACAAAATATATTTTTAATAATTAAGGTTTCTTCAGTTTTTATACAAAAAATTTTTATAAATAATTTAAAACTTTTTTTAACTTTATTTTTAATTTGAGTTTGTTTATTATTTCTAT-ATTTTAATAGCTTA---TATAAAGTATAATATTGAAGATATTAGGAAAGTAA-TTTTTACTTTAAA----------ATATTTATAAAAT--AAATAAATTTAATTTTACAATGAAAG--TGTAATG--TTTTATATAAACT-ATATAAA-TATA---AAATA-----------------------------TAGAAATATAAACATATTAATGCTTT--TTAAAAAGTTAGAAGC-TTTTTT-T---ATAATATTTCTTT
A00239 CATGTCCTTTTGAA-TTTAATTTAAGGTCTAATCTGCTCAGTGAA-T---TTTAAATAGCCGCAGTATTTTAACTGTGCAAAGGTAGCATAATAATTAGTTTCTTAATTAGGAACTGGTATGAATGATTGGACAAGAAAATTTCTGTCTCTTTTTTAA-TATTTTTGAATTTTATCTTTAAGTGAAAAAGCTTAAATAATTATAGAAGACGAGAAGACCCTATAGAGTTT--AATATA-ATTAAT-TAATCTAATATTAGAAAT-AAGTTTTAATTATTT-GTATTTGGTTGGGGTGATTTAAAGATAAACTAAATTCTTTAATATAAA-AATTGGTGATATCTAAATTTTAAATCTATATTTTATAAATATAAAATAAATTACCTTAGGGATAACAGCGTAATTTTTCTTAAAAGTTCTTATTGAAAGGAAAGTTTGCGACCTCGATGTTGGATTAAAATTAATTTTTGGTGCAATAACTTAAAAATTGGGTCTGTTCGACCTTTAAAATTTTACATGATCTGAGTTTAAACCGGTGTGAGCCAGGTTGGATTCTATCTTTAGATTG-TTAATATATTTTAGTACGAAAGGACCAAATATATGTTAAAT-TAATTGTTATTTTGGCAGATTAGTGTATTTGATTTAGAATCATTTTAAGT-AAAATTTTATTACAAGTAATATTTGAATTTATTAGATATAATTTTAGTTTTTTTTTGTATATTAATTTTTGTTATTTTTATTTTGGTTGGCGTAGCATTTTTTACTTTATTGGAGCGAAAAGTTTTAGGATATATTCAAATTCGTANNNNNNNNNNNNNCCAAGAAAGAGGAAAAAAAGAAATTTTTGGTCATATAGGAATAATTTATGCAATAGCAGCAATTGGAATTTTAGGATTTATTGTTTGAGCACATCATATATTTACTGTAGGAATAGATGTTGACACACGAGCTTATTTTACTTCAGCAACTATAATTATTGCAGTACCAACAGGAATTAAAATTTTTAGTTGATTAGCAACCATGCACGGAACCCAAATCTCTTTTTCTCCCCAAATGATATGAGCTTTAGGATTTATTTTCTTGTTTACATTAGGAGGACTAACCGGAGTAGTTTTAGCTAATTCATCAATCGATATTGT-TTTACACGATACATATTATGTAGTTGCACATTTCCATTATGTACTTTCTATAGGAGCTGTATTTGCAATTATAGCAGGATTAGTCCACTGATTCCCATTATTTACCGGTTTAACAATAAATAATAAACTTTTAAAAATCCAATTTGCTACTATATTTATTGGAGTTAATACTACATTCTTCCCTCAACACTTCTTAGGACTAAGAGGTATACCACGACGATATTCCGATTACCCAGACGCCTACCTTCCATGAAATGTTTTATCATCAATTGGCTCAATAATTTCTACTAGAAGAATCATTTTTTTCATATATATTATATGAGATGCATTCGCATGTAAAAATAAATCAATCTTTTCTAATCAAATAGATACTAATATTGAATGATTCCAAAAAACTCCACCTATAGAGCACAGTTATAGAGAATTACCAATTCTGTCAAACTTCTAATGTGACAGAATAGTGTGATAAATTTAAGATTTATTTATAAAGTTA-ATCTTTCTTTAGAAATACCAACATGATCCAATTATATACTAATAGACGCAACATCTCCATTAATAGAATATTTAATATTATTCCATGATTACACAATATTAATTCTATTATCTATTCTAATAATAGTTGCATACATCATAACAACCATAATTAAAAATAAATTTATTAACAAAACATTATTAGAAGGGCAAACCATTGAAATTATTTGAACCATTATCCCCATAATTACACTAATATTTATTGCAACACCATCCCTTAACCTATNNNNNNNTTTTTTAGAGATGCTTTAAGAAGTTGAGTTTTGATAATTTTATTATTTATTAGAAGATTAACAATATTTATATCTGGCTTAATTGCTAATTATGAATATGATTTGAAAAAAATTATTGCTTTATCTACTTTAAGACAATTAGGATTAATATTAAGAGTTTTAGCTTTAGGGGAAAGAATATTAGCTTTTTTTCATTTATTAATGCATGCTTTATTTAAGGCATTATTATTTATATGTGCTGGATGTATTATTCATAATATGAATAATTGTCAAGATATTCGTTATATGGGTTCATTAGTAAATTTTATTCCTTTAACTAGAAGATTTTTTAATATTTGTAATTTGTCTTTATGTGGATTACCTTTTTTATCTGGGTTTTATTCAAAGGATTTAATTTTAGAATTTATATCAATAAATTATATAAATTTTTATATTTATTTTATTTTTTATTTTTCTACAGGTTTGACTGTTATATATTCTATACGACTTGTTTTTTATACAATATTTGGGGATTATAATAGTTTGAGATATTTATCAATTTTGGATTCAAGAGATAAAATACTGAAAGGAATAGGAGGTTTAATTTTATTTGTTATTTTTGGCGGCAGAATTATAAGTTGATTAGTTTTTCCTACCCCTTATTTTATTTGTTTACCTTTTTTAATAAAGTTAATAGTTTTATTTACTGTATTTTTAGGTGGATTTTTTGGTTTTATAATTTCTAATATTAATTTTAATGATTTATCAAAGACTTTAAATTTTTATAGTTTATCTTTTTTTTTTAGTTCTATGTGAAATTTAAATTATTTATCAACATTTGGGACTTCTTTTTATTTTTTAAGTATAGGTGAAAAATTTTACTCTTTGGTTGATCAGGGCTGGTCAGAATATTATGGAAGACAGAATATCTTTATTAATATTAAAAATTCTTCTATTTTTTTACAAAAAATCTTTATAAATAATATTAAGATTTTTTTAACATTATTTTTGATTTGAATTTGTTTATTATTTTTTT-ATTTTAATAGCTTA-TAATTAAAGTATAATATTGAAGATATTAGGAAAGTAA--ATTTACTTTAAA----------ATATTTATAAAAA---GGTATATTTAACTTTACAATGAAAA--TGTAATG--TTTT----------AATTAAACTATAT--AAATAAAA-------------A-----------TCAGAAATATAAACATATTTATGCTTT--TTAAAAAGTTAGAAGCTTTTTTT-A---AGAATATTTCTTT
A00270 CATGTCCTTTTGAT-TTTAATTTAAGGTCTAATCTGCTCAATGATTT---TTTAAATAGCCGCAGTATTTTAACTGTGCAAAGGTAGCATAATAATTAGTTTCTTAATTAGGAACTGGTATGAATGATTGGACAAGAAAATTTCTGTCTCTTTTTTAA-AATTTTTGAATTTTATTTTTAAGTGAAAAAGCTTAAATGTTTATAAAAGACGAGAAGACCCTATAGAGTTT--AATAAT-ATTAAT-TAATTTAAAATTAGAACT-AAGCTTTAATTAAAA-TTATTTGGTTGGGGTGATTTAAAGATAAATTAAATTCTTTAATAATAA-AATTGGTGATATCTAAATTTTAAATCTATATTTTATAAAAATAAAATAAATTACCTTAGGGATAACAGCGTAATTTTTCTTAAAAGTTCATATTGAAAGAAAAGTTTGCGACCTCGATGTTGGATTAAAATTAATTTTTGGTGCAATAACTTAAAAATTGGGTCTGTTCGACCTTTAAAATTTTACATGATCTGAGTTTAAACCGGTGTGAGCCAGGTTGGATTCTATCTTTAGATTG-TTAATATATTTTAGTACGAAAGGACCAAATATATATTAAAT-TAATTGTTATTTTGGCAGATTAGTGTATTTGATTTAGAATCATTTTAAGT-AAAATTTTATTACAAGTAATATTTGAATTTATTAGATATAGTATTAGTTCTTCTTTGTATATTAATTTTTGTAATTTTTATTCTTGTTGGTGTGGCCTTTTTTACTTTAATGGAACGAAAAGTTTTAGGATATATTCAAATTCGTACCCATATTGTAACTCAAGAAAGAGGAAAAAAGGAAATTTTTGGACATATAGGAATAATTTATGCAATAGCAGCAATTGGTATTCTTGGATTTATTGTTTGAGCACATCATATATTTACTGTTGGAATAGATGTTGATACACGAGCTTATTTTACTTCAGCAACTATAATTATTGCTGTACCAACAGGAATTAAAATTTTTAGTTGACTAGCAACTATACATGGAACACAAATTTCCTTCTCTCCCCAAATATTATGAGCTCTTGGATTCATTTTCTTATTTACTCTAGGAGGATTAACAGGAGTAGTTTTAGCTAATTCATCAATTGATATTGT-TCTACATGACACATATTATGTAGTAGCACACTTCCACTATGTACTTTCAATGGGAGCTGTATTTGCTATTATAGCAGGATTAGTCCACTGATTCCCATTATTTACAGGATTAACTATAAATAATAAACTTTTAAAAATTCAATTTGCAACTATATTTATTGGAGTAAATACTACATTTTTCCCTCAACATTTTCTTGGATTAAGAGGTATACCACGACGATACTCTGATTATCCTGACGCTTATCTTCCATGAAATATTATTTCATCAATTGGATCAATAATTTCTACTAGAAGAATCATTTTTTTCATATATATTATATGAGATGCATTTGTATGCAAAAACAAATCAATCTTTTCTAATCAAATAGACACCAATATCGAATGATTCCAAAAAACACCTCCAATAGAGCACAGATACAGAGAACTACCAATTCTGTCTAACTTCTAATGTGACAGAATAGTGTGATAAATTTAAGATTTATTTATAAAGTTA-ATCTTTCTTTAGAAATACCCACATGATCCAATTATATATTAATAGACGCTACATCACCCCTAATGGAATATTTAATATTATTTCATGACTACACAATATTAATTCTCCTATCAATTTTAATAATAGTGGCGTATATTATAACAACAATAATTAAAAATAAATTTATTAATAAAACCTTATTAGAAGGTCAAACTATTGAAATTATTTGAACAATTATTCCAATAATTACTCTAATATTTGATGCAACACCATCTCTTAATTATTATATTTTTTNTTTAGAGATGCTTTAAGCAGTTGATTATTAATAATTTTATTATTTTTAAGAAGATTAACTATATTTATATCAGGTTTAATTGCTAATTATGAATATGATCTAAAAAAAATTATTGCTTTGTCAACTTTAAGTCAATTAGGTTTAATATTAAGAGTTTTAGCTTTAGGTGAAAGAATATTAGCTTTTTTTCATTTATTAATACATGCTTTGTTTAAGGCTCTTTTATTTATGTGTGCTGGCTGTATTATTCATAATATAAATAATTGTCAAGATATTCGTTATATAGGATCATTAGTAAATTTTATTCCTTTAACAAGAAGATTTTTTAATATTTGTAATTTATCTTTATGTGGTTTACCATTTTTATCAGGGTTTTATTCAAAGGATTTAATTTTAGAATTTATATCCATAAGGTATATAAATTTTTATATTTATTTGATTTTTTATGTCTCAACTGGTTTAACAGTTATATATTCTATACGTTTAGTATATTATACAATATTTGGAGATTATAATAGATTTAGATATATATCAATTTTGGATTCAAGAGATCAAATATTAAAAGGAATAGGGGGTTTAATTTTATTAGTAGTTTTTGGTGGAAGAGTTATAAGTTGATTAGTATTTCCAACACCTTATTTTATTTGTTTACCTTTTTTAATAAAGTTAATAGTTTTATTTACAGTATTTTTAGGAGGATTTTTAGGTTATATAATTTCTAATATTAATTATAATGATTTATCAAAAACATTAAGTTTATATAATTTATCTTTTTTTTTTAGTTCAATATGAAATTTAAATTATTTATCAACTTTTGGTACTACATTTTATTTTTTAAATATAGGAGAAAAGTTTTATTCAATTGTTGATCAAGGTTGATCAGAATATTATGGGAGACAAAATATATTTATTAGAATTAAGAATTCTTCTATTTTTATACAAAAGATTTTTATAAATAATTTGAAGATTTTTTTGACATTATTTTTAATTTGAATTTGTTTATTATTTTTTT-ATTTTAATAGCTTA-TAAGTAAAGTATAATATTGAAGATATTAGGAAAGTAA--TTTTACTTTAAA----------ATATTTATAAA-----ATAAGATTTAATTTCACACTGAAAA--TGTAATGTTTTTT----------TATTAAACTATAT--AAATAGTT-------------------------ATAGAAATATAAACATATTAATGCTTT--TTAAAAAGTTAGAAGC-TTTTTT-T---TAAGTATTTCTTT
A00287 CATGTCCTTTTGAATTTTAATTTAAGGTCTAATCTGCTCAATGAG-A---ATTAAATAGCCGCAGTATTTTAACTGTGCAAAGGTAGCATAATAATTAGTTTCTTGATTAGGAACTGGTATGAATGATTGGACAAGAAAATTACTGTCTCTTTTTTAA-ATTTTTTGAATTTTATTTTTAAGTGAAAAAGCTTAAATTTTTATAAAAGACGAGAAGACCCTATAGAGTTT--TATATT-ATTAAT-CAATCTATAATTAGAATT-AGGTTTTGTTTAATT-TTATTTGGTTGGGGTGATTTAAAGATTAATTAAATTCTTTAAATAATA-AATTGGTGATATCTAAATTTTAAATCTATATTTTATAAATATAAAATAAATTACCTTAGGGATAACAGCGTAATTTTTCTTTAAAGTTCATATTGAAAGAAAAGTTTGCGACCTCGATGTTGGATTAAAATTAATTTTTGGTGCAATAACTTAAAAATTAGGTCTGTTCGACCTTTAAAATTTTACATGATCTGAGTTTAAACCGGTGTGAGCCAGGTTGGATTCTATCTTTAGAATG-TTAATATATTTTAGTACGAAAGGACCAAATATGTATTAAAT-TAATTGTTATTTTGGCAGATTAGTGTATTTGATTTAGAATCATTTTAAGT-AAAATTTTATTACAAGTAATATTTGAATTTATTAGATTTGTTTTTGGTTTTTTTGTGTATATTAATTTTTGTTATTTTTGTTCTTGTTGGTGTGGCTTTTTTTACTCTTTTGGAGCGAAAGGTTTTAGGATATATTCAAATTCGTACTCACATTGTAACACAAGAGAGAGGAAAAAAGGAAATTTTTGGCCATATAGGAATAATTTATGCTATAGCAGCTATTGGAATTTTAGGATTTATTGTATGAGCTCACCACATATTTACAGTAGGAATAGACGTAGACACACGAGCATATTTTACATCAGCAACTATAATTATTGCAGTACCAACAGGAATTAAAATTTTTAGATGACTAGCAACAATACATGGAACACAAATTTCCTTCTCACCTCAAATAATATGAGCTCTTGGATTCATTTTTTTATTTACCCTGGGAGGACTAACTGGAGTAGTTTTAGCAAATTCATCAAT-GATATTGTCTTTACACGATACATACTACGTAGTAGCCCATTTCCACTACGTCCTTTCTATAGGAGCAGTATTTGCAATTATAGCAGGAATTGTACATTGATTCCCTTTATTTACAGGACTTACTATAAACAACAAATTATTAAAAATCCAATTTGTAACAATATTTATCGGAGTTAACACAACATTCTTCCCTCAACACTTCCTAGGTCTAAGAGGAATACCTCGACGATACTCAGATTATCCTGATGCATATCTTCCTTGAAATGTTTTATCATCAATCGGATCAATAATTTCAACAAGAAGAATTATTTTCTTTATATATATCATATGAGACGCATTCGCGTCAAAAAACAAGGCAATTTTTTCAAATCAAATAGATACTAATATTGAGTGATTCCAAAAAACTCCTCCTATAGAGCACAGATATAGAGAACTACCAATTTTGTCAAACTTCTAATGTGACAGAATAGTGTGATAAATTTAAGATTTATTTATAAAGTTA-ATCTTTCTTTAGAAATACCTACATGATCTAATTACATATTAATAGATGCAACATCACCATTAATAGAGTATTTAATACTATTTCATGATTACACAATATTAATCTTACTCTCCATTCTGATAATTGTTGCATATATCATANNNNNNNNNNNNNNNNNNNNNNNNNNNNNNNNNNNNNNNNNNNNNNNNNNNNNNNNNNNNNNNNNNNNNNNNNNNNNNNNNNNNNNNNNNNNNNNNNNNNNNNNNNNNNNNNNNNNNNNNNNNNNNNNNNNNNNTTTAGAGATGCATTAAGAGGATGAGTTTTGATAATTCTATTGTTTACTAGAAGATTAACAATATTTATATCAGGATTAATCGCTAATTATGAATATGATCTTAAGAAGATTATTGCTCTATCTACATTAAGACAGTTAGGTTTAATAATAAGAGTTTTAGCTTTAGGGGAGAGAATATTAGCTTTTTTTCATCTATTAATACATGCTTTATTTAAGGCTTTATTATTCATATGTGCCGGGTGTATTATTCATAATATAAATAATTGTCAAGATATTCGATATATAGGGTCTTTAGCAAATTTTATTCCTTTGACTAGAAGATTTTTTAATATTTGTAATTTATCTTTGTGTGGTTTACCATTTTTATCAGGATTTTATTCAAAGGATTTGATTCTAGAGTTTATATCAATAAGTTATATGAATTTTTATATTTATTTTATTTTTTATTTTTCTACGGGATTAACAGTTATGTATTCAATGCGATTATTATATTATACTATGTTTGGAGACTATAATAGATCAAGTTATTTGTCTGTAAGTGATTCAAGAGAAATAATGTTAAAGGGAATAGGTGGGTTAATTTTATTAGTAATTTTTGGAGGAAGAATTACAAGTTGATTAGTTTTTCCTACTCCATATTTTATTTGTTTACCTTTTTTAATAAAATTAATAGTTTTATTTACTATTTTTTTAGGAAGTTTATTAGGATTTATAATTTCTAATATTAGTTTTAATGATTTGTCAAAGACTCTTTATTTTTATAATTTATCTTTTTTTTTTAGTTCTATGTGAAATTTAAATTATTTATCAACTTTTGGGACTTCTTATTATTTTTTAAGGGCTGGTGAAAAATTTTATTCTTTAATTGATCAGGGTTGATCAGAATATTACGGTAGACAAAATATGTTTTTAGGAATTAAGTATTCTTCTATTTTTGTTCAGAAAATCTTTATAAATAATTTAAAAATTTTTTTAACTTTATTTTTAATTTGAATTTGTTTATTATTTTTTT-ATTTTAATAGCTTA-TAACTAAAGTATAATATTGAAGATATTATGAAAGTAG--ATTTACTTTAAA----------ATATTTATAAAAT-A-GTAATATTTAATTTTACAATGAAAA--TGTAATG--TTTTT-----------TTAAACTATAT--AAATTATC---------------------------AGAAATATAAACATTTTAATGCTTT--TGAAAAAGTTAGAAGCTTTCTTT-T---ATAATATTTCTTT
A00298 CATGTCCTTTTGAA-AATAATTTAAGGTCTAATCTGCTCAATGAT-TA--ATTAAATAGCCGCAGTATTTTGACTGTGCAAAGGTAGCATAATAATTAGTTTCTTAATTAGGAACTGGTATGAATGATTGGACAAGAAAATTTCTGTCTCTTTTCTAA-ATTTTTTGAATTTTATTTTTAAGTGAAAAAGCTTAAATTTTTATAAAAGACGAGAAGACCCTATAGAGTTT--AATATT-CTTTTT-TAATGTAAGATTAGAATA-TAATTTTGGAAAAGT-TTATTTAGTTGGGGTGACTTAAAGATTTGAATAATTCTTTAATAAATT-AATTGGTGATTTCTAAATTAAAAATCTATAATTTATAAAATTAAAATAAATTACCTTAGGGATAACAGCGTAATTTTTCTTTAAAGTTCTTATTAAAAGAAAAGTTTGCGACCTCGATGTTGGATTAAAATTAATTTTTGGTGCAGTAACTTAAAAATTGGGTCTGTTCGACCTTTAAAATTTTACATGATCTGAGTTTAAACCGGTGTAAACCAGGTTGGATTCTATCTTTAGATAA-TTTTTATATTTTAGTACGAAAGGACCAAATATAGATTAAAT-TAATTGTTATTTTGGCAGATTAGTGTATTTGATTTAGAATCATTTTAAGT-AAAATTTTATTACAAGTAATATTTGAATTTATTTGATTTAATTTTAGTTTTAATTTGTATATTGGTTTTTATTATTTTTGTTTTAGTGGGTGTAGCTTTTTTTACATTATTAGAACGAAAGGTATTAGGCTATATTCAAATTCGTACCCATATTGTAACCCAAGAAAGAGGAAAAAAAGAAATTTTTGGTCATATAGGAATAATTTACGCAATAGCAGCAATTGGTATTTTAGGATTTATTGTTTGAGCTCATCATATATTTACAGTAGGTATAGATGTTGATACACGAGCATATTTTACATCAGCAACAATAATTATTGCCGTTCCAACAGGAATTAAAATTTTCAGATGACTAGCAACAATACATGGAACACAAATCAACTTCTCTCCTCAAATTCTTTGAGCTATAGGATTTATTTTCTTATTTACCCTAGGAGGATTAACAGGAGTAGTTCTTGCAAATTCATCAATTGACATTGT-TCTACATGATACATATTATGTTGTAGCTCACTTCCACTATGTCCTATCCATAGGAGCAGTTTTTGCTATCATAGCCGGAATTGTTCACTGATTCCCCCTATTTACTGGTATAACAATAAATAATAAATTATTAAAAATCCAATTCGCTACTATATTTATTGGAGTGAACACAACATTCTTTCCACAGCATTTCTTAGGATTAAGAGGTATGCCTCGTCGTTACTCTGATTATCCAGACGCCTACCTGCCATGAAATGTTCTATCATCTATTGGATCAATAATTTCAACAAGAAGAATTATTTTTTTTATATACATCATATGAGATGCATTTGCATCTAAAAACAAATCAATTTTCTCCAATCAAATAGATACTAGAATTGAATGATTCCAAAAAACCCCTCCTATAGAGCACAGCTATAATGAACTACCTATTCTTTCTCACTTCTAATGTGACAGAATAGTGTGATAAATTTAAGATTTATTTATAAAGTAA-ACCTTTCTTTAGAAATACCTACTTGATCAAGATTTTTATTACTTGATGCCACATCACCCTTAATAGAATACTTAATATTATTCCATGATTATACAATATTAATTCTATTTTCTATTTTAATAATTATTGCATATATTATAACAAGAATAATAAAAAATAAATTTATCAATAAAACCCTCCTAGAAGGACAAACTATTGAAATTATTTGAACAATCATACCTATAATTACGCTCATATTTATTGCTACACCTTCTTTAAATCTATTATACTTTTTTTTAGAGATGCTTTAAGAAGAAGAATTTTATTAATTTTATTATTTATTTCCAGATTAACTATATTTATATCGGGATTAGTGGCTAATTATGAATATGACTTAAAAAAAATTATTGCTTTATCAACATTAAGTCAACTTGGTTTAATAATAAGAGTATTAGCATTAGGGGAAAGTATATTAGCTTTTTTTCATTTATTAATACATGCATTATTCAAGGCTTTATTATTTATATGTGCAGGGTGTATTATTCATAATATAATAAATTGTCAAGATATTCGTTATATAGGTTCATTAGTAAGGTTTTTACCTTTAACTAGAAGATTTTTTAATATTTGTAATTTAGCTTTATGTGGACTACCATTTTTATCAGGGTTTTATTCAAAGGATTTAATTTTAGAATTTATATCAATAAATTATATAAATTTTTATATTTACTTTATTTTTTATTTTTCGACAGGATTAACTGCTATATATTCAATTCGTTTACTATATTATAGAATAATTGGAGATTTTAATGGAATAAGATATTTTTCAGTTTCAGATTCTAGAGAGAAAATATTAAAAGGGATAGGGGGATTAATTTTTTTAGTAATTTTAGGTGGAGGAGTTATAAGATGATTAATATTTCCGACTCCTTATTTTATTTGTTTGCCTATATACATAAAAATAATAGTAATATTTGTTGTTATTTTAGGAGTAATGACAGGATTAATAATTTCAAGAGTTGGATTAAATGATTCTTCTAAAACTTTATTAAGTTATAATATATCTTTTTTTTTAAGTTCAATATGAAATTTAAATTATTTATCAACTTTTGGAACTTCCTATTATTTTTTGCTTTTTGGAGATAAATTTTATTCTTTTGTGGATCAGGGCTGATTAGAATATTATGGAAGACAAATGATTTTTTTAAATATAAAATTAACTTCAGATTTTTTGCAGAAGTTTTTTATAAATAATATAAAAATATTTTTAACATTATTTTTAATTTGAATTTGTTTAATGTTTTTTT-ATTTTAATAGCTTATTAAATAAAGCATAATATTGAAGATATTAAGAAGATAG--ATTTATCTTAAA----------ATATTTATAAAAT-ACAGAGTATTTAATTTTACAATGAAAA--TGTAATG--TTTTT------------TAAACTATAT--AAAT-------------------------------AGAAATAAAAACAATTTAATGCTTA--TTAAAAAGTTAGAAGC-TTTTTT-T---TAGTTATTTCTTT
A00311 CATGTCCTTTTGAT-AATAATTTAAGGTCTGATCTGCTCAATGAT-A---ATTAAATTGCCGCAGTATTTTGACTGTGCAAAGGTAGCATAATAATTAGTTTCTTAATTAGAAACTGGAATGAATGATTGGACAAGAAAATTTCTGTCTCTTTTTTAA-TTTTTTTGAATTTTATTTTTAAGTGAAAAAGCTTAAATATTTATAAAAGACGAGAAGACCCTATAGAGTTT--GATATT-TTTGCA-TAATTTAATATTAGAATT-ATTTTTTGGGCAGAT-TTATTTAGTTGGGGTGATTTGAAGATTAAAAAAATTCTTTAAAAGTTA-AATTGATGATTCTTAAATTTTAAATCTATAGTTTATAAAACTAAAATTAATTACCTTAGGGATAACAGCGTAATTTTTCTTAAAAGTTCATATTAAAAGGAAAGTTTGCGACCTCGATGTTGGATTAAAATAAATTTTTGGTGCAATAACTTAAAAATTAGGTCTGTTCGACCTTTAAAATTTTACATGATCTGAGTTTAAACCGGTGTAAACCAGGTTGGATTCTATCTTTAGAAAG-TTAATATATTTTAGTACGAAAGGACCAAATATGTATTAAAT-TAATTGTTATTTTGGCAGATTAGTGTATTTGATTTAGAATCATTTTAAGT-AAAATTTTATTACAAGTAATATTTGAATTTTTTAGATTTAGTTTTAATTTTTCTTTCTATAATTATTTTTGTGATTTTTGTTTTAGTTGGAGTCGCGTTTTTTACTTTATTGGAACGTAAGGTTTTAGGATATATTCAAATTCGTACTCATATTGTAACCCAAGAAAGAGGTAAAAAAGAAATTTTTGGCCATATAGGAATAATTTATGCTATAGCAGCAATTGGAATTTTAGGATTTATTGTATGAGCACACCACATATTTACTGTAGGAATAGATGTAGATACACGAGCTTATTTCACATCAGCAACTATAATTATCGCAGTTCCAACCGGAATCAAAGTTTTCAGTTGATTAGCTACTATACATGGAACACAAATTTCTTTCTCACCTCAAATGTTATGATCCCTGGGATTTATTTTTCTTTTCACCTTAGGGGGATTAACTGGTATTGTTCTAGCAAATTCCTCAATTGATATTAT-CCTGCATGATACTTATTATGTAGTCGCTCATTTCCACTACGTCCTATCAATAGGAGCTGTATTTGCCATTATGGCAGGATTAGTTCATTGATTCCCGCTATTTACTGGACTAACTATAAACAACAAACTATTAAAAATTCAATTTGTTACCATATTTATTGGAGTTAATACAACTTTCTTCCCCCAACATTTTTTAGGGTTAAGAGGAATACCTCGACGATATTCCGATTATCCAGACGCGTACTTACCTTGAAATGTTCTTTCATCAATTGGCTCATTGATTTCAACAAGAAGAATTCTATTTTTCATGTATATTTTATGAGATGCATTCGCATCTAAAAACAAGTCAATCTTCTCCAATCAAATAGACTCTAACATTGAATGATTCCAAAAAACTCCTCCTATAGAGCATAGTTACAGAGAACTTCCAATTCTGTCTATATTCTAATGTGACAGAATAGTGTGATAAATTTAAGATTTATTTATAAAGTTA-ATCTTTCTTTAGAAATACACACATGATCGAATTTATTATTAATAGATGCAACATCACCATTAATAGAATATTTAATATTACTACATGATTATACAATATTAATTCTATTATCCATTCTAATAGTAGTTGCATATATAATAGCAACTATACTTAAAAATAAATTTATTAACAAAACTCTTCTAGAAGGACAAACTATCGAGATTATTTGAACAATTCTTCCCATAATTACTTTAATATTTATTGCAACTCCATCGTTAAATCTACTTTACTTTTTTTTAAACATGCTTTACGAAGTTGGGGATTAACAATATTATTATTTATTGCAAGATTAACAATATTTATATCAGGATTAGTCGCTAATTATGAGTTTGATTTAAAAAAAATTATTGCTTTATCAACTTTACATCAATTAGGTTTGATAATAAGAATTTTAGCTTTGGGCGAAAGTATACTAGCTTTTTTTCACCTGTTGATACATGCTTTATTTAAAGCATTACTTTTTATATGTGCGGGTTGTATTATTCATAATATAAATAATTGTCAAGATATTCGTTATATAGGTTCTTTAGTAAATTTTATTCCATTAACTAGAAGATTTTTTAATATTTGTAATTTATCTCTATGTGGTTTACCCTTTTTGTCAGGGTTTTATTCAAAAGATTTAATTTTAGAGTTTATATCAATAAATTTTATGAATTTTTATATTTACTTTATTTTTTATATTTCTACTGGGCTAACTGTGATATATTCAATACGTTTATTATATTACACAATATTTGGAGATTTTAATAGAATAAATTATTTTTCTGTTTCTGATTCAAGGATGTTAATATTAAAGGGTATGGGAGGCCTAATTTTTTTAGTTATTTTTGGTGGCAGATTAATGAGATGATTAGTTTTTCCCACACCTTATTTCATTTGTTTACCAAAAATAATAAAGTTAATAGTAATTTTTACTGTAATTTTAGGGGGTTTATTAGGTTATTTAATTTCTAATATTAGCTTTAATGATTTATCAAAAACTTTAATATTTTATAATTTATCATTCTTTTTTAGTTCAATGTGAAATTTAAATTATTTATCAACTTTTGGAACTAGGTATTATTTTCTCAGTTTTGGTGAAAAGTTTAATTCTTTAATTGATCAAGGTTGGTCGGAATATTATGGAAGTCAAAATCTTTTTATAACTTTAAAGGTTAGTTCTTTATTTTTACAAAAGATCTTTTTGAACAATATTAAAATTTTTTTAACTTTATTTTTGATTTGAATTTGTTTATTATTTATTT-ATTTTAATAGCTTA-TTAATAAAGCATAATATTGAAGATATTAGGAAAGTAG--TTTTACTTTAAA----------ATACTTATAAAAT-AATAAATATTTAATTTTACAATGAAAA--TGTAATG--TTTTT------------TAAACTACAT--AATTA------------------------------AGAAATATAAACAACTTAATGCTTT--GAAAAAAGTTAGAAGC-TTTTTTTA---TCGATATTTCTTT
A00314 CATGTCCTTTTGAT-TTTAATTTAAGGTCTAATCTGCTCAGTGAATT---TTTAAATAGCCGCAGTATTTTAACTGTGCAAAGGTAGCATAATAATTAGTTTCTTGATTAGGAACTGGTATGAATGATTGGACAAGAAAATTTCTGTCTCTTTTTTAA-TATTTTTGAATTTTATTTTTAAGTGAAAAAGCTTAAATTTTTATGAAAGACGAGAAGACCCTATAGAGTTT--AATATA-ATTAAT-CAATCAAATATTAGAATT-AAGTTTTGGTTTATT-TTATTTAGTTGGGGTGATTTAAAGATAAATTTAATTCTTTAATAGAAA-AATTGGTGATATCTAAATTTTAAATCTATATTTCGTAAATATAAAATAAATTACCTTAGGGATAACAGCGTAATTTTTCTTAAAAGTTCTTATTTAAAGAAAAGTTTGCGACCTCGATGTTGGATTAAAATTAATTTTTGGTGCAATAACTTAAAAATTGGGTCTGTTCGACCTTTAAAATTTTACATGATCTGAGTTTAAACCGGTGTGAGCCAGGTTGGATTCTATCTTTAGATTA-TTAATATATTTTAGTACGAAAGGACCAAATATATATTAAAT-TAATTGTTATTTTGGCAGATTAGTGTATTTGATTTAGAATCATTTTAAGT-AAAATTTTATTACAAGTAATATTTGAATTTGTTAGATATAGTATTAGTTTTTTTTTGTATATTAATTTTTATTATTTTTATTTTAGTCGGTGTGGCTTTTTTTACTTTAATGGAGCGAAAAGTTTTAGGATATATTCAAATTCGTACTCACATCGTAACACAAGAAAGAGGAAAAAAGGAAATTTTTGGCCATATAGGAATAATTTATGCTATAGCAGCAATTGGAATTCTAGGATTTATTGTATGAGCACACCATATATTCACTGTAGGTATAGATGTTGATACACGAGCTTATTTTACTTCAGCAACTATAATTATTGCAGTACCAACAGGTATTAAAATTTTCAGTTGACTTGCAACAATACACGGAACTCAAATCTCTTTCTCACCCCAAATAATATGAGCATTAGGATTTATTTTTCTTTTCACTTTAGGAGGATTAACAGGAGTAGTTTTAGCTAATTCATCAATTGATATTGT-TTTACATGACACATACTATGTAGTAGCACATTTCCATTATGTTCTTTCTATAGGAGCTGTATTTGCTATCATAGCCGGAATTGTTCATTGGTTCCCATTATTTACTGGATTAACAATAAATAATAAACTTCTAAAAATTCAATTCGCCACTATATTTATTGGTGTAAACACCACATTTTTCCCACAACACTTCTTAGGACTAAGAGGAATACCACGACGATACTCAGATTACCCAGATGCTTATCTTCCATGAAATGTTTTATCTTCAATTGGATCAATAATTTCCACTAGAAGAATTATTTTTTTTATATATATTATATGAGATGCATTCGCATGTAAAAACAAATCAATCTTTTCTAATCAAATAGATACTAATATCGAATGATTTCAAAAAACTCCTCCTATAGAGCATAGCTATAGAGAATTACCAATTCTGTCAAACTTCTAATGTGACAGAATAGTGTGATAAATTTAAGATTTATTTATAAAGTTA-ATCTTTCTTTAGAAATACCTACATGATCCAACTATATATTAATAGATGCTACATCTCCCTTAATAGAATATTTAATATTATTTCATGATTATACAATACTTATCCTCCTATCAATTTTAATAATAGTAGCATACATTATAACCACTATAATTAAAAATAAATTTATTAATAAAACTTTATTAGAAGGACAAACTATTGAAATTATTTGAACAATTATTCCAATAATTACACTAATATTTATTGCAACACCATCATTAAACCTTTTATATTTTTTTTTAGAGATGCTTTGAGAAGATGAGTTTTAATATTTTTATTATTTGTTAGAAGATTAACTATATTTATATCTGGTTTAATTGCTAATTATGAATATGATTTGAAGAAAATTATTGCTCTTTCTACATTAAGTCAATTAGGGTTAATATTAAAAGTATTAGCTTTAGGAGAAAGAATATTAGCTTTTTTTCATTTATTAATACATGCTTTATTTAAAGCTTTATTATTTATATGTGCGGGTTGTATTATTCATAATATAAATAATTGTCAAGATATTCGTTATATAGGCTCATTAGTAAATTTTATTCCTTTAACTAGAAGATTTTTTAATATTTGTAATTTATCTTTATGTGGATTACCTTTTTTATCAGGATTTTATTCTAAGGATTTAATTTTAGAATTTATATCTATAGGATATATAAATTTTTATATTTATTTTATTTTTTATTTTTCTACTGGTTTAACAGTTATATATTCTATACGTTTATTATATTATACTATGTTTGGGGATTATAATAGATTAAGATATATATCAATTTTAGATTCAAGAGAAAAAATATTAAAAGGAATAGGTGGTTTAATTTTACTTGTAATTTTTGGAGGTAGAACAATAAGGTGATTAGTATTTCCTACACCATATTTTATTTGTTTACCTTTTTTAATAAAGTTAATAGTTTTATTTACTGTGTTTTTAGGAGGATTTTTTGGTTTTATTATTTCTAACATTAATTTTAATGATTTATCTAAAACATTAAGTTTTTATAAGTTATCTTTTTTTTTTAGTTCTATATGAAATTTAAATTATTTAAGTACATTTGGTACTTCGTTTTATTTTTTAAATATGGGAGAAAAGTTTTATTCTTTTGTAGATCAAGGTTGATCAGAATATTATGGAAGACAAAATATATTTTTTATAATTAAACGTTCTTCTATTTTTATTCAAAAAATCTTTATAAATAATATTAAGATTTTTTTAACTTTATTTTTAATTTGAGTTTGTTTATTATTTTTTT-ATTTTAATAGCTTA-TTAATAAAGTATAATATTGAAGATATTAGGAAAGTAA--ATTTACTTTAAA----------ATACTTATAAAAT-A-ATAATATTTAATTTTACAATGAAAA--TGTAATG--TTTT----------AATTAAACTATAT--AAATATAA-------------------------TTAGAAATATAAACATATTAATGCTTA--ATAAAAAGTTAGAAGC-TTTTTT-T---TAAATATTTCTTT
A00316 CATGTCCTTTTGAT-TTTAATTTAAGGTCTAATCTGCTCAGTGAATT---TTTAAATAGCCGCAGTATTTTAACTGTGCAAAGGTAGCATAATAATTAGTTTCTTGATTAGGAACTGGTATGAATGATTGGACAAGAAAATTTCTGTCTCTTTTTTAA-TATTTTTGAATTTTATTTTTAAGTGAAAAAGCTTAAATTTTTATGAAAGACGAGAAGACCCTATAGAGTTT--AATATA-ATTAAT-CAATCAAATATTAGAATT-AAGTTTTGGTTTATT-TTATTTAGTTGGGGTGATTTAAAGATAAATTTAATTCTTTAATAGAAA-AATTGGTGATATCTAAATTTTAAATCTATATTTCGTAAATATAAAATAAATTACCTTAGGGATAACAGCGTAATTTTTCTTAAAAGTTCTTATTTAAAGAAAAGTTTGCGACCTCGATGTTGGATTAAAATTAATTTTTGGTGCAATAACTTAAAAATTGGGTCTGTTCGACCTTTAAAATTTTACATGATCTGAGTTTAAACCGGTGTGAGCCAGGTTGGATTCTATCTTTAGATTA-TTAATATATTTTAGTACGAAAGGACCAAATATATATTAAAT-TAATTGTTATTTTGGCAGATTAGTGTATTTGATTTAGAATCATTTTAAGT-AAAATTTTATTACAAGTAATATTTGAATTTATTAGATATAGTATTAGTTTTTTTTTGTATATTAATTTTTATTATTTTTATTTTAGTCGGTGTGGCTTTTTTTACTTTAATGGAGCGAAAAGTTTTAGGATATATTCAAATTCGTACCCACATCGTAACACAAGAAAGAGGAAAAAAGGAAATTTTTGGCCATATAGGAATAATTTATGCTATAGCAGCAATTGGAATTCTAGGATTTATTGTATGAGCACACCATATATTCACTGTAGGTATAGATGTTGATACACGAGCTTATTTTACTTCAGCAACTATAATTATTGCAGTACCAACAGGTATTAAAATTTTCAGTTGACTTGCAACAATACATGGAACTCAAATCTCTTTCTCACCCCAAATAATATGAGCATTAGGATTTATTTTTCTTTTCACTTTAGGAGGATTAACAGGAGTAGTTTTAGCTAATTCATCAATTGATATTGT-TTTACATGACACATACTATGTAGTAGCACATTTCCATTATGTTCTTTCTATAGGAGCTGTATTTGCTATCATAGCCGGAATTGTTCATTGGTTCCCATTATTTACTGGATTAACAATAAATAATAAACTTCTAAAAATTCAATTCGCCACTATATTTATTGGTGTAAACACCACATTTTTTCCACAACACTTCTTAGGACTAAGAGGAATACCACGACGATACTCAGATTACCCAGATGCTTATCTTCCATGAAATGTTTTATCTTCAATTGGATCAATAATTTCAACTAGAAGAATTATTTTTTTTATATATATTATATGAGATGCATTCGCATGTAAAAACAAATCAATCTTTTCTAATCAAATAGATACTAATATCGAATGATTTCAAAAAACTCCTCCTATAGAGCATAGCTATAGAGAATTACCAATTCTGTCAAACTTCTAATGTGACAGAATAGTGTGATAAATTTAAGATTTATTTATAAAGTTA-ATCTTTCTTTAGAAATACCTACATGATCCAACTATATATTAATAGATGCTACATCTCCCTTAATAGAATATTTAATATTATTTCATGATTATACAATACTTATCCTCCTATCAATTTTAATAATAGTAGCATACATTATAACCACTATAATTAAAAATAAATTTATTAATAAAACTTTATTAGAAGGACAAACTATTGAAATTATTTGAACAATTATTCCAATAATTACACTAATATTTATTGCAACACCATCATTAAACCTTTTATATTTNNNNNNNNNNNNNNNNNNNNNNNNNNNNNNNNNATATTATTATTATCTATTAGAAGATTAACTATATTTATATCTGGTTTAATTGCTAATTATGAATATGATTTGAAGAAAATTATTGCTCTTTCTACATTAAGTCAATTAGGGTTAATATTAAAAGTATTAGCTTTAGGAGAAAGAATATTAGCTTTTTTCCATTTATTAATGCATGCTTTATTTAAAGCTTTATTATTTATATGTGCGGGTTGTATTATTCATAATATAAATAATTGTCAAGATATTCGTTATATAGGTTCATTAGTAAATTTTATTCCTTTAACTAGAAGATTTTTTAATATTTGTAATTTATCTTTATGTGGATTACCTTTTTTATCAGGATTTTATTCTAAGGATTTAATTTTAGAATTTATATCTATAGGATATATAAATTTTTATATTTATTTTATTTTTTATTTTTCTACTGGTTTAACAGTTATATATTCTATACGTTTATTATATTATACTATGTTTGGGGATTATAATAGATTAAGATATATATCAATTTTAGATTCGAGAGAAAAAATATTAAAAGGAATAGGTGGTTTAATTTTACTTGTAATTTTTGGAGGTAGAACAATAAGGTGATTAGTATTTCCTACACCATATTTTATTTGTTTACCTTTTTTAATAAAGTTAATAGTTTTATTTACTGTATTTTTAGGAGGATTTTTTGGTTTTATTATTTCTAATATTAATTTTAATGATTTATCTAAAACATTAAGTTTTTATAAGTTATCTTTTTTTTTTAGTTCTATATGAAATTTGAATTATTTAAGTACATTTGGTACTTCATTTTATTTTTTAAATATAGGAGAAAAGTTTTATTCTTTTGTAGATCAAGGTTGATCAGAATATTATGGAAGACAAAATATATTTTTTATAATTAAACGTTCTTCTATTTTTATTCAAAAAATCTTTATAAATAATATTAAGATTTTTTTAACTTTATTTTTAATTTGAATTTGTTTATTATTTTTTT-ATTTTAATAGCTTA-TTATTAAAGTATAATATTGAAGATATTAGGAAAGTAA--ATTTACTTTAAA----------ATACTTATAAAAT-A-ATAA----TAATTTTACAATGAAAAGTTGTAATG--TTTT----------AATTAAACTATAT--AAATATAA-------------------------TTAGAAATATAAACATATTAATGCTTA--ATAAAAAGTTAGAAGC-TTTTTC-T---GAAATATTTCATT
A00320 CATGTCCTTTTGAT-TTTAATTTAAGGTCTGATCTGCTCAATGAT-G---GTTAAATAGCCGCAGTATTTTAACTGTGCAAAGGTAGCATAATAATTAGTTTCTTGATTAGGAACTGGAATGAATGATTGGACAAGAAAATTTCTGTCTCCTTATTAA-ATTTTTTGAATTTTATTTTTAAGTGAAAAAGCTTAAATTTATATAAAAGACGAGAAGACCCTATAGAGTTT--AATATT-TTTAAG-CAATCTAATTTTAGAATT-TAATTTTGTTTATAT-TTATTTGGTTGGGGTGATTTAAAGATTAATAAAATTCTTTAATTAATA-AATTGGTGATATCTAAATTTTAAATCTATATTTTATAAAAATAAAATAAATTACCTTAGGGATAACAGCGTAATTTTTCTTTAAAGTTCACATTAAAAGAAAAGTTTGCGACCTCGATGTTGGATTAAAATTAATTTTTGGTGCAATCACTTAAAAATTGGGTCTGTTCGACCTTTAAAATTTTACATGATCTGAGTTTAAACCGGTGTGAGCCAGGTTGGATTCTATCTTTAGAATG-TTAATATATTTTAGTACGAAAGGACCAAATATATATTAAAG-TAATTGTTATTTTGGCAGATTAGTGTATTTGATTTAGAATCATTTTAAGT-AAAATTTTATTACAAGTAATATTTGAATTTGTTAGATATATTTTTAGTTTTTCTTTGTATATTAATTTTTATTATTTTTGTTCTTGTAGGTGTGGCTTTTTTTACCCTTTTGGAGCGCAAGGTCTTAGGATATATTCAAATTCGTACCCACATTGTTACCCAGGAAAGAGGGAAAAAGGAGATTTTTGGACATATAGGAATAATCTACGCAATAGCAGCAATTGGAATCCTAGGATTTATTGTTTGAGCTCATCATATATTCACTGTAGGAATAGATGTAGATACTCGAGCCTACTTCACTTCAGCAACAATAATTATTGCGGTACCCACTGGAATTAAAATTTTTAGTTGACTAGCAACTATACACGGAACACAAATTTCTTTTTCACCCCAAATAATATGAGCTCTAGGATTCATTTTTCTTTTCACCCTAGGAGGACTAACAGGAGTAGTATTAGCCAACTCATCTATTGATATTGT-GCTCCACGATACATATTACGTAGTAGCCCACTTCCATTATGTCCTGTCTATAGGAGCTGTATTTGCTATTATAGCTGGTCTAGTACACTGATTCCCATTATTCACAGGATTAACCATAAACAATAAACTTCTAAAAATTCAATTTGCAACTATATTTATTGGAGTCAATACTACATTCTTCCCTCAACACTTTCTTGGACTAAGAGGAATACCTCGACGATACTCTGACTACCCAGACGCTTATCTTCCATGAAATGTATTATCTTCAATTGGATCTATAATCTCCACAAGAAGAATTATCTTTTTCATATATATTATATGAGATGCATTTGCATCAAAAAATAAGTCAATCTTTTCTAATCAAATAGATACTAATATTGAATGGTTTCAAAAAACTCCTCCAATAGAGCACAGTTATAGAGAACTACCAATTCTGTCAAACTTCTAATGTGACAGAATAGTGTGATAAATTTAAGATTTATTTATAAAGTTA-ATCTTTCTTTAGAAATACCCACATGATCTAACTATATATTAATAGATGCAACATCACCATTAATAGAATATTTAATACTTTTTCATGACTACACCATACTTATTTTATTATCAATTCTAATAATTGTTGCATATATCATAACAACTATAATTATAAATAAATATATTAACAAAACTCTTCTTGAAGGACAAACAATCGAAATTATTTGAACAATTATTCCAATAATTACACTCATATTTATTGCAACGCCATCACTAAACCTATTATACTTTTTTTTAGGGATGCTTTAAGAAGGTGGGTTTTAATAATTTTGTTATTTATTAGAAGATTAACTATATTTATGTCTGGTTTAATTGCTAATTATGAGTTTGATTTAAAGAAGATTATTGCTCTTTCAACGTTAAGGCAATTGGGTTTAATAATGAGAGTATTAGCTTTAGGGGAAAGAATATTAGCTTTTTTTCATCTATTGATGCATGCTTTATTTAAGGCTTTATTATTTATATGTGCTGGATGTATAATTCATAATATAAATAGCTGCCAAGATATTCGTGGTATGGGTTCATTAGTAAGATTTATTCCTTTAACTAGAAGTTTTTTTAACATTTGTAATTTGTCTTTATGTGGGTTACCTTTTTTAGCAGGCTTTTACTCTAAGGATTTAATTCTAGAATTTATATCTATGGGTTATATAAATTTTTATATTTATTTTATTTTTTATTTTTCTACTGGTTTAACAGTGATGTATTCAATGCGTTTATTGTATTATACTATATTTGGAGATTATAATAGTTCTAGATATTTGTCTGTTTCTGATTCTAGAGAAGAAATATTGAAGGGAATAGGAGGTTTAATTTTATTTGTTATTTTCGGGGGGAGAATTACAAGTTGATTAGTTTTTCCGACTCCTTATTTTATTTGCTTACCTTTATGAATAAAGTTAATGGTTTTATTAACAGTATTTTTTGGAGGCTTATTTGGCTTTATAATTTCCAACGTGAGTTTTAATGATCTTTCTAAGACAATAGGTTTTTATAATTTATCATATTTTTTCAGGTCTATATGAAATTTGAATTATTTATCTACTTTCGGGACTACTTATTATTTTTTGAATATAGGTGAAAAGTTCTATTCTCTGGTTGATCAAGGTTGATCTGAATATTATGGAAGACAGAACATATTTATGAGTATTAAGGTTTCTTCTACATTTATTCAGAAAATTTTTATGAATAATTTAAAGATTTTTTTGACTTTATTTTTAATTTGAATTTGTTTATTATTTTTTT-ATTTTAATAGCTTA-TGTTTAAAGTATAATATTGAAGATATTAGGAAAGTAA--CTTTACTTTAAA----------ATATTTATAAAAT-ATAGAATATTTAATTTTACAATGAAAA--TGTAATG--TTTTT-----------TTAAACTATAT--AAATATAT--------------------------GAGAAATATAAACATATTAATGCTTT--TAAAAAAGTTAGAAGCTTTTTAT-A---ATAATATTTCTTT
A00342 CATGTCCTTTTGAT-TTTAATTTAAGGTCTGATCTGCTCAATGAT-G---GTTAAATAGCCGCAGTATTTTAACTGTGCAAAGGTAGCATAATAATTAGTTTCTTGATTAGGAACTGGAATGAATGATTGGACAAGAAAATTTCTGTCTCCTTATTAA-ATTTTTTGAATTTTATTTTTAAGTGAAAAAGCTTAAATTTATATAAAAGACGAGAAGACCCTATAGAGTTT--AATATT-TTTAAG-CAATCTAATTTTAGAATT-TAATTTTGTTTAAAT-TTATTTGGTTGGGGTGATTTAAGGATTAATAAAATTCTTTAATTAATA-AATTGGTGATATCTAAATTTTAAATCTATATTTTATAAAAATAAAATAAATTACCTTAGGGATAACAGCGTAATTTTTCTTTAAAGTTCACATTAAAAGAAAAGTTTGCGACCTCGATGTTGGATTAAAATTAATTTTTGGTGCAATCACTTAAAAATTGGGTCTGTTCGACCTTTAAAATTTTACATGATCTGAGTTTAAACCGGTGTGAGCCAGGTTGGATTCTATCTTTAGAATG-TTAATATATTTTAGTACGAAAGGACCAAATATATATTAAAG-TAATTGTTATTTTGGCAGATTAGTGTATTTGATTTAGAATCATTTTAAGT-AAAATTTTATTACAAGTAATATTTGAATTTGTTAGATATATTTTTAGTTTTTCTTTGTATATTAATTTTTATTATTTTTGTTCTTGTAGGTGTGGCTTTTTTTACCCTTTTGGAGCGCAAGGTTTTAGGATATATTCAAATTCGTACCCACATTGTTACCCAGGAAAGAGGAAAAAAGGAAATTTTTGGACATATAGGAATAATCTACGCAATAGCAGCAATTGGAATCCTAGGATTTATTGTTTGAGCACATCATATATTCACTGTAGGAATAGATGTGGATACTCGAGCCTACTTCACTTCAGCAACAATAATTATTGCGGTGCCCACTGGAATTAAAATTTTTAGTTGACTAGCAACTATACACGGAACACAAATTTCTTTTTCACCCCAAATAATATGAGCTCTAGGATTCATTTTTCTCTTTACCCTAGGAGGACTAACAGGAGTAGTATTAGCCAACTCATCTATTGATATTGT-ACTCCACGATACATATTACGTAGTAGCCCACTTCCATTATGTCCTGTCCATAGGAGCTGTATTTGCTATTATAGCTGGTCTAGTACACTGATTCCCATTATTCACAGGATTAACTATAAACAACAAACTACTAAAAATTCAATTTGCAACTATATTTATTGGAGTCAATACTACATTCTTCCCTCAACACTTTCTTGGGCTAAGAGGAATACCTCGACGATACTCAGACTATCCAGACGCTTATCTTCCATGAAATGTATTATCTTCAATTGGATCTATAATCTCCACAAGAAGAATTATCTTTTTCATATATATTATATGAGATGCATTTGCATCAAAAAATAAGTCAATCTTTTCTAATCAAATAGATACTAATATTGAATGGTTTCAAAAAACTCCTCCAATAGAGCACAGTTATAGAGAACTACCAATTCTGTCAAACTTCTAATGTGACAGAATAGTGTGATAAATTTAAGATTTATTTATAAAGTTA-ATCTTTCTTTAGAAATACCCACATGATCTAACTATATATTAATAGATGCAACATCACCATTAATAGAATATTTAATACTTTTTCATGACTACACCATACTTATTTTATTATCAATTCTAATAATTGTTGCATATATCATAACAACTATAATTATAAATAAATATATTAACAAAACTCTTCTTGAAGGACAAACAATCGAAATTATTTGAACAATTATTCCAATAATTACACTCATATTTATTGCAACACCATCACTAAACCTATTATACTTTTTTTTAGGGATGCTTTAAGAAGGTGGGTTTTAATAATTTTGTTATTTATTAGAAGATTAACTATATTTATGTCTGGTTTAATTGCTAATTATGAGTTTGATTTAAAGAAGATTATTGCTCTTTCAACGTTAAGGCAATTGGGTTTAATAATGAGAGTATTAGCTTTAGGGGAAAGAATATTAGCTTTTTTTCATCTATTGATGCATGCTTTATTTAAGGCTTTATTATTTATATGTGCTGGATGTATAATTCATAATATAAATAGCTGCCAAGATATTCGTGGTATGGGTTCATTAGTAAGATTTATTCCTTTAACTAGAAGTTTTTTTAACATTTGTAATTTATCTTTATGTGGGTTACCCTTTTTAGCAGGCTTCTACTCTAAGGATTTAATTCTAGAATTTATATCTATGGGCTATATAAATTTTTATATTTATTTTATTTTTTATTTTTCTACTGGTTTAACAGTGATGTATACAATGCGTTTATTGTATTATACTATATTTGGAGATTATAATAGTTCTAGATATTTGTCTGTTTCTGATTCTAGAGAAGAAATATTGAAGGGGATAGGAGGTTTAATTTTATTTGTTATTTTCGGGGGAAGAATTACAAGTTGATTGGTTTTTCCGACTCCTTATTTTATTTGCTTACCTTTATGAATAAAGTTAATGGTTTTATTAACAGTGTTTTTTGGAGGCTTATTTGGCTTTATAATTTCCAACGTGAGTTTTAATGATTTTTCTAAGACAATAGGTTTTTATGATTTATCATATTTTTTCAGGTCTATATGAAATTTGAATTATTTATCTACTTTCGGGACTACTTATTATTTTTTGAATATAGGTGAAAAGTTCTATTCTCTGGTTGATCAAGGTTGATCTGAATATTATGGAAGACAGAACATATTTATAAGTATTAAGGTTTCTTCTACATTTATTCAGAAAATTTTTATGAATAATTTAAAGATTTTTTTGACTTTATTTTTAATTTGAATTTGTTTATTATTTTTTT-ATTTTAATAGCTTA-TGTTTAAAGTATAATATTGAAGATATTAGGAAAGTAA--CTTTACTTTAAA----------ATATTTATAAAAT-ATAGAATATTTAATTTTACAATGAAAA--TGTAATG--TTTTT------------TAAACTATAT--AAATTTAT--------------------------AAAAAATATAAACATATTTTTTCTTT--TAAAAAAGTTAGAAGCTTTTTAT-A---ATNNNNNNNNNNN
A00348 CATGTCCTTTTGAT-AATAATTTAAGGTCTGATCTGCTCAATGAT-A---ATTAAATTGCCGCAGTATTTTGACTGTGCAAAGGTAGCATAATAATTAGTTTCTTAATTAGAAACTGGAATGAATGATTGGACAAGAAAATTTCTGTCTCTTTTTTAA-TTTTTTTGAATTTTATTTTTAAGTGAAAAAGCTTAAATATTTATAAAAGACGAGAAGACCCTATAGAGTTT--GATATT-TTTGCA-TAATTTAATATTAGAATT-ATTTTTTGGGCAGAT-TTATTTAGTTGGGGTGATTTGAAGATTAAAAAAATTCTTTAAAAGTTA-AATTGATGATTCTTAAATTTTAAATCTATAGTTTATAAAACTAAAATTAATTACCTTAGGGATAACAGCGTAATTTTTCTTAAAAGTTCATATTAAAAGGAAAGTTTGCGACCTCGATGTTGGATTAAAATAAATTTTTGGTGCAATAACTTAAAAATTAGGTCTGTTCGACCTTTAAAATTTTACATGATCTGAGTTTAAACCGGTGTAAACCAGGTTGGATTCTATCTTTAGAAAG-TTAATATATTTTAGTACGAAAGGACCAAATATGTATTAAAT-TAATTGTTATTTTGGCAGATTAGTGTATTTGATTTAGAATCATTTTAAGT-AAAATTTTATTACAAGTAATATTTGAATTTTTTAGATTTAGTTTTAATTTTTCTTTCTATAATTATTTTTGTGATTTTTGTTTTAGTTGGAGTCGCGTTTTTTACTTTATTGGAACGTAAGGTTTTAGGATATATTCAAATTCGTACTCATATTGTAACTCAAGAAAGAGGTAAAAAAGAAATTTTTGGCCATATAGGAATAATTTATGCTATAGCAGCAATTGGAATTTTAGGATTTATTGTATGAGCACACCACATATTTACTGTAGGAATAGATGTTGATACACGAGCTTATTTTACATCAGCAACTATAATTATTGCAGTTCCAACCGGAATCAAAGTTTTCAGTTGATTAGCTACTATACATGGAACACAAATTTCTTTCTCACCTCAAATGTTATGATCCCTAGGATTTATTTTTCTTTTCACCTTAGGGGGATTAACTGGTATTGTTCTAGCAAATTCCTCAATTGATATTAT-CCTGCATGATACTTATTATGTAGTCGCCCATTTCCACTACGTCCTATCAATAGGAGCTGTATTTGCCATTATGGCAGGATTAGTTCATTGATTCCCGCTATTTACCGGACTAACTATAAACAACAAACTATTAAAAATTCAATTTGTTACCATATTTATTGGAGTTAATACAACTTTCTTCCCCCAACATTTTTTAGGGTTAAGAGGAATACCTCGACGATATTCCGATTATCCAGATGCGTACTTACCTTGAAATGTTCTTTCATCAATTGGCTCATTGATTTCAACAAGAAGAATTCTATTTTTCATGTATATTTTATGAGATGCATTCGCATCTAAAAACAAGTCAATCTTCTCCAATCAAATAGACTCTAACATTGAATGATTCCAAAAAACTCCCCCTATAGAGCATAGTTACAGAGAACTTCCAATTCTGTCTATATTCTAATGTGACAGAATAGTGTGATAAATTTAAGATTTATTTATAAAGTTA-ATCTTTCTTTAGAAATACACACATGATCGAATTTATTATTAATAGATGCAACATCACCATTAATAGAATATTTAATATTACTACATGATTATACAATATTAATTCTATTATCCATTCTAATAGTAGTTGCATATATAATAGCAACTATACTTAAAAATAAATTTATTAACAAAACTCTTCTAGAAGGACAAACTATCGAGATTATCTGAACAATTCTTCCCATAATTACTTTAATATTTATTGCAACTCCATCGTTAAATCTACTTTACTTTTTTTTAGGGATGCTTTAAGAAGTTGGGTATTAATAATATTATTATTTATTGCAAGATTAACAATATTTATATCAGGATTAGTCGCTAATTATGAGTTTGATTTAAAAAAAATTATTGCTTTATCAACTTTAAGTCAATTAGGTTTGATAATAAGAATTTTAGCTTTAGGCGAAAGTATACTAGCTTTTTTCCACTTGTTGATACATGCTTTATTTAAAGCATTACTTTTTATATGTGCGGGTTGTATTATTCATAATATAAATAATTGTCAAGATATTCGTTATATAGGTTCTTTAGTAAATTTTATCCCATTAACTAGAAGATTTTTTAATATTTGTAATTTATCTCTATGTGGTTTACCCTTTTTGTCAGGGTTTTATTCTAAAGATTTAATTTTAGAGTTTATATCAATAAATTTTATGAATTTTTATATTTACTTTATTTTTTATATTTCTACTGGGCTAACTGTGATATATTCAATACGTTTATTATATTATACAATATTCGGAGATTTTAATAGAATAAATTATTTTTCTGTTTCTGATTCAAGGATGTTAATATTAAAGGGTATGGGAGGCCTAATTTTTTTAGTTATTTTTGGTGGCAGATTAATGAGATGATTAGTTTTTCCCACACCTTATTTCATTTGTTTACCAAAAATAATAAAGTTAATAGTAATTTTTACTGTAATTTTAGGGGGTTTATTAGGTTATTTAATTTCTAATATTAGCTTTAATGATTTATCAAAAACTTTAATATTTTATAATTTATCATTCTTTTTTAGTTCAATGTGAAATTTAAATTATTTATCAACTTTTGGAACTAGGTATTATTTTCTCAGTTTTGGTGAAAAGTTTAATTCTTTAATTGATCAAGGTTGGTCGGAATATTATGGAAGTCAAAATCTTTTTATAACTTTAAAGGTTAGTTCTTTATTTTTACAAAAGATCTTTTTGAACAATATTAAAATTTTTTTAACTTTATTTTTGATTTGAATTTGTTTATTATTTATTT-ATTTTAATAGCTTA-TTAATAAAGTATAATATTGAAGATATTAGGAAAGTAG--TTTTACTTTAAA----------ATACTTATAAAAT-AATAAATATTTAATTTTACAATGAAAA--TGTAATG--TTTTT------------TAAACTATAT--AAATA------------------------------AGAAATATAAACAAATTAATGCTTT--GAAAAAAGTTAGAAGC-TTTTTTTA---TAGATATTTCTTT
A00357 CATGTCCTTTTGAT-TTTAATTTAAGGTCTAATCTGCTCAGTGATTT---TTTAAATAGCCGCAGTATTTTAACTGTGCAAAGGTAGCATAATAATTAGTTTCTTAATTAGGAACTGGTATGAATGATTGGACAAGAAAATTTCTGTCTCTTTTTTAA-AATTTTTGAATTTTATTTTTAAGTGAAAAAGCTTAAATGTTTATAAAAGACGAGAAGACCCTATAGAGTTT--AATAAT-ATTAAT-TAATTTAAAATTAGAACT-AAGCTTTAATTAAAA-TTATTTGGTTGGGGTGATTTAAAGATAAATTAAATTCTTTAATAATAA-AATTGGTGATATCTAAATTTTAAATCTATATTTTATAAAAATAAAATAAATTACCTTAGGGATAACAGCGTAATTTTTCTTAAAAGTTCATATTGAAAGAAAAGTTTGCGACCTCGATGTTGGATTAAAATTAATTTTTGGTGCAATAACTTAAAAATTGGGTCTGTTCGACCTTTAAAATTTTACATGATCTGAGTTTAAACCGGTGTGAGCCAGGTTGGATTCTATCTTTAGATTG-TTAATATATTTTAGTACGAAAGGACCAAATATATATTAAAT-TAATTGTTATTTTGGCAGATTAGTGTATTTGATTTAGAATCATTTTAAGT-AAAATTTTATTACAAGTAATATTTGAATTTATTAGATATAGTATTAGTTTTTCTTTGTATATTAATTTTTGTAATTTTTATTCTTGTTGGTGTGGCCTTTTTTACTTTAATGGAACGAAAAGTTTTAGGCTATATTCAAATTCGTACCCATATTGTAACTCAAGAAAGAGGAAAAAAGGAAATTTTTGGACATATAGGAATAATTTATGCAATAGCAGCAATTGGTATTCTTGGATTTATTGTTTGAGCACATCATATATTTACTGTTGGAATAGATGTTGATACACGAGCTTATTTTACTTCAGCAACTATAATTATTGCTGTACCAACAGGAATTAAAATTTTTAGTTGACTAGCAACTATACATGGAACACAAATTTCCTTCTCTCCCCAAATATTATGAGCTCTTGGATTCATTTTCTTATTTACTCTAGGAGGATTAACAGGAGTAGTTTTAGCTAATTCATCAATTGATATTGT-TCTACATGACACATATTATGTAGTAGCACACTTCCACTATGTACTTTCAATGGGAGCTGTATTTGCTATTATAGCAGGATTAGTCCACTGATTCCCATTATTTACAGGATTAACTATAAATAATAAACTTTTAAAAATTCAATTTGCAACTATATTTATTGGAGTAAATACTACATTTTTCCCTCAACATTTCCTTGGATTAAGAGGTATACCACGACGATACTCTGATTATCCTGACGCTTATCTTCCATGAAATATTATTTCATCAATTGGATCAATAATTTCTACTAGAAGAATCATTTTTTTCATATATATTATATGAGATGCATTTGTATGCAAAAACAAATCAATCTTTTCTAATCAAATAGACACCAATATCGAATGATTCCAAAAAACACCCCCAATAGAGCACAGATACAGAGAACTACCAATTCTGTCTAACTTCTAATGTGACAGAATAGTGTGATAAATTTAAGATTTATTTATAAAGTTA-ATCTTTCTTTAGAAATACCCACATGATCCAATTATATATTAATAGACGCTACATCACCCCTAATGGAATATTTAATATTATTTCATGACTACACAATATTAATTCTCCTATCAATTTTAATAATAGTGGCGTATATTATAACAACAATAATTAAAAATAAATTTATTAATAAAACCTTACTAGAAGGTCAAACTATTGAAATTATTTGAACAATTATTCCAATAATTACTTTAANNNNNNNNNNNNNNNNNNNNNNNNNNNNNNNNNNNNNNNNTTTAGAGATGCTTTAAGTAGTTGATTATTAATAATTTTATTATTTTTAAGAAGATTAACTATATTTATATCAGGTTTAATTGCTAATTATGAATATGATCTAAAAAAAATTATTGCTTTGTCAACTTTAAGTCAATTAGGTTTAATATTAAGAGTTTTAGCTTTAGGTGAAAGAATATTAGCTTTTTTTCATTTATTAATACATGCTTTGTTTAAGGCTCTTTTATTTATGTGTGCTGGCTGTATTATTCATAATATAAATAATTGTCAAGATATTCGTTATATAGGATCATTAGTAAATTTTATTCCTTTAACAAGAAGATTTTTTAATATTTGTAATTTATCTTTATGTGGTTTACCATTTTTATCAGGGTTTTATTCAAAGGATTTAATTTTAGAATTTATATCAATAAGGTATATAAATTTTTATATTTATTTGATTTTTTATGTCTCAACTGGTTTAACAGTTATATATTCTATACGTTTAGTATATTACACAATATTTGGAGATTATAATAGATTTAGATATATATCAATTTTGGATTCAAGAGATCAAATATTAAAAGGAATAGGGGGTTTAATTTTATTAGTAGTTTTTGGTGGAAGAGTTATAAGTTGATTAGTATTTCCAACACCTTATTTTATTTGTTTACCTTTTTTAATGAAGTTAATAGTTTTATTTACAGTATTTTTAGGAGGATTTTTAGGTTATATAATTTCTAATATTAATTATAATGATTTATCAAAAACATTAAGTTTATATAATTTATCTTTTTTTTTTAGTTCAATATGAAATTTAAATTATTTATCAACTTTTGGTACTACATTTTATTTTTTAAATATAGGAGAAAAGTTTTATTCAATTTTTGATCAAGGTTGATCAGAATATTATGGGAGACAAAATATATTTATTAGAATTAAGAATTCTTCTATTTTTATACAAAAGATTTTTATAAATAATTTGAAGATTTTTTATACATTATTTTTAATTTGAATTTGTTTATTGTTTTTTT-ATTTTAATAGCTTG-TAACTAAAGTATAATATTGAAGATATTAGGAAAGTAA--TTATACTTTAAA----------ATATTTATAAA-----ATAAGATTTAATTTTACACTGAAAA--TGTAATGTTTTTT----------TATTAAACTATAT--AAATAGTT-------------------------TTAGAAATATAAACATATTAATGCTTT--TTAAAAAGTTAGAAGC-TTTTTT-A---TAAGTATTTCTTT
A00362 CATGTCCTTTTGAT-TTTAATTTAAGGTCTAATCTGCTCAGTGATTT---TTTAAATAGCCGCAGTATTTTAACTGTGCAAAGGTAGCATAATAATTAGTTTCTTAATTAGGAACTGGTATGAATGATTGGACAAGAAAATTTCTGTCTCTTTTTTAA-AATTTTTGAATTTTATTTTTAAGTGAAAAAGCTTAAATGTTTATAAAAGACGAGAAGACCCTATAGAGTTT--AATAAT-ATTAAT-TAATTTAAAATTAGAACT-AAGCTTTAATTAAAA-TTATTTGGTTGGGGTGATTTAAAGATAAATTAAATTCTTTAATAATAA-AATTGGTGATATCTAAATTTTAAATCTATATTTTATAAAAATAAAATAAATTACCTTAGGGATAACAGCGTAATTTTTCTTAAAAGTTCGTATTGAAAGAAAAGTTTGCGACCTCGATGTTGGATTAAAATTAATTTTTGGTGCAATAACTTAAAAATTGGGTCTGTTCGACCTTTAAAATTTTACATGATCTGAGTTTAAACCGGTGTGAGCCAGGTTGGATTCTATCTTTAGATTG-TTAATATATTTTAGTACGAAAGGACCAAATATATATTAAAT-TAATTGTTATTTTGGCAGATTAGTGTATTTGATTTAGAATCATTTTAAGT-AAAATTTTATTACAAGTAATATTTGAATTTATTAGATATAGTATTAGTTCTTCTTTGTATATTAATTTTTGTAATTTTTATTCTTGTTGGTGTGGCCTTTTTTACTTTAATGGAACGAAAAGTTTTAGGCTATATTCAAATTCGTACCCATATTGTAACTCAAGAAAGAGGAAAAAAGGAAATTTTTGGACATATAGGAATAATTTATGCAATAGCAGCAATTGGTATTCTTGGATTTATTGTTTGAGCACATCATATATTTACTGTTGGAATAGATGTTGATACACGAGCTTATTTTACTTCAGCAACTATAATTATTGCTGTACCAACAGGAATTAAAATTTTTAGTTGACTAGCAACTATACATGGAACACAAATTTCCTTCTCTCCCCAAATATTATGAGCTCTTGGATTCATTTTCTTATTTACTCTAGGAGGATTAACAGGAGTAGTTTTAGCTAATTCATCAATTGATATTGT-TCTACATGACACATATTATGTAGTAGCACACTTCCACTATGTACTTTCAATGGGAGCTGTATTTGCTATTATAGCAGGATTAGTCCACTGATTCCCATTATTTACAGGATTAACTATAAATAATAAACTTTTAAAAATTCAATTTGCAACTATATTTATTGGAGTAAATACTACATTTTTCCCTCAACATTTTCTTGGATTAAGAGGTATACCACGACGATACTCTGATTATCCTGACGCTTATCTTCCATGAAATATTATTTCATCAATTGGATCAATAATTTCTACTAGAAGAATCATTTTTTTCATATATATTATATGAGATGCATTTGTATGCAAAAACAAATCAATCTTTTCTAATCAAATAGACACCAATATCGAATGATTCCAAAAAACACCTCCAATAGAGCACAGATACAGAGAACTACCAATTCTGTCTAACTTCTAATGTGACAGAATAGTGTGATAAATTTAAGATTTATTTATAAAGTTA-ATCTTTCTTTAGAAATACCCACATGATCCAATTATATATTAATAGACGCTACATCACCCCTAATGGAATATTTAATATTATTTCATGACTACACAATATTAATTCTCCTATCAATTTTAATAATAGTGGCGTATATTATAACAACAATAATTAAAAATAAATTTATTAATAAAACCTTATTAGAAGGTCAAACTATTGAAATTATTTGAACAATTATTCCAATAATTACTCTAATTTNNNNNNNNNNNNNNNNNNNNNNNNNNNNNNNNNNNNNTTTAGAGATGCTTTAAGTAGTTGATTATTAATAATTTTATTATTTTTAAGAAGATTAACCATATTTATATCAGGTTTAATTGCTAATTATGAATATGATCTAAAAAAAATTATTGCTTTGTCAACTTTAAGTCAATTAGGTTTAATATTAAGAGTTTTAGCTTTAGGTGAAAGAATATTAGCTTTTTTTCATTTATTAATACATGCTTTGTTTAAGGCTCTTTTATTTATGTGTGCTGGCTGTATTATTCATAATATAAATAATTGTCAAGATATTCGTTATATAGGATCATTAGTAAATTTTATTCCTTTAACAGGAAGATTTTTTAATATTTGTAATTTATCTTTATGTGGTTTACCATTTTTATCAGGGTTTTATTCAAAGGATTTAATTTTAGAATTTATATCTATAAGGTATATAAATTTTTATATTTATTTGATTTTTTATGTCTCAACTGGTTTAACAGTTATATATTCTATACGTTTAGTATATTATACAATATTTGGAGATTATAATAGATTTAGATATATATCAATTTTGGATTCAAGAGATCAAATATTAAAAGGAATAGGGGGTTTAATTTTATTAGTAGTTTTTGGTGGAAGAGTTATAAGTTGATTAGTATTTCCAACACCTTATTTTATTTGTTTACCTTTTTTAATAAAGTTAATAGTTTTATTTACAGTATTTTTAGGAGGATTTTTAGGTTATATAATTTCTAATATTAATTATAATGATTTATCAAAAACATTAAGTTTATATAATTTATCTTTTTTTTTTAGTTCAATATGAAATTTGAATTATTTATCAACTTTTGGTACTACATTTTATTTTTTAAATATAGGAGAAAAGTTTTATTCAATTGTTGATCAAGGTTGATCAGAATATTATGGGAGACAAAATATATTTATTAGAATTAAGAATTCTTCTATTTTTATACAAAAGATTTTTATAAATAATTTGAAGATTTTTTTGACATTATTTTTAATTTGAATTTGTTTATTATTTTTTT-ATTTTAATAGCTTA-TAAGTAAAGTATAATATTGAAGATATTAGGAAAGTAA--TTTTACTTTAAA----------ATATTTATAAA-----ATAAGATTTAATTTTACACTGAAAA--TGTAATGTTTTTT----------TATTAAACTATAT--AAATAGTT-------------------------ATAGAAATATAAACATATTAATGCTTT--TTAAAAAGTTAGAAGC-TTTTTT-A---TAAGTATTTCTTT
A00363 CATGTCCTTTTGAT-AATGATTTAAGGTCTGATCTGCTCAATGAA-A---TTTAAATAGCCGCAGTATTTTGACTGTGCAAAGGTAGCATAATAATTAGTTTCTTAATTAGGAACTGGTATGAATGATTGGACAAGAAAATTACTGTCTCTTTCTTAA-ATTTTTTGAACTTTATTTTTAAGTGAAAAAGCTTAAATTTTTATAAAAGACGAGAAGACCCTATAGAGTTT--CATATT-TCTATTACAATTAGAGCTTAGAATT-GAGTTTTGTTTAGAT-TTATTTGGTTGGGGTGATTTAAAGATTGAATTAATTCTTTAATAATTT-AATTAGTGATATCTAAATTTTAAATCTATATTTAATAAATATAAAATAAATTACCTTAGGGATAACAGCGTAATTTTTCTTTAAAGTTCTTATTAAAAGAAAAGTTTGCGACCTCGATGTTGGATTAAAATTAATTTTTGGTGCAATAACTTAAAAATTAGGTCTGTTCGACCTTTAAAATTTTACATGATCTGAGTTTAAACCGGTGTAAACCAGGTTGGATTCTATCTTTAGAATA-ATAATATATTTTAGTACGAAAGGACCAGATATATATTAAAT-TAATTGTTATTTTGGCAGATTAGTGTATTTGATTTAGAATCATTTTAAGT-AAAATTTTATTACAAGTAATATTTGAATTTTTTGGATATATTATTAGTTTTCCTTTGTATATTAATTTTTATTGTATTTGTTCTTGTTGGCGTGGCTTTTTTTACTTTGTTGGAGCGAAAGGTTTTGGGCTATATTCAAATTCGTACCCACATCGTGACCCAAGAAAGAGGAAAAAAGGAAATTTTTGGCCATATAGGAATAATTTATGCAATAGCAGCAATCGGAATTTTAGGCTTTATTGTTTGAGCACATCACATATTCACAGTTGGAATAGACGTTGACACTCGGGCTTACTTTACATCAGCAACTATAATTATTGCCGTTCCAACAGGAATTAAAATTTTCAGATGACTAGCAACCATACATGGAACTCAAATTTCCTTCTCACCACAAATATTATGAGCCCTAGGATTTATTTTCTTATTCACACTAGGAGGACTAACAGGAGTAGTTTTAGCAAACTCGTCAATTGATATTGT-ACTACATGACACTTACTATGTAGTAGCCCATTTCCACTACGTTTTATCTATAGGAGCAGTTTTTGCTATCATAGCAGGACTTGTCCACTGATTCCCCCTATTTACAGGTCTAACAATAAACAATAAACTTTTAAAAATCCAATTCACAACTATATTTATTGGTGTAAACACAACATTCTTTCCCCAACACTTTCTAGGGCTAAGAGGAATACCACGACGATACTCCGACTATCCAGACGCCTACCTTCCATGAAATGTAATCTCATCAATTGGATCAATAATTTCTACTAGAAGAATCATTTTCTTCATATACATCATATGAGATGCCTTTGCATCTAAAAACAAATCAATCTTCTCGAATCAAATAGATACTAGAATTGAATGATTCCAGAAAACACCCCCAATAGAGCACAGGTACAGAGAGTTGCCAATTCTGTCTAATTTCTAATGTGACAGAATAGTGTGATAAATTTAAGATTTATTTATAAAGTTC-ATCTTTCTTTAGAAATTCCTACCTGATCCAGCTACATACTAATAGATGCAACATCCCCCCTGATAGAATATTTAATACTATTTCACGATTACACAATATTAATTCTTCTATCAATTTTAATAATCGTTGCGTATATTATAACAACAATAATCAAAAATAAATTCATTAACAAAACACTCCTAGAAGGACAAACTATTGAAATCATCTGAACAATTATTCCCATAATCACTTTAATATTTATTGCAACACCATCCCTTAATCTAATATACTTTTTTTTAGTGATGCTTTAAGAACATGGGTTTTAATATTTTTATTATTTATTTCTAGGTTAACTATGTTTATATCAGGATTGATCGCTAATTTTGAGTTTGACTTGAAGAAAATTATTGCTTTATCTACTTTAAGTCAGTTAGGGTTAATAATAAGAGTTTTAGCTTTAGGTGAGAGAATATTAGCCTTTTTCCATCTATTAATGCATGCTTTGTTTAAGGCTTTATTGTTCATATGTGCGGGCTGTATTATTCATAATATGAATAATTGTCAAGATATTCGGTGTATGGGTTCATTGGTTAATTTCTTACCGTTAACTAGTGGTTATTTTAATATTTGTAATATGGCTTTATGTGGATTGCCTTTTTTATCGGGGTTTTATTCTAAGGATTTGATTTTGGAGTTTATATCAATAAGATTTGTTAATTTTTATATTTATTTTATTTTTTATTTTTCTACAGGATTAACGGTAATGTATTCTGTTCGTTTACTTTATTATACTATGTTTGGTGATTTTAATGGGCTAAATTATTTGTCAATGAGAGACTCAAGAGAAAAGATATTAAAGGGCATGGGAGGTTTAATTTTATTGGTTATTTTTGGTGGTAGAGTCACCAGTTGGTTAGTATTTCCTACTCCTTATTTCATCTGTTTGCCCCTATCTATGAAGTTAATGGTAGTTTTTACTATTTTAATAGGGGGCACTTTAGGGTATATGGTTTCTAATATTAGTTATAGGGATTTATCTAAGGCCCTATATTTTTATGGATTATCTTTTTTTTCGAGCTCAATATGAAACTTAAATTATTTAACGACTTTCGGGACAACTTTTTATTTCTTGAATGCTGGGGAAAAGTTTTATTCACTTGTTGATCAAGGTTGATCAGAGTTTTATGGAAGGCAGAATATATTTTACAGAATTAAGATTTCTTCTTCTTTCATACAGAAGATTTTCACAAATAATTTGAAAATCTTTTTGACTTTGTTTTTAATTTGGATTTGTTTATTGTTTTTTT-ATTTTAATAGCTTA-TATTTAAAGTATAATATTGAAGATATTAGGAAAGTAG--ATTTACTTTAAA----------ATATTTATAAAAC-A-TGGTTATTTAATTTTACAATGAAAA--TGTAATG--TTTTT-----------TTAAACTATAT--AAAT-------------------------------AGAAATATAAACATA--ACTGCTTT--TAAAAAAGTTAGAAGC-TTTTTT-T---AAGATATTTCTTT
A00381 CATGTCCTTTTGAT-TATAATTTAAGGTCTAATCTGCTCAATGAA-A---ATTAAATAGCCGCAGTATTTTGACTGTGCAAAGGTAGCATAATAATTAGTTTCTTAATTAGGAACTGGAATGAAAGATTGGACAAGAAAATAACTGTCTCTTTTTTAA-TATTTTTGAATTTTATTTTTAAGTGAAAAAGCTTAGATTTTTATATAAGACGAGAAGACCCTATAGAGTTT--AATATT-TTTATT-TAATTATTCATTAGAATA-GTTTTTTAGATAAAT-GTATTTGATTGGGGTGATTTAAAGATTTACTTAATTCTTTAAAGTTTT-AATTGATGATTATTAAATTTTAAATCTATATTTTATAAAATTAAAATAAATTACCTTAGGGATAACAGCGTAATTTTTCTTTAAAGCTCTTATTAAAAGGAAAGTTTGCGACCTCGATGTTGGATTAAAATTAATTTTTGGTGCAGTAACTGAAAAATTGGGTCTGTTCGACCTTTAAAATTTTACATGATCTGAGTTTAGACCGGTGTAAACCAGGTTGGATTCTATCTTTAGAAAT-ATAATATATTTTAGTACGAAAGGACCAAATATATATTAAAT-TAATTGTTATTTTGGCAGATTAGTGTATTTGATTTAGAATCATTTTAAGT-AAAATTTTATTACAAGTAATATTTGAATTTATTAGATTTGATTTTAGTAGGGTTTTCTATAATTATTTTTATTATTTTTATTTTGGTTGGAGTAGCTTTTTTTACATTATTGGAGCGTAAGGTTTTAGGCTATATTCAAATTCGTACCCATATTGTTACTCAAGAAAGTGGTAAAAAAGAAATTTTTGGCCATATAGGAATAATTTATGCAATAGCAGCTATTGGAATTCTGGGATTTATCGTCTGAGCACACCACATATTTACTGTAGGTATAGATGTTGATACTCGTGCCTACTTTACATCAGCAACCATAATTATTGCCGTACCAACAGGAATTAAGATTTTTAGTTGATTAGCAACAATACACGGAACACAAATAAATTTTTCACCTCAAATATTATGAGCTTTAGGATTTATTTTTCTATTCACTCTTGGTGGATTAACAGGAGTAGTTCTTGCTAATTCCTCTATTGATATTAT-TTTACATGACACTTACTATGTTGTAGCCCATTTCCACTATGTATTATCTATAGGAGCCGTATTTGCTATTATAGCAGGGCTAGTACATTGATTTCCTCTATTCACAGGATTAACTATAAATAACAAACTATTAAAAATTCAATTCCTAACCATATTTATTGGTGTAAACACCACCTTCTTCCCACAACACTTCCTTGGATTAAGAGGTATACCTCGACGATACTCCGACTATCCAGACGCTTATCTCACATGAAATATTCTCTCATCAATTGGATCAATAATTTCAACAAGAAGAATTATCTTCTTCATATTTATTATATGAGACGCATTCGCATCGAAAAACAAATCATTATTTTCTAATCAAATAGATACTAGAATTGAATGATTCCAAAAAACGCCACCAATAGAGCATAGATACAGAGAATTACCAATTCTGTCTAACTTCTAATGTGACAGAATAGTGTGATAAATTTAAGATTTATTAATAAAGTTT-ATCTTTCTTTAGAAATACCCACATGATCAAGATTTTTATTAATAGACGCAACGTCCCCTCTAATGGAGTATCTCATCCTTTTCCATGATTACACAATAATAATTCTAGTTTCGATTTTAATAATGGTTGCCTACATTATAACTACAATAATAAAAAATAAATTTATTAATAAAACCCTACTAGAAGGACAAACCATCGAAATCATCTGAACAATTATACCAATAATCACGTTAATATTTATTGCTACTCCATCACTAAACCTGCTCTACTTTTTTTTAGTGATGCATTAAACAGATGGGTTTTAATAATTTTATTATTTATTTCTAGTTTAACTATATTTATATCTGGTTTAGTGGCTAATTTCGAGTTTGATTTAAAAAAAATTATTGCCCTTTCTACTTTAAGACAGCTTGGGTTAATAATAAGAATTTTAGCCCTAGGGGAGAGGTTATTAGCCTTTTTTCATTTATTAATACATGCTTTATTTAAGGCTTTACTATTTATGTGTGCTGGTTGTATCATTCATAATATATCTAATTGTCAAGATATTCGTTATATAGGTTCTCTTGTTAATTTTATTCCATTAACTAGAAGATTTTTTAATATTTGTAATTTATCTCTATGTGGGCTTCCTTTTTTATCAGGATTTTACTCAAAGGATTTGATTTTAGAATTTATGTCAATGAATTATATAAATTTTTATATTTACTTTATTTTTTATATTTCTACTGGATTAACTGTCATGTATTCAATTCGTTTACTTTATTATACAATGTTCGGAGATTTTAATAATAATAATTATTTTTTAATTAGAGATTCTAGACATCTTATATTGAAGGGTATAGGTGGATTAATTTTTTTAGTTATTTTTGGTGGTAGGATGATAAGATGAATTGTTTTTCCAACTCCTTATTTTATTTGTTTGCCCTTAATAATGAAGTTAATAGTAATTTTCACTGTGATTTTAGGGGGCGGGTTAGGATACATAATTTCTAATTCGGGGTTTAATGATATGTCTAAGACTTTAATATTTTATAAAACATCATTTTTTCTTAGTTCAATATGAAACTTAAATTATTTGTCTACTTTTGGAACTAGTTATTATTTTTTATTATTAGGAGAGAAGTTTAATACTAAAATTGATCAAGGTTGATCTGAGTATTATGGTAGGCAGAATCTTTATATTAGTTTAAAAATGTCTTCTTCTTTTTTACAAAAAATTTTTATTAATAATATTAAGATTTTTTTAACTTTGTTCCTGATTTGGATTTGTTTACTTTTTCTTT-ATTTTAATAGCTTATTTAATAAAGTATAATATTGAAGATATTATGAAAGTAT--ATTTACTTTAAA----------ATATTTATAAAAT-ATAGTATATTTAACTTTACAATGAAAA--TGTAATA--TTTTT------------TAAACTATAT--AAATG-----------------------------CAGAAATATAAACAGATTAATGCTTT--TTAAAAAGTTAGAAGC-TTTTTTTA---AAAATATTTCTTT
A00042 CATGTCCTTTTGAT-AATAATTTAAGGTCTAATCTGCTCAATGAA-GA--TTTAAATTGCCGCAGTATTTTGACTGTGCAAAGGTAGCATAATAATTAGTTCCTTAATTAGGAACTGGAATGAATGATTGGACAAGAAAATTACTGTCTCTTTTTTAA-TTTTGTTGAATTTTATTTTTAAGTGAAAAAGCTTAAATGTTTATAAAAGACGAGAAGACCCTATAGAGTTT--AATATT-CTTAAT-TAATTTAAATTTAGAATC-TTTTTTTAGTTAAGT-TTATTTAGTTGGGGTGATTTAAAGATTAATAAAATTCTTTAATAATTT-AATTGGTGATTTCTAAATTTTAAATCTAAAGTTTTTAAAACTAAAATAAATTACCTTAGGGATAACAGCGTAATTTTTCTTAAAAGTTCACATTGAAAGAAAAGTTTGCGACCTCGATGTTGGATTAAAATTAATTTTTGGTGCAATAACTTAAAAATTAGGTCTGTTCGACCTTTAAAATTTTACATGATCTGAGTTTAAACCGGTGTAAACCAGGTTGGATTCTATCTTTAGAAAG-TTATTATATTTTAGTACGAAAGGACCAAATATAAGTTAGAT-TAATTGTTATTTTGGCAGATTAGTGTATTTGATTTAGAATCATTTTAAGT-AAAATTTTATTACAAGTAATATTTGAATTTTAAAGATTTAATTTTAATTTTTTTTTGTATAGTTGTTTTTGTAATTTTTGTCTTAGTAGGAGTAGCTTTTTTTACATTATTGGAACGAAAGGTTTTAGGATATATTCAAATTCGTACTCATATTGTTACCCAAGAAAGAGGTAAAAAAGAAATTTTTGGTCATATAGGAATAATTTATGCTATAGCAGCAATTGGAATTCTAGGATTTATTGTATGAGCCCACCATATATTTACTGTAGGAATAGATGTTGATACACGAGCATATTTTACATCAGCAACCATAATTATTGCCGTACCAACTGGTATTAAAATTTTTAGTTGATTAGCAACTATACACGGAACACAAATCAACTTATCACCTCAAATATTATGAGCAATTGGTTTTATTTTCCTTTTCACCGTAGGTGGACTAACGGGAGTAGTTTTAGCTAATTCATCAATTGATATTGT-TCTACACGACACCTACTACGTTGTAGCTCATTTCCATTATGTTCTTTCTATGGGAGCTGTATTTGCTATTATAGCAGGACTAGTTCATTGATTTCCCCTTTTTACAGGATTAACTATAAACAATAAATTACTAAAAATCCAATTCGCAACAATATTTATTGGAGTTAATACAACATTTTTCCCTCAACACTTCTTAGGTCTAAGAGGAATACCTCGACGATACTCTGATTACCCAGACGCATATCTTTCATGAAATGTTTTATCCTCAATTGGATCAATAATTTCAACAAGAAGAATTATTTTCTTCATATATATTATATGAGACGCATTCGCATCAAAAAATAAATCTTTATTTTCTAATCAAATAGAAACCAATATTGAATGATTACAAAAAACTCCCCCTATAGAGCACAGATATAGAGAACTTCCAATTCTTTCTATATTCTAATGTGACAGAAAAGTGTGATAAATTTAAGATTTATTTATAAAGTCA-ATCTTTCTTTAGAAATAGCCACTTGATCTAATTATATATTAATAGATGCAACTTCACCCTTAATAGAATATCTTATATTGTTTCATGATTACACTATAATAATTCTATTTTCCATTTTAACAATAGTTGCATATATTATAATTACAATAATTAAAAGAAAATACATTAATAAAACATTATTAGAAGGGCAAACAATTGAAATTATTTGAACAATTTTACCTATAATTACCTTAGTTTTTATCGCCACTCCATCACTAAACCTTTTATATTTTTTTTTAGTGATGGATTGAGATTGTGAGGTTTAATGTTTTTATTATTTATTTCTAGATTGACTATATTTATATCTGGGTTGGTGGCTAATTTTGAGTATGATTTAAAGAAAATTATTGCTTTGTCTACATTAAGACAGTTAGGATTAATAATAAGAATTTTAGCATTAGGTGAAAGAATATTAGCTTTCTTTCATTTGTTAATACATGCTTTGTTTAAGGCTTTACTTTTTTTATGTGCTGGGTGTATTATTCATAATATATCAAATTGTCAAGATATTCGTTATATAGGTTCTTTAGTTAACTTTATTCCTTTAACTAGAACATTTTTTAATATTTGTAATTTATCTCTTTGTGGTTTGCCATTTTTATCAGGGTTTTATTCAAAGGATTTAATTTTAGAATTTATATCTATAGGATATGTGAATTTTTACATTTACGTAATTTTTTATTTGTCAACTGGTTTAACAGTAATATATTCAATTCGTTTAATGTATTATACAATGTTTGGGGATTTTAATGGTTTAAATTATTTTTCTTTACAGGATTCAAGAGAATTAATATTAAAGGGAATAGGAGGATTAATTTTTCTTGTTATTTTTGGGGGAAGAGTTATAAGATGACTAGTTTTTCCTACTCCTTATTTTATTTGTTTACCTTTTTCAATAAAATTAATAGTAGTATTAGTTGTTGTATTAGGCGGAGTATTAGGTTATTTAGTTTCAAATATTAGGTATAATGATATTTCTAAGACTTTAAGGTTTTATAGTTTATCATTTTTTTTAAGCTCAATATGAAATTTAAACTATTTATCTACTTTTGGAACAGTTTATTATTTTTTAAGTTTTGGTGAAAAATTTAATTCCTATATTGATCAAGGATGGTCTGAATATTATGGAAGGCAAAATATTTTTGTTAATATAAAATTAGCTTCTTCTTTAATACAGAAGTTTTTCTTAAATAATATTAAAATCTTTTTAACTTTATTCTTAATTTGAATTTGTTTATTATTTTTTT-ATTTTAATAGCTTA-TAGTTAAAGTATAATATTGAAGATATTAGGAAAGTAG--ATTTACTTTAAA----------ATACTTATAAAAT-AATAAATATTTAATTTTACAATGAAAA--TGTAATG--TTTTT------------TAAACTATAT--AAATA-----------------------------AAGAAATATAAACAAATTAATGCTTT--ATAAAAAGTTAGAAGC-TTTTTT-----AGGATATTTCTTT
A00422 CATGTCCTTTTGAT-AATAATTTAAGGTCTGATCTGCTCAATGAA-G---TTTAAATTGCCGCAGTATTTTGACTGTGCAAAGGTAGCATAATAATTAGTTTCTTGATTAGGAACTGGAATGAATGATTGGACAAGAAAATATCTGTCTCTTTTTTAA-ATTTTTTGAATTTTATTTTTAAGTGAAAAAGCTTAAATTTTTATAAAAGACGAGAAGACCCTATAGAGTTT--AATATT-TCAGTT-TAATTAAATTTTAGAATT-AAATTTTGAATTGAT-TTATTTGGTTGGGGTGATCTAAAGATAAAAATAATTCTTTAAAAGTTT-AATTGATGATTTTTAAATTTTAAATCTATAGTTTTTAAAACTAAAACAAATTACCTTAGGGATAACAGCGTAATTTTTCTTTAAAGTTCTTATTAAAAGGAAAGTTTGCGACCTCGATGTTGGATTAAAATTAATTTTTGGTGCAGTAACTTAAAAATTAGGTCTGTTCGACCTTTAAAATTTTACATGATCTGAGTTTAAACCGGTGTAAACCAGGTTGGATTCTATCTTTAGAAAG-TTAATATATTTTAGTACGAAAGGACCAAATATATATTTTAA-AAATTATTATTTTGGCAGATTAGTGTATTTGATTTAGAATCATTTTAAGT-AAAATTTTATTACAAGTAATATTTGAATTTAATAGATTTGGTTTTAGTTTTTTTGTCTATAATTATTTTTGTTATTTTTATTTTGGTTGGTGTAGCATTTTTTACGTTGTTAGAACGTAAGGTTTTAGGATATATTCAAATTCGTACCCATATCGTCACCCAAGAAAGAGGAAAAAAGGAAATTTTTGGCCATATAGGAATAATTTATGCTATAGCCGCCATTGGAATTCTAGGATTTATCGTTTGAGCTCATCACATATTTACTGTCGGAATAGATGTTGATACTCGAGCCTACTTTACATCAGCCACAATAATTATCGCAGTTCCTACAGGAATTAAAATTTTTAGTTGACTCGCTACAATGCACGGAACACAAATCTCATTTTCACCACAAATAATATGAGCACTAGGATTCATTTTCCTATTCACTTTAGGTGGATTAACAGGAGTTGTATTAGCAAATTCCTCTATTGATATTAT-TTTACACGACACCTACTATGTAGTAGCACATTTCCATTATGTTCTTTCAATAGGAGCCGTATTCGCAATTATAGCAGGACTAGTGCACTGATTCCCCCTTTTTACTGGTTTAACAATAAACAACAAACTATTAAAAATCCAATTCCTTACTATATTTATTGGAGTTAATACTACTTTCTTTCCTCAGCACTTTCTAGGGTTAAGTGGGATACCGCGACGGTACTCCGATTACCCAGACGCCTATCTGCCATGGAATATTTTATCCTCAATTGGGTCTATAATCTCAACAAGAAGAATTATCTTTTTTATATACATCATATGAGATGCATTCGCATCTAAAAACAAATCTATCTTTTCAAACCAAATAGATACTAGAATTGAATGATTACAAAAAACTCCACCAATAGAGCATAGTTATAGAGAACTTCCAATTCTGTCGACATTCTAATGTGACAGAATAGTGTGATAAATTTAAGATTTATTAATAAAGTTA-ATCTTTCTTTAGAAATACCGACATGATCAAACTATATATTAATAGATGCAACATCACCCCTAATAGAGTATTTAATGTTATTTCATGATTACACAATATTAATTTTATTTTCCATTTTAATAATAGTTGCCTATATTATAGCAACCATAATTAAAAATAAATTTATTAACAAAACCCTTTTAGAAGGGCAAACTATTGAAATCATTTGAACGATTATACCAATAATCACTTTAATGTTTATTGCAACACCATCATTAAATCTTCTATATTTTTTTTTAGGGATGCATTAAGAGGTTGAATTTTATTAATTTTATTATTTATTGCTAGGTTGACCATATTTATATCTGGTTTGGTGGCTAATTTTGAGTTTGATTTAAAGAAAATTATTGCTTTGTCAACTTTAAGTCAATTAGGTTTAATAATGAGAATTTTAGCTTTAGGCGAAAGAATACTAGCTTTTTTTCATTTATTAATACATGCGTTATTTAAGGCATTGCTTTTTATATGTGCGGGGTGTATTATTCATAATATAAATAATTGTCAAGATATTCGCTATATGGGTTCACTAGTAAATTTTATCCCATTAACTAGAAGATTTTTTAATATTTGTAGATTATCATTATGTGGACTTCCGTTTTTATCGGGATTTTATTCAAAGGATTTAATTTTGGAATTTATATCTATAAATTTTACGAATTTTTATATTTATTTTATCTTTTATATTTCTACAGGCTTAACTGTTATATACTCAATTCGTTTAATGTATTACACTATATTCGGGGATTTTAATGGAATAAATTATTTTTCAATTACCGATTCAAGAGAGTTAATATTGAAGGGAATGGGCGGATTAATTTTACTAGTAATTTTCGGGGGCAGGCTTATAAGCTGATTAGTTTTTCCTACTCCCTATTTTATTTGTCTACCTTTAATAATAAAGTTAATAGTAATTTTTACTGTAATTTTAGGCGGTATGTTAGGATATTTAGTTTCAAATGTAAGTTTTAATGATTTTTCTAAAACAATAATATTTTATGAATTGTCATTTTTTTTTAGATCAATATGAAATTTAAATTATTTATCTACTTTTGGAACAACTTATTATTTTTTACGTTTTGGAGAGAAATTTAATTCCTTAATTGATCAAGGTTGGTCAGAATACTATGGTAGACAAAATTTATTTATAACTTTAAAATTTTCATCTTCTTTTATGCAGAAGATTTTTTTAAACAATATTAAGGTTTTTTTAACTTTATTCTTAATTTGGGTTTGTTTATTATTTTTAT-ATTTTAATAGCTTA-TTAATAAAGTATAATATTGAAGATATTAGGAAAGTAA--TTTTACTTTAAA----------ATATTTACAAAATAAAGGAATATTTAATTTTACAATGAAAA--TGTAATG--TTTTT------------TAAACTATAT--AAATT-----------------------------AAGAAATATAAACAAATTAATGCTTT--ACAAAAAGTTAGAAGC-TTTTAAAT---AACCTATTTCTTT
A00425 CATGTCCTTTTGAC-TTTAATTTAAGGTCTGATCTGCTCAATGAA-A---ATTAAATAGCCGCAGTATTTTAACTGTGCAAAGGTAGCATAATAATTAGTTTCTTGATTAGGAACTGGAATGAATGATTGGACAAGAAAATTACTGTCTCTTTTTTAA-ATTTTTTGAATTTTATCTTTAAGTGAAAAAGCTTAAATTTTTATAAAAGACGAGAAGACCCTATAGAGTTT--TATATT-ATTAAT-CAATTAATTATTAGAATA-AATTTTTGGTTAATT-TTATTAGGTTGGGGTGATTTAAAGATTAACTTAATTCTTTAAAAAATA-AATTGGTGATATCTAAATTTTAAATCTATATCTTATAAATATAAAATAAATTACCTTAGGGATAACAGCGTAATTTTTCTTTAAAGTTCGTATTGAAAGAAAAGTTTGCGACCTCGATGTTGGATTAAAATTAATTTTTGGTGCAATAACTTAAAAATTAGGTCTGTTCGACCTTTAGAATTTTACATGATCTGAGTTTAAACCGGTGTGAGCCAGGTTGGATTCTATCTTTAGAATG-TTAATATATTTTAGTACGAAAGGACCAAATATGTATTAAAT-TAATTGTTATTTTGGCAGATTAGTGTATTTGATTTAGAATCATTTTAAGT-AAAATTTTATTACAAGTAATATTTGAATTTATTAGATATATTTTTGGTTTTTTTGTGTATATTAATTTTTATTATTTTTGTTTTAGTTGGTGTTGCTTTTTTTACTCTTTTAGAACGCAAGGTTTTAGGATATATTCAAATTCGTACTCATATTGTAACACAAGAAAGAGGAAAAAAGGAAATTTTTGGACATATAGGAATAATTTACGCCATAGCAGCAATTGGAATTTTAGGATTTATTGTCTGAGCACACCATATATTCACTGTAGGAATAGACGTTGATACGCGAGCATACTTTACATCAGCAACTATAATTATTGCTGTACCAACAGGAATTAAAATTTTTAGTTGACTAGCTACTATACATGGAACTCAAATTTCATTTTCACCCCAAATAATATGAGCTCTTGGATTCATTTTTTTATTCACCCTTGGAGGATTAACAGGAGTAATCTTAGCAAACTCATCAATTGATATTGT-TTTACATGATACATACTATGTAGTAGCACATTTCCACTATGTCCTTTCTATAGGTGCAGTATTCGCAATTATAGCAGGTATTGTACACTGATTCCCCTTATTCACAGGACTTACAATAAATAACAAATTATTAAAAATCCAATTTACTACAATATTTATTGGAGTTAATACAACCTTTTTCCCTCAACACTTCCTGGGATTAAGAGGAATACCACGACGGTACTCAGATTATCCTGATGAATACCTCCCATGAAATGTTCTCTCATCAATTGGATCAATAATTTCAACAAGAAGAATTATCTTCTTTATATACATCATATGAGATGCATTAGCATCAAAAAACAAGGCAATTTTCTCAAATCAAATAGATACTAATATTGAATGATTACAAAAAACTCCTCCTATAGAACACAGATATAGAGAACTACCAATTTTGTCAAACTTCTAATGTGACAGAATAGTGTGATAAATTTAAGATTTATTTATAAAGTTA-ATCTTTCTTTAGAAATACCTACATGATCAAATTACATATTAATAGATGCAACATCACCATTGATAGAGTATCTAATACTTTTTCATGATTACACAATATTAANNNNNNNNNNNNNNNNNNNNNNNNNNNNNNNNNNNNNNNNNNNNNNNNNNNNNNNNNNNNNNNNNNNNNNNNNNNNNNNNNNNNNNNNNNNNNNNNNNNNNNNNNNNNNNNNNNNNNNNNNNNNNNNNNNNNNNNNNNNNNNNNNNNNNNNNNNNNNNNNNNNNNNNNNNNNTTTAGAGATGCTTTAAGTGGATGAGTTTTAATAATTTTGCTGTTTACTAGAAGATTAACAATGTTCATATCAGGATTAATTGCTAATTATGAATATGATCTTAAAAAAATTATTGCTTTATCTACTTTAAGACAGTTAGGTTTAATAATAAGAGTTTTAGCTTTAGGGGAAAGAATGTTAGCTTTTTTTCATTTATTAATACATGCTTTATTTAAGGCTTTGTTGTTTATATGTGCCGGATGTATTATTCATAATATAAATAACTGTCAAGATATTCGATATATGGGGTCTTTAGCAAATTTTATTCCTTTGACTAGAAGATTTTTTAATATTTGTAATTTATCTTTATGTGGTTTACCATTTTTATCGGGATTTTACTCAAAGGATTTGATTTTAGAGTTTATATCAATAAGTTATATAAATTTTTATATTTATTTTATTTTTTACTTTTCTACTGGATTAACAGTAATATATTCAATGCGATTATTATATTATACTATATTCGGAGATTATAATAGATCTAGTTACTTATCTGTAAGTGATTCAAGAGAAATAATGTTGAAGGGAATGGGGGGTTTAATTTTATTAGTTATTTTTGGTGGAAGAATTACAAGTTGATTAGTTTTTCCAACTCCATATTTTATTTGTTTACCTTTTTTAATAAAATTAATAGTTTTATTTACTATTTTTTTAGGTAGTTTATTTGGATTTATAATTTCTAATATTAATTTTAATGATTTATCTAAGACTCTTTATTTTTATAATTTATCCTTTTTTTTTAGTTCAATATGAAATTTAAATTATTTATCAACTTTCGGGACTTCTTATTATTTTTTAAGGGCTGGTGAAAAATTTTATTCTTTAATTGATCAGGGTTGGTCAGAATATTACGGTAGACAAAATATGTTTATAGGAATTAAATCTTCTTCTATTTTTGTTCAGAAAATTTTTATAAATAATTTGAAAATTTTTTTAACTTTATTTTTAATTTGAATCTGTTTATTATTTTTTT-ATTTTAATAGCTTA-TAACTAAAGTATAATATTGAAGATATTATGAAAGTAG--ATTTACTTTAAA----------ATATTTATAAAAT-A-AAAATATTTAATTTTACAATGAAAA--TGTAATG--TTTTT-----------TTAAACTATAT--AAATG------------------------------AGAAATATAAACATTTTAATGCTTT--TAAAAAAGTTAGAAGCTTTCTTT-T---ATAATATTTCTTT
BM0001 CATGTCCTTTTGAG-TATAATTTAAGGTCTAATCTGCTCAATGAA-G---TTTAAATAGCCGCAGTATTTTGACTGTGCAAAGGTAGCATAATAATTAGTTTCTTGATTAGAGGCTGGTATGAATGATTGGACAAGAAAATTTCTGTCTCTTTTTCAT-ATTTATTGAATTTTATTTTTAAGTGAAAAAGCTTAAATTTATATAAAAGACGAGAAGACCCTATAGAGTTT--AATATTTTTTTAT-GAATTTAATATTAGAAAA-TAATTTTATAAAGAT-TTATTTGGTTGGGGTGATTTGGAGATTTAATTAATTCTTTAAAGTATA-AATTGGAGATTTCTAAATTTTTTATCTATATTTTGTAAAAATAAAATAAATTACCTTAGGGATAACAGCGTAATTTTTCTTTATAGTTCTTATTGAAAGAAAAGTTTGCGACCTCGATGTTGGATTAAAATTAATTTTTGGTGCAGTAGCTTAAAAATTAGGTCTGTTCGACCTTTAAAATTTTACATGATCTGAGTTTAAACCGGTGTAAACCAGGTTGGATTCTATCTTTAGAAAT-ATTATATATTTTAGTACGAAAGGACAGAGTATGTATTATAT-TAATTGTTATTTTGGCAGATTAGTGTATTTGATTTAGAATCATTTTAAGT-AAATTTTAATTACAGGTAATATTTGAATATATTGGATTATTTTTTAATTTTTTTGTGTATGTTGATTATATTAGTGTTCGTTCTTGTTGGGGTGGCCTTTTTTACTTTATTAGAACGAAAGATTTTAGGATATATTCAAATTCGTACTCATATTGTAACTCAAGAAAGAGGGAAAAAAGAAATCTTTGGTCATATAGGAATAATTTATGCAATAGCAGCAATTGGAATTTTAGGATTCATCGTATGAGCACATCATATATTTACAGTAGGAATAGATGTTGATACACGAGCTTACTTCACATCAGCAACAATAATTATTGCAGTACCAACAGGAATTAAAATTTTTAGTTGATTAGCAACCATACATGGAACACAAATTTCGTTCTCCCCACAAATAATATGAGCTATAGGATTTATCTTCCTATTTACACTTGGAGGATTAACTGGAGTTATTTTAGCAAACTCATCAATCGACATTAT-TTTACATGATACATATTATGTAGTAGCCCATTTCCACTACGTTCTATCAATAGGAGCAGTATTTGCAATCATAGCAGGAATTATTCATTGATTCCCTTTATTTACAGGAATTACTATAAACAATAAAATATTAAAAATTCAATTCGTAACAATATTCATCGGCGTAAATTCTACATTCTTTCCTCAACACTTCCTAGGATTAAGAGGAATACCTCGACGTTACTCTGATTATCCAGATGCATACTTACCTTGAAATGTAATCTCATCGATCGGATCAATAATTTCAACTAGAAGAATTATCTTTTTCATATTTATCATATGAGATGCAATAGCATCAAAAAACAAATCAATCTTTTCTAATCAAATAGATACTCAACTAGAATGATTACAAAAAAATCCACCTATAGAGCATAGATATGCAGAATTACCAATCCTGTCAAACTTCTAATGTGACAGAGTAGTGTGATAAATTTAAGATTTATTTATAAAGTTT-ATCTTTCTTTAGAAATATCGACATGAAGAAGTTATATACTTCTAGATGCTTCATCCCCATTAATAGAATATCTAATATTATTCCATGACTATACTATACTTATCCTACTATCAATTCTAATAATAGTTGGGTATATTATAGCAACAATAATTAATAACAAGTTTATTAACAAAACCTTACTAGAAGGTCAAAACATTGAAATTATCTGAACAATTATTCCAATAATTACCTTAATATTTATTGCAACTCCTTCACTTAATCNNNNNNNNNNNNNTTTAGAGATGGATTAAGTGGATGGGTTTTAATATTTTTATTATTTATTTCTAGATTAACTATATTTATGTCTGGTTTGGTGGCAAATTTTGAGTATGATTTAAAAAAAATTATTGCTTTATCTACTTTAAGTCAATTAGGTTTAATAATAAGAGTATTAGCTTTAGGGGAGAGAATATTAGCTTTTTTTCATATATTAATACATGCTTTATTTAAAGCATTATTATTTATATGTGCTGGTTGTATTATTCATAATATTAATAATTGTCAAGATATTCGATATATGGGTTCGTTGATTAATTTTATTCCATTAACTAGAAGATTTTTTAATATTTGTAATTTATCGTTATGTGGATTACCATTTTTATCTGGATTTTATTCTAAGGATTTAATTTTAGAAATTATATCAATAGGGTATATAAATTTTTATATTTATTTTATTTATTATTTTTCTACAGGGTTGACAGTAATATATTCAGCACGTTTGTTATTTTATACTATGTTTAGTGATTATAACGGGATTGGGTATTTTTCAATAGTTGATTCAAGTGAAAAAATATTACGGGGGATAGGGGGTTTAATTTTTTTAGTTATTTTTGGTGGCAGACTTTCTAGATGATTAGTTTTTCCTACTCCTTATTTTATTTGTTTACCTTTAAGATTAAAATTAATAGTAGTCTTTGTTATTTTATTAGGGGGTTTATTTGGGTATATAATTTCGGATGTTAGTTTTAATGATTTATCTGGTTCTCTAATGTTTTATAATTTAAACTATTTTTTAAGTTCTATATGGAATTTAAATTATTTATCTACCTTTGGAGTAACATTTTATATTTTAAATATGGGTGATAAGTTTTACATATATATTGATCAAGGTTGATCTGAATATTATGGTAGGCAAAATTTATTTCTTAATATTAAAAGAGGTTCAATTTTTTTACAAAAGATTTTTTTAAATAATCTCAAGATTTTTTTAACTCTGTTTTTAATTTGAATTTGTTTAATATTTTTTT-ATTTTAATAGCTTA-TATTTAAAGTATAATATTGAAGATATTATGAAAGT-A--GATTACTTTAGA----------ATATTAATAAAAT-ATTAAATAATTAATTTTACAATGAAAA--TGTAAAG--TTTTT----------CTTAAACTATAT--TAAT------------------------------GAGAAATATAAACATATTAATGCTTA--AATAAAAGTTAGAAGC-TTTTTT-----TAAATATTTCTTT
BM0003 CATGTCCTTTTGAG-TATAATTTAAGGTCTAATCTGCTCAATGAA-A---TTTAAATAGCCGCAGTATTTTGACTGTGCAAAGGTAGCATAATAATTAGTTTCTTGATTAGGAGCTGGAATGAATGATTGGACAAGAAAATTTCTGTCTCTTTTCCAG-ATTTTTTGAATTTTATTTTTAAGTGAAAAAGCTTAAATTTTTATAAAAGACGAGAAGACCCTATAGAGTTT--AATATTTTTAGGT-AAATTTAATATTAGAATT-TAATTTTATTTGATT-TTATTTGGTTGGGGTGATCTGAAGATTTGACAAATTCTTTAAAATATA-AATTGGGGATTTCTAATTTTAAAATCTATATTTTATAAATATAAAATAAATTACCTTAGGGATAACAGCGTAATTTTTCTTTATAGTTCTTATTGAAAGAAAAGTTTGCGACCTCGATGTTGGATTAAAATTAATTTTTGGTGCAGTAGCTGAAAAATTAGGTCTGTTCGACCTTTAAAATTTTACATGATCTGAGTTTAAACCGGTGTAAACCAGGTTGGATTCTATCTTTAGAAAT-ATAATATATTTTAGTACGAAAGGACAGAATATATATTAAAT-TAATTGTTATTTTGGCAGATTAGTGTATTTGATTTAGAATCATTTTAAGTAAAATTTATATTACAGGTAATATTTGAGTTTTTTAGATTATTTTTTAATTTTTTTATGTATATTAATTTTAGTTGTATTTGTTCTTGTTGGAGTAGCATTTTTTACTTTATTGGAGCGTAAGGTTTTAGGATATATTCAAATTCGTACTCATATCGTTACTCAAGAAAGAGGAAAAAAAGAAATTTTTGGACATATAGGAATAATTTATGCTATAGCAGCAATTGGAATTCTTGGATTTATTGTTTGAGCTCATCATATATTCACAGTAGGAATAGATGTTGACACGCGAGCATACTTTACATCAGCCACAATAATTATTGCAGTTCCCACTGGAATTAAAATTTTTAGTTGATTAGCAACTATACATGGAACACAAATTTCATTCTCACCTCAAATAATATGAGCAATAGGATTTATTTTCCTATTCACATTAGGAGGATTAACTGGAGTAGTACTAGCCAACTCATCAATTGATATTAT-TCTACATGATACATACTACGTAGTAGCCCATTTTCATTATGTACTTTCAATAGGAGCAGTATTTGCTATTATAGCAGGAATTATTCACTGATTCCCATTATTCACAGGAATTACCTTAAACAATAAATTATTAAAAATCCAATTCGTAACTATATTTATTGGAGTAAATTCAACATTTTTTCCACAACATTTCCTAGGATTAAGAGGAATACCACGACGATACTCAGATTATCCAGATGCATACCTTCCATGAAATGTAATCTCATCAATCGGATCAATAATTTCAACAAGAAGAATTATTTTCTTTATATATATTATATGAGATGCAATAGCATCAAAAAACAAATCAATCTTTTCAAATCAAATAGATACCCAACTCGAATGATTACAAAAAAATCCACCAATAGAACATAGATATGCAGAACTTCCTATTCTATCAAACTTCTAATGTGACAGAGTAGTGTGATAAATTTAAGATTTATTTATAAAGTTA-ATCTTTCTTTAGAAATATCAACATGAAGAAGTTATATACTTCTAGATGCAACATCCCCATTAATAGAATATTTAATACTATTTCATGACTACACCATACTTATTCTATTATCTATTTTAATAATAGTAGGTTATATTATAACAACTATAATTAAAAATAAATTTATTAATAAAACCCTCCTGGAAGGGCAAACAATTGAAATTATTTGAACAATTATTCCAATAATTACATTAATATTTATTGCAACACCATCATTAAACTTATTATATTTAATTTTAGTGATGTATTAAGAGGATGAGTTTTGATATTTTTATTATTTATTTCTAGATTAACAATATTTATATCTGGTTTAGTTGCGAATTTTGAATATGACTTGAAAAAAATTATTGCTTTGTCTACTTTAAGTCAATTAGGTTTAATAATAAGAGTTTTAGCTTTAGGTGAAAGAATATTAGCTTTTTTTCATATATTAATACATGCTTTATTTAAGGCTTTATTATTTATATGTGCTGGATGTATTATTCATAATATTAATAATTGTCAAGATATTCGATATATAGGATCATTAATAAGATTTATTCCTTTAACTAGAAGATTTTTTAATATTTGCAATTTGTCTTTATGTGGTTTACCTTTTTTATCAGGATTTTATTCTAAGGATTTAATTTTAGAATTTATATCTATAGGTTATATAAATTTTTATATTTATTTTATTTTTTATTTTTCTACAGGGTTAACAGTTATATATTCTATACGTTTATTATATTATACTATATTTGGGGATTATAATGGATTTAGTTATTTTTCAATAGTTGATTCTAGAGATAAAATATTATGGGGAATAGGAGGTTTGATTTTTTTAGTTATTTTTGGTGGTAGAATTTCTAGATGATTAGTTTTTCCTACTCCTTATTTTATTTGTATACCTTTTAATATGAAGTTAATAGTGGTTTTTATAATTTTGCTTGGAGGATTATTTGGTTTTATAATTTCTAATGTTAGTTTTAATGATTTATCATTTTCTTTAAGATTTTATAATTTGTCTTATTTTTTAAGTTCTATATGGAATTTAAATTATTTATCTACTTTTGGTGTTTCTTATTATGCTTTAAGTTTGGGGGATAAATTTTATTCTTATATTGATCAAGGTTGATCTGAGTATTTTGGTAGTCAAAATATGTTTTTAAATATTAAAAGTGGATCAATTTTTATACAGAAAATTTTCTTAAATAATCTTAAAATTTTTTTAACTTTGTTTTTAATTTGAATTTGTTTATTATTTTTTT-ATTTTAATAGCTTA-TATTTAAAGTATAATATTGAAGATATTATGAAGAT-A--AATTATCTTAAA----------ATATTTATAAAAT-AGTTAATATTTAATTCTACAATGAAAA--TGTAATG--TTTTT----------CTTAAACTATAT--TAATA-----------------------------TAGAAATATAAACATATAAATGCTTA--AGTAAAAGTTAGAAGC-TTTTTT-----TAAATATTTCTTT
BM0005 CATGTCCTTTTGAG-TATAATTTAAGGTCTAATCTGCTCAATGAA-G---TTTAAATAGCCGCAGTATTTTGACTGTGCAAAGGTAGCATAATAATTAGTTTCTTGATTAGAAGCTGGAATGAATGATTGGACAAGAAAATTTCTGTCTCTTTTTCAG-ATTTTTTGAATTTTATTTTTAAGTGAAAAAGCTTAAATTTTTATAAAAGACGAGAAGACCCTATAGAGTTT--AATATTTTTAAAT-GAATTTAATATTAGAATT-TAATTTTATTTAATT-TTATTTGGTTGGGGTGATTTAAAGATTTGACAAATTCTTTAATATGTG-AATTGGGGATTTCTAAATTTTAAATCTATATTTTATAAATATAAAATAAATTACCTTAGGGATAACAGCGTAATTTTTCTTTATAGTTCTTATTGAAAGAAAATTTTGCGACCTCGATGTTGGATTAAAATTAATTTTTGGTGCAGTAGCTTAAAAATTAGGTCTGTTCGACCTTTAAAATTTTACATGATCTGAGTTTAAACCGGTGTAAACCAGGTTGGATTCTATCTTTAGAAAG-ATAATATATTTTAGTACGAAAGGACAGAATATATATTAAAT-TAATTGTTATTTTGGCAGATTAGTGTATTTGATTTAGAATCATTTTAAGTAAAATTTATATTACAGGTAATATTTGAGTTTTTTAGATTATTTTTTAATTTTTTTATGTATATTAATTTTAGTTATTTTTGTTCTTGTTGGGGTAGCATTTTTTACTTTGTTGGATCGTACGGTTTTAGGATATATTCAAATTCGTACCCATATTGTAACCCAAGAAAGAGGAAAAAAAGAAATTTTTGGACACATAGGAATAATTTATGCTATAGCAGCAATTGGAATCCTAGGATTCATTGTATGAGCACACCATATATTCACAGTAGGAATAGATGTAGACACACGAGCATACTTTACATCAGCCACAATAATTATTGCAGTACCAACAGGAATTAAAATTTTTAGTTGATTAGCAACAATACACGGAACACAAATCTCATTTTCACCCCAAATAATATGAGCAATAGGATTTATTTTCCTATTTACATTAGGAGGACTAACCGGAGTAGTATTAGCAAACTCATCAATCGATATTAT-TCTACATGATACATATTATGTAGTAGCCCATTTTCATTATGTACTATCAATAGGAGCAGTATTTGCTATTATAGCAGGAATTATTCACTGATTTCCACTATTTACAGGAATCACAATAAATAATAAACTACTAAAAATCCAATTCGTAACAATATTTATTGGAGTAAACTCAACATTTTTCCCTCAACACTTCCTAGGATTAAGAGGAATACCTCGACGATACTCAGACTACCCTGACGCATATCTACCTTGAAACGTAATCTCGTCAATTGGATCAATAATTTCAACAAGAAGAATCATTTTTTTTATATATATTTTATGAGATGCAATAGCATCAAAAAACAAATCAATCTTTTCCAATCAAATAGATACTCAACTTGAATGACTACAAAAAAATCCACCTATAGAACATAGATATGCAGAGCTACCAATCCTGTCTAACTTCTAATGTGACAGAATAGTGTGATAAATTTAAGATTTATATATAAAGTCA-ATCTTTCTTTAGAAATATCGACATGAAAAAGTTACACGCTCCTAGATGCCACATCACCATTAATAGAACATTTAATATTATTTCATGACTATACTATACTAATTTTATTATCTATTTTAATAATAGTAGGTTATATTATAACAACTATAATTAAAAATAAATTTATTAATAAAACCTTATTAGAAGGGCAAACAATTGAAATTATTTGAACAATCATTCCAATAATCACATTAATATTTATTGCAACACCATCATTAAATCTTTTATATTTAATTTTAGAGATGGATTAAGAGGTTGAGTTTTAATATTTTTATTATTTATTTCTAGATTAACAATATTTATATCTGGTTTAGTAGCAAATTTTGAATATGATTTAAAAAAAATTATTGCTTTATCTACTTTAAGTCAGTTGGGTTTAATAATAAGAGTTTTAGCTTTAGGAGAAAGAATATTAGCTTTTTTTCATATATTAATACATGCTTTATTTAAGGCTTTATTATTTATATGTGCTGGGTGTATTATTCATAATATTAATAATTGTCAAGATATTCGATATATAGGTTCATTAATTAGGTTTATTCCTATAACTAGAAGATTTTTTAATATTTGTAATTTATCTTTATGTGGTTTACCATTTTTATCGGGATTTTATTCTAAGGATTTAATTTTAGAGTTTATATCTATGAGTTATATAAATTTTTATATTTATTTTATTTTTTATTTTTCTACAGGTTTAACTGTAATATATTCAATACGTTTATTGTATTATACTATATTCGGAGATTATAATGGGGTTAGTTATTTTTCAATAATTGATTCTAGAGATAAAATATTGCGTGGAATAGGGGGGTTAATTTTTTTAGTTATTTTTGGTGGAAGAATTTCTAGGTGATTGGTTTTTCCCACTCCTTATTTTATTTGTTTACCTTTAAATATGAAGTTAATAGTTGTTTTTACAATTTTACTGGGTGGATTATTTGGTTATTTAATTTCGGATATTAGTTTTAATGATTTATCTAGTTCTTTATTATTTTATAATTTGTCTTATTTTTTAAGTTCTATATGGAATTTAAATTATTTATCTACTTTTGGTGTTTCTTATTATGCTTTAAGAATGGGGGATAAATTTTATTCCTATATTGATCAAGGTTGATCTGAATATTATGGGAGTCAAAATATATTTTTAAATATTAAAAGTGCCTCAATTTTTATGCAGAGAATTTTCTCAAATAATATTAAGATTTTTTTAACTTTGTTTTTAATTTGAATTTGTTTATTATTTTTTT-ATTTTAATAGCTTA-TATTTAAAGTATAATATTGAAGATATTATGAAGATAA--AATTATCTTAAA----------ATATTTATAAAAT-AGTTATTATTTAATTTTACAATGAAAA--TGTAATG--TTTTT----------CTTAAACTATAT--TAATG-----------------------------TAGAAATATGAACATATTAATGCTCA--AATAAAAGTTAGAAGC--TTTTT-----TGAATATTTCTTT
BM0008 CATGTCCTTTTGAA-TATAATTTAAGGTCTAATCTGCTCAATGAA-G---TTTAAATAGCCGCAGTATTTTGACTGTGCAAAGGTAGCATAATAATTAGTTTCTTGATTAGAAGCTGGAATGAATGATTGGACAAGAAAATTTCTGTCTCTTTTTCAG-ATTTTTTGAATTTTATTTTTAAGTGAAAAAGCTTAAATTTTTATAAAAGACGAGAAGACCCTATAGAGTTT--AATATTTTTAAAT-GAATTTAATATTAGAATT-TAATTTTATTTAATT-TTATTTGGTTGGGGTGATTTAAAGATTTGACAAATTCTTTAATATGTG-AATTGGAGATTTCTAAATTTTAAATCTATATTTTATAAATATAAAATAAATTACCTTAGGGATAACAGCGTAATTTTTCTTTATAGTTCTTATTGAAAGAAAATTTTGCGACCTCGATGTTGGATTAAAATTAATTTTTGGTGCAGTAGCTTAAAAATTAGGTCTGTTCGACCTTTAAAATTTTACATGATCTGAGTTTAAACCGGTGTAAACCAGGTTGGATTCTATCTTTAGAAAG-ATAATATATTTTAGTACGAAAGGACAGAATATATATTAAAT-TAATTGTTATTTTGGCAGATTAGTGTATTTGATTTAGAATCATTTTAAGT-AAATTTATATTACAGGTAATATTTGAGTTTTTTAGATTATTTTTTAATTTTTTTATGTATATTAATTTTAGTTATTTTTGTTCTTGTTGGGGTAGCATTTTTTACTTTATTGGAGCGTANNNNNNNNNNNNNNNNNNNNNNNNNNNCCCACATTGTCACCCAAGAAAGAGGAAAAAAGGAAATTTTTGGACATATAGGAATAATTTATGCTATAGCAGCAATTGGAATTCTAGGATTTATTGTTTGAGCCCATCACATATTCACAGTAGGAATAGACGTAGACACACGAGCATACTTTACATCAGCCACAATAATTATTGCAGTACCAACAGGAATTAAAATTTTTAGTTGATTAGCAACAATACATGGAACACAAATCTCATTTTCACCTCAAATAATATGAGCAATAGGATTTATTTTCCTATTTACATTAGGAGGATTAACTGGAGTAGTGTTAGCAAACTCATCAATCGATATTAT-CCTACACGATACATATTATGTAGTAGCCCATTTTCATTATGTACTATCAATAGGAGCAGTATTTGCTATCATAGCAGGAATTATTCACTGATTCCCACTATTTACAGGAATCACAATAAATAATAAACTACTAAAAATCCAATTCGTAACAATATTTATTGGAGTAAACTCCACATTTTTCCCCCAACACTTCCTAGGATTAAGAGGAATACCTCGACGATACTCAGATTACCCTGACGCATACCTACCTTGAAATGTAATTTCATCAATTGGATCAATAATTTCAACAAGAAGAATCATCTTTTTTATATATATTATATGAGATGCTATAGCATCAAAAAACAAATCGATTTTTTCCAACCAAATAGACACTCAAATTGAATGATTACAAAAAAATCCACCTATAGAACATAGATATGCAGAACTACCAATCCTATCTAACTTCTAATGTGACAGAATAGTGTGATAAATTTAAGATTTATTTATAAAGTCA-ATCTTTCTTTAGAAATATCGACATGAAAAAGTTACACGCTCCTAAATGCCTCATCACCATTAATAGAACATTTAACATTATTTCATGACTATACTATACTAATTTTATTATCTATTTTAATAATAGTAGGTTATATTATAACAACTATAATTAAAAATAAATTTATTAATAAAACCTTATTAGAAGGGCAAACAATTGAAATTATTTGAACAATCATTCCAATAATTACATTAATATTTATTGCAACACCATCATTAAATCTTTTATATTTAATTTTAGTGATGGATTAAGAGGTTGAGTTTTAATGTTTTTATTATTTATTTCTAGATTAACAATATTTATATCTGGTTTAGTAGCTAATTTTGAATATGATTTAAAAAAAATTATTGCTCTATCTACTTTAAGTCAGTTGGGTTTAATAATAAGAGTTTTAGCTTTAGGAGAAAGAATGTTAGCTTTTTTTCATATATTAATACATGCTTTATTTAAGGCTTTATTATTTATGTGTGCTGGATGTATTATTCATAGTATTAATAATTGTCAAGATATTCGATATATAGGTTCATTAATTAGATTTATTCCTATAACTAGAAGATTTTTTAATATTTGTAATTTATCTTTATGTGGTTTACCGTTTTTATCAGGATTTTATTCCAAGGATTTAATTTTAGAGTTTATATCTATGAGTTATATAAATTTTTATATTTATTTTATTTTTTATTTTTCTACAGGTTTAACTGTGATATATTCAATACGTTTATTATATTATACCATGTTTGGAGATTATAATGGGGTTAGTTATTTTTCAATAATTGATTCTAGAGATAAAATATTGCGTGGAATGGGGGGGTTAATTTTTTTAGTTATTTTTGGTGGAAGAATTTCTAGGTGATTAGTTTTTCCTACTCCTTATTTTATTTGTTTACCTTTAAATATGAAGTTAATAGTTGTTCTTTCAATTTTACTTGGTGGATTATTTGGTTATTTAATTTCGGATATTAGTTTTAATGATTTATCTAGTTCTTTATTATTTTATAATTTGTCTTATTTTTTAAGTTCTATATGGAATTTAAATTATTTATCTACTTTTGGTGTTTCTTATTATGTTTTAAGGATGGGTGATAAATTTTATTCTTATATTGATCAAGGTTGATCTGAATATTATGGGAGTCAAAATATGTTTTTAAATATTAAAAGTGTTTCAATTTTTATGCAGAGAATTTTCTTAAATAATATTAAGATTTTTTTAACTTTGTTTTTAATTTGAATTTGTTTATTATTTTTTT-ATTTTAATAGCTTA-TATTTAAAGTATAATATTGAAGATATTATGAAGATAA--AATTATCTTAAA----------ATATTTATAAAAT-AGTTATTATTTAATTTTACAATGAAAA--TGTAATG--TTTTT----------CTTAAACTATAT--TAATG-----------------------------TAGAAATATGAACATATTAATGCTCA--AATAAAAGTTAGAAGC--TTTTT-----TGAATATTTCTTT
BM0018 CATGTCCTTTTGAA-TATAATTTAAGGTCTAATCTGCTCAATGAA-A---TTTAAATAGCCGCAGTATTTTGACTGTGCGAAGGTAGCATAATAATTAGTCTCTTGATTAGGGGCTGGTATGAATGATTGGACAAGAAAATTACTGTCTCTTTTTCAA-ATTTTTTGAATTTTATTTTTAAGTGAAAAAGCTTAAATTTTTATAAAAGACGAGAAGACCCTATAGAGTTT--AATATTTTTAAGC-GAATTTGATATTAGAATT-TGATTTTGTTTAAGT-TTATTTGGTTGGGGTGATTTGGAGATATGACAAATTCTTTAATATATA-AATTGGGGATTTCTAAATTTTAAATCTATATTTTATAAATATAAAATAAATTACCTTAGGGATAACAGCGTAATTTTTCTTTATAGTTCTTATTGAAAGAAAAGTTTGCGACCTCGATGTTGGATTAAAATTAATTTTTGGTGCAGTAGCTTAAAAATTGGGTCTGTTCGACCTTTAAAATTTTACATGATCTGAGTTTAAACCGGTGTAAACCAGGTTGGATTCTATCTTTAGAAAT-ATAGTATATTTTAGTACGAAAGGACAGGATATATATTAAAT-TAATTGTTATTTTGGCAGATTAGTGTATTTGATTTAGAATCATTTTAAGTAAAATTTATATTACAGGTAATATTTGATTTTTTTAGATTATTTTTTAATTTTTTTGTGTATATTAATTATAATTGTGTTCGTTCTTGTTGGGGTAGCTTTTTTTACTTTATTGGAGCGCAAGGTTTTAGGATATATTCAAATTCGTACCCACATCGTAACTCAAGAAAGAGGAAAAAAAGAAATTTTTGGACATATAGGAATAATTTACGCTATAGCAGCAATTGGAATCCTCGGATTTATTGTATGGGCCCACCACATATTCACAGTAGGAATAGATGTTGACACACGAGCATATTTCACATCAGCTACAATAATTATTGCAGTACCAACAGGAATTAAAATTTTCAGTTGACTAGCAACAATACATGGAACACAAATCTCATTCTCACCACAAATAATATGAGCTATAGGATTTATTTTTCTATTTACATTAGGAGGATTAACTGGAGTAGTATTAGCCAACTCATCAATTGACATCAT-TTTACACGACACGTACTACGTAGTAGCACATTTCCATTACGTACTCTCAATAGGAGCAGTATTTGCTATTATAGCAGGTATCATCCATTGATTCCCGTTATTTACAGGAATCACTATAAATAATAAACTATTAAAAATCCAATTCGTTACAATATTTATTGGAGTAAACTCCACATTTTTCCCGCAACACTTTCTTGGATTAAGAGGGATACCTCGACGATACTCTGACTACCCAGACGCATATCTTCCATGAAATGTAATCTCATCAATCGGATCAATAATTTCAACAAGAAGAATTATTTTCTTTATATACATCATATGAGATGCAATAGCATCAAAAAACAAATCAATCTTCTCAAACCAAATAGACACACAACTTGAATGACTACAAAAAAATCCACCAATAGAACATAGATACGCAGAACTACCAATCCTGTCAAACTTCTAATGTGACAGAGTAGTGTGATAAATTTAAGATTTATTTATAAAGTCA-ATCTTTCTTTAGAAATATCGACATGAAGAAGTTATTCGCTTCTTGACGCTACATCCCCATTGATAGAATACTTAATATTATTTCACGACTACACAATACTTATCCTACTTTCAATCCTAATAATGGTAGGCTATATTATAGCAACAATAATAAAAAACAAATTCATTAATAAAACATTACTAGAAGGACAAACAATTGAAATCATTTGAACAATTATCCCAATAATTACATTAATATTTATTGCAACACCATCATTAAATCTTTTATATTTAATTTCAGAGATGGGCTAAGAGGTTGGGTGTTAATATTTTTATTATTTATTTCTAGGTTAACCATATTTATATCTGGTTTAGTGGCAAATTTTGAATATGATTTAAAAAAAATTATTGCTCTATCTACTTTGAGTCAATTAGGGTTGATAATAAGGGTTTTGGCTTTGGGAGAAAGGATATTAGCTTTTTTTCATATGTTAATACATGCTTTATTTAAGGCTTTATTGTTTATGTGTGCTGGTTGTATTATTCATAATATTAATAATTGTCAGGATATTCGTTATATGGGTTCATTAATAAATTTTATTCCTATAACTAGGAGATTTTTTAATATTTGTAATTTATCTTTATGTGGATTACCATTTTTATCTGGATTTTATTCAAAGGATTTAATTTTGGAATTTATATCTATGAGTTATATAAATTTTTATATTTATTTTATTTTCTACTTTTCTACAGGATTAACGGTTATATATTCTGTGCGTTTACTGTATTATACTATATTTGGTGATTATAATGGGGTTAGTTATTTTTCTATAGTTGATTCTAGAGATATAATATTACGTGGAATAGGGGGCTTGATTTTCTTGGTGATTTTTGGGGGTAGAATTTCTAGTTGGTTAGTTTTCCCGACTCCTTATTTTATTTGTTTACCTTTAAATATGAAGTTAATGGTGATTTTTACAATTCTGTTTGGTGGGTGGTTTGGTTATATAATAACAGACATTAGCTTTAATGATTTATCAAGTTCTTTAAAATTTTATAATTTATCTTATTTTTTAAGTTCTATGTGTAATTTAAATTATTTATCTACTTTTGGGGTTTCTTTTCATCCTTTGAATTTTGGGGATAAATTTTATTCTTTTATTGATCAGGGTTGATCAGAATATTATGGGAGTCAAAACATATTTCTAAGTATTAAGAGTATTTCAATTTTTATGCAGAAGATTTTTTCTAATAATCTTAAAATTTTTTTAACTTTATTTTTAATTTGGGTTTGTTTATTATTTTTTT-ATTTTAATAGCTTA-TGTTTAAAGTATAATATTGAAGATATTATGAAGAT-A--AATTATCTTAAA----------ATATTGATAAAAT-ATTTAATATTTAATTTTACAATGAAAA--TGTAATG--TTTTT----------CTTAAACTATAT--TAAT------------------------------TAGAAATATAAACATATTAATGCTTT--AATAAAAGTTAGAAGC-TTTTTT-T---TAAATATTTCTTT
BM0033 CATGTCCTTTTGAG-TATAATTTAAGGTCTAATCTGCTCAATGAA-A---TTTAAATAGCCGCAGTATTTTGACTGTGCAAAGGTAGCATAATAATTAGTTTCTTGATTAGGAGCTGGAATGAATGATTGGACAAGAAAATTTCTGTCTCTTTTCCAG-ATTTTTTGAATTTTATTTTTAAGTGAAAAAGCTTAAATTTTTATAAAAGACGAGAAGACCCTATAGAGTTT--AATATTTTTAGGT-AAATTTAATATTAGAATT-TAATTTTATTTGATT-TTATTTGGTTGGGGTGATCAGAAGATTTGACAAATTCTTTAAAATATA-AATTGGGGATTCCTAATTTTAAAATCTATATTTTATAAATATAAAATAAATTACCTTAGGGATAACAGCGTAATTTTTCTTTATAGTTCTTATTGAAAGAAAAGTTTGCGACCTCGATGTTGGATTAAAATTAATTTTTGGTGCAGTAGCTGAAAAATTAGGTCTGTTCGACCTTTAAAATTTTACATGATCTGAGTTTAAACCGGTGTAAACCAGGTTGGATTCTATCTTTAGAAAT-ATAATATATTTTAGTACGAAAGGACAGAATATATATTAAAT-TAATTGTTATTTTGGCAGATTAGTGTATTTGATTTAGAATCATTTTAAGTAAAATTTATATTACAGGTAATATTTGAGTTTTTTAGATTATTTTTTAATTTTTTTATGTATATTAATTTTAGTTGTATTTGTTCTTGTTGGAGTAGCATTTTTTACTTTATTGGAGCGTAAGGTTTTAGGATATATTCAAATTCGTACTCATATCGTTACTCAAGAAAGAGGAAAAAAAGAAATTTTTGGACATATAGGAATAATTTATGCTATAGCAGCAATTGGAATTCTTGGATTTATTGTTTGAGCTCATCATATATTCACAGTAGGAATAGATGTTGACACGCGAGCATACTTTACATCAGCCACAATAATTATTGCAGTTCCCACTGGAATTAAAATTTTTAGTTGATTAGCAACTATACATGGAACACAAATTTCATTCTCACCTCAAATAATATGAGCAATAGGATTTATTTTCCTATTCACATTAGGAGGATTAACTGGAGTAGTACTAGCCAACTCATCAATTGATATTAT-TCTACATGATACATACTACGTAGTAGCCCATTTTCATTATGTACTTTCAATAGGAGCAGTATTTGCTATTATAGCAGGAATTATTCACTGATTCCCATTATTCACAGGAATTACCTTAAATAATAAATTATTAAAAATCCAATTCGTAACTATATTTATTGGAGTAAATTCAACATTTTTTCCACAACATTTCCTAGGATTAAGAGGAATACCACGACGATACTCAGATTACCCAGATGCATACCTTCCATGAAATGTAATCTCATCAATTGGATCAATAATTTCAACAAGAAGAATTATTTTCTTTATATATATTATATGAGATGCAATAGCATCAAAAAACAAATCAATCTTTTCAAATCAAATAGATACCCAACTCGAATGATTACAAAAAAATCCACCAATAGAACATAGATATGCAGAACTTCCTATTCTATCAAACTTCTAATGTGACAGAGTAGTGTGATAAATTTAAGATTTATTTATAAAGTTA-ATCTTTCTTTAGAAATATCGACATGAAGAAGTTACATACTTCTAGATGCAACATCCCCATTAATAGAATATTTAATACTATTTCATGACTACACCATACTTATTCTATTATCTATTTTAATAATAGTAGGTTATATTATAACAACTATAATTAAAAATAAATTTATTAATAAAACCCTCCTGGAAGGGCAAACAATTGAAATTATTTGAACAATTATTCCAATAATTACATTAATATTTATTGCAACACCATCATTAAACTTATTATATTTAATTTTAGTGATGTATTAAGAGGATGAGTTTTAATATTTTTATTATTTATTTCTAGATTAACAATATTTATATCTGGTTTAGTTGCAAATTTTGAATATGACTTGAAAAAAATTATTGCTTTGTCTACTTTAAGTCAATTAGGTTTAATAATAAGAGTTTTAGCTTTAGGTGAAAGAATATTAGCTTTTTTTCATATATTAATACATGCTTTATTTAAGGCTTTATTATTTATATGTGCTGGATGTATTATTCATAATATTAATAATTGTCAAGATATTCGATATATAGGATCATTAATAAGATTTATTCCTTTAACTAGAAGATTTTTTAATATTTGCAATTTGTCTTTATGTGGTTTACCTTTTTTATCAGGATTTTATTCTAAGGATTTAATTTTAGAATTTATATCTATAGGTTATATAAATTTTTATATTTATTTTATTTTTTATTTTTCTACAGGGTTAACAGTTATATATTCTATACGTTTATTATATTATACTATATTTGGGGATTATAATGGATTTAGTTATTTTTCAATAGTTGATTCTAGAGATAAAATATTATGGGGAATAGGAGGTTTGATTTTTTTAGTTATTTTTGGTGGTAGAATTTCTAGATGATTAGTTTTTCCTACTCCTTATTTTATTTGTATACCTTTTAATATGAAGTTAATAGTGGTTTTTATAATTTTGCTTGGAGGATTATTTGGTTATATAATTTCTAATATTAGTTTTAATGATTTATCATTTTCTTTAAGATTTTATAATTTGTCTTATTTTTTAAGTTCTATATGAAATTTAAATTATTTATCTACTTTTGGTGTTTCTTATTATGCTTTAAGTTTGGGGGATAAATTTTATTCTTATATTGATCAAGGTTGATCTGAGTATTTTGGTAGTCAAAATATATTTTTAAATATTAAAAGTGGATCAATTTTTATACAGAAAATTTTCTTGAATAATCTTAAAATTTTTTTAACTTTGTTTTTAATTTGAATTTGTTTATTATTTTTTT-ATTTTAATAGCTTA-TATTTAAAGTATAATATTGAAGATATTATGAAGAT-A--AATTATCTTAAA----------ATATTTATAAAAT-AGTTAATATTTAATTCTACAATGAAAA--TGTAATG--TTTTT----------CTTAAACTATAT--TAATA-----------------------------TAGAAATATAAACATATAAATGCTTA--AGTAAAAGTTAGAAGCTTTTTTT-----TAAATATTTCTTT
BM0039 CATGTCCTTTTGAA-TATAATTTAAGGTCTAATCTGCTCAATGAA-A---TTTAAATAGCCGCAGTATTTTGACTGTGCAAAGGTAGCATAATAATTAGTTTCTTGATTAGAGGCTGGTATGAATGATTGGACAAGAAAATTTCTGTCTCTTTTTCAG-ATTTTTTGAATTTTATTTTTAAGTGAAAAAGCTTAAATTTTTATAAAAGACGAGAAGACCCTATAGAGTTT--AATATTTTTAGGT-TAATTTAATATTAGAATT-TAATTTAATTTAAGT-TTATTTGGTTGGGGTGATTTGAAGATTTGATGAATTCTTTAAAGTTTA-AATTGGTGATTTCTAAATTTTAAATCTATATTTTATAAATATAAAATAAATTACCTTAGGGATAACAGCGTAATTTTTCTTTATAGTTCTTATTGAAAGAAAAGTTTGCGACCTCGATGTTGGATTAAAATTAATTTTTGGTGCAGTAGCTTAAAAATTAGGTCTGTTCGACCTTTAAAATTTTACATGATCTGAGTTTAAACCGGTGTAAACCAGGTTGGATTCTATCTTTAGAAAT-ATAATATATTTTAGTACGAAAGGACAGAGTATATATTAAAT-TAATTGTTATTTTGGCAGATTAGTGTATTTGATTTAGAATCATTTTAAGTAAAATTTATATTACAGGTAATATTTGAGATTTTTAGATTATTTTTTAATTTTTTTATGTATATTTATTATAATTGTATTTGTTCTTGTTGGGGTAGCTTTTTTCACTTTGTTGGAGC?TAAGGTTTTAGGATATATTCAAATTCGTACCCACATTGTAACACAAGAAAGAGGAAAAAAAGAAATTTTTGGACATATAGGAATAATTTACGCAATAGCAGCAATTGGAATCCTCGGATTTATTGTATGAGCCCATCACATATTCACAGTAGGAATAGATGTTGACACACGAGCATATTTTACATCAGCCACAATAATTATTGCAGTTCCAACAGGAATTAAAATTTTCAGTTGACTAGCAACAATACACGGAACACAAATATCATTCTCACCACAAATAATATGAGCTATAGGATTCATTTTCCTATTTACATTAGGTGGATTAACTGGAGTAGTATTAGCAAACTCATCAATTGATATTAT-TTTACACGACACATATTACGTAGTAGCACATTTCCATTATGTACTCTCTATAGGAGCAGTATTTGCTATTATGGCAGGAATTATTCACTGATTCCCGCTATTTACAGGAATCACCATAAACAATAAATTATTAAAAATCCAATTCGTAACAATATTTATTGGAGTAAACTCAACATTCTTCCCCCAACATTTTCTAGGATTAAGAGGAATACCTCGACGATATTCTGATTACCCAGATGCATATTTAACCTGAAACGTAATCTCATCGATTGGATCAATAATCTCAACAAGAAGAATTATCTTCTTCATATACATTATATGAAATGCAATAGCATTAAAAAATAAATCAATCTTCTCAAACCAAATAGATACAAATCTTGAATGATTACAAAAAAATCCACCTATAGAACATAGTTATGCAGAACTACCAATCCTGTCAAACTTCTAATGTGACAGAATAGTGTGATAAATTTAAGATTTATTTATAAAGTTA-ATCTTTCTTTAGAAGTATCGACATGAAAAAGTTATACCCTTCTTGATGCTACATCCCCATTAATAGAATACTTAATACTATTTCACGACTACACAATACTTATCCTCTTATCAATCTTAATAACAGTAGGCTATATTATAGCAACAATAATAAAAAACAAATTCATTAATAAAACATTACTAGAAGGACAAACAATTGAAATCATTTGAACAATTATCCCAATAATTACATTAATATTTATTGCAACACCATCATTAAATCTTTTATATTTAATTTTAGAGATGGTTTAAGAGGTTGGGTATTAATATTTTTATTATTTATTTCCAGGTTAACTATATTTATATCTGGTTTGGTGGCTAATTTTGAATATGATTTAAAAAAAATTATTGCTTTATCTACTTTAAGTCAATTAGGTTTAATGATAAGAGTTTTGGCTCTAGGAGAAAGTATATTAGCTTTTTTTCATATATTAATGCATGCTTTATTTAAGGCTTTATTATTTATATGTGCTGGTTGTATTATTCATAGTATTAATAATTGTCAAGATATTCGTTATATAGGTTCACTAGTGAATTTTATTCCCATAACTAGTAGATTTTTTAATATTTGTAATTTGTCATTGTGTGGTTTACCTTTTTTGTCGGGATTTTACTCTAAAGATTTAATTTTGGAATTTATATCTATAGGGTATATAAATTTTTATGTATATTTTATTTTTTATTTTTCTACAGGATTAACAGTAATATATTCTATACGTTTATTATATTATACTATATTTGGAGACTACAATGGGGTTAGTTATTTTTCAATAACTGATTCTAGAGATAAAATATTGCGTGGGATAGGGGGGTTAATCTTTTTAGTTATTTTTGGTGGGAGAATTTCCAGGTGATTAGTTTTTCCTACTCCTTATTTTATTTGCTTACCTTTAAATATAAAGTTAATAGTAGTTTTTACAATTTTATTGGGGGGATTATTTGGTTATATAATAACAGATATTAGTTTTAGTGATTTGTCAAATTCTTTAATTTTTTATAATTTATCTTATTTTTTAAGTTCTATATGAAATTTAAATTATTTATCTACTTTTGGAGTTTCATATTATGTTTTGAATGTTGGCGATAAGTTTTATTCTTATGTTGATCAGGGTTGATGTGAATATTATGGTAGTCAAAATATATTTTTGAATATTAAGAGAGTTTCAATTTTTATACAGAAAATTTTTATAAATAATCTTAAGATTTTTTTAAGATTATTTTTAATTTGAATTTGTTTATTATTTTTTT-ATTTTAATAGCTTA-TGTTTAAAGTATAATATTGAAGATATTATGAAGGTAA--ATTTACTTTAAA----------ATATTTATAAAAT-ATTTAATATTTAATTCTACAATGAAAA--TGTAATG--TTTTT----------CTTAAACTATAT--TAAT------------------------------AAGAAATATAAACATATTAATGCTTA--ATTCAAACCTAGAAGC-TTTATT-----AGCATATTTCTCT
BM0045 CATGTCCTTTTGAG-TATAATTTAAGGTCTAATCTGCTCAATGAA-G---TTTAAATAGCCGCAGTATTTTGACTGTGCAAAGGTAGCATAATAATTAGTTTCTTGATTAGAGGCTGGTATGAATGATTGGACAAGAAAATTTCTGTCTCTTTTTCAA-ATTTTTTGAATTTTATTTTTAAGTGAAAAAGCTTAAATTTTTATAAAAGACGAGAAGACCCTATAGAGTTT--AATATTTTTAGGT-TAATTTAATATTAGAATT-TAATTTAATTTAAGT-TTATTTGGTTGGGGTGATTTGAAGATTTGATAAATTCTTTAAAATATA-AATTGGAGATTTTTAAATTTTAAATCTATATTTTATAAATATAAAATAAATTACCTTAGGGATAACAGCGTAATTTTTCTTTATAGTTCTTATTGAAAGAAAAGTTTGCGACCTCGATGTTGGATTAAAATTAATTTTTGGTGCAGTAGCTTAAAAATTGGGTCTGTTCGACCTTTAAAATTTTACATGATCTGAGTTTAAACCGGTGTAAACCAGGTTGGATTCTATCTTTAGAAAT-ATAATATATTTTAGTACGAAAGGACAGGATATATATTAAAT-TAATTGTTATTTTGGCAGATTAGTGTATTTGATTTAGAATCATTTTAAGTAAAATTTATATTACAGGTAATATTTGAGATTTTTAGATTATTTTTTAATTTTTTTATGTATGTTTATTATAATTGTTTTTGTTCTTGTTGGGGTAGCTTTTTTTACTTTACTGGAGCGTAAAGTTTTAGGATATATTCAAATTCGTACTCATATTGTTACCCAAGAAAGAGGAAAAAAAGAAATTTTTGGCCATATAGGAATAATTTACGCAATAGCAGCAATTGGAATCCTAGGATTTATTGTATGAGCCCACCATATATTTACAGTAGGAATAGACGTTGACACACGTGCATATTTCACATCAGCCACAATGATTATTGCAGTTCCAACAGGAATTAAGATTTTCAGTTGACTAGCAACTATGCATGGAACACAAATTTCATTCTCCCCACAAATAATATGAGCTATAGGATTTATCTTCCTATTCACACTAGGTGGACTGACTGGAGTAGTATTAGCAAACTCATCAATCGATATTAT-TTTACACGACACATATTACGTAGTAGCACATTTTCATTATGTACTCTCTATAGGAGCAGTATTTGCTATTATAGCAGGAATTATTCATTGATTCCCACTATTCACAGGAATTACTATAAACAATAAACTACTAAAAATCCAATTTGTAACAATATTTATTGGAGTAAACTCAACATTCTTCCCACAACATTTCCTAGGATTAAGAGGAATACCTCGACGGTATTCTGATTACCCAGACGCATATCTACCTTGAAACGTAATTTCATCAATTGGATCAATAATCTCAACAAGAAGAATTATCTTTTTTATATACATTATATGGGATGCAATAGCATCAAAAAACAAATCAATCTTCTCAAACCAAATAGACACAAATCTTGAATGATTACAAAAAAATCCACCTATAGAACATAGATATGCAGAATTACCAATCCTGTCAAACTTCTAATGTGACAGAATAGTGTGATAAATTTAAGATTTATTTATAAAGTCA-ACCTTTCTTTAGAAGTATCGACATGAAAAAGTTATACGCTTCTTGATGCTACATCCCCATTAATAGAATATTTAATACTATTTCACGACTACACAATACTTATTCTATTATCAATCCTAATAATAGTAGGATATATTATAGCAACTATAATCAAAAACAAATTCATCAATAAAACCTTATTAGAAGGACAAACAATCGAAATCATTTGAACAATTATCCCAATAATTACACTAATATTTATTGCAACTCCATCATTAAATCTTTTATATTTAATTTTAGAGATGGTTTAAGAGGTTGGGTATTAATATTTTTATTATTTATTTCTAGATTGACTATATTTATATCTGGTCTAGTGGCTAATTTTGAATATGACTTGAAAAAAATTATTGCTTTATCTACTTTAAGTCAATTGGGTTTAATAATAAGGGTTTTAGCTTTAGGGGAAAGTATATTAGCCTTTTTTCATATATTAATGCATGCTTTATTTAAGGCTTTATTATTTATATGTGCTGGTTGTATTATTCATAGTATTAATAATTGTCAAGATATTCGTTATATGGGTTCATTAGTAAATTTTATTCCTATGACTAGTAGGTTTTTCAATATTTGTAATTTGTCATTATGTGGTTTACCTTTTTTGTCAGGTTTTTATTCTAAAGATTTAATTTTGGAATTTATATCTATAGGATATATAAATTTTTACGTATATTTTATTTTTTATTTTTCTACAGGATTAACTGTAATATATTCTATACGTTTATTATATTATACTATATTCGGGGACTATAATGGGGTTAGTTATTTTTCAATAACTGACTCTGGAGATAAGATATTACGTGGAATAGGGGGTTTGATTTTTTTAGTTATTTTTGGTGGTAGAATTTCAGGTTGATTGGTTTTTCCTACTCCTTATTTTATTTGTTTACCATTGAGTATAAAGTTAATAGTAGTTTTTACAATTTTACTTGGGGGGCTATTTGGTTATATAATAACAGATATTAGTTTTAGTGATTTATCAAATTCTTTAATATTTTACAATTTATCTTATTTTTTAAGTTCTATATGGAACTTGAATTATTTATCTACTTTGGGGATTTCTTATTATGTTTTAAATATTGGTGATAAATTTTATTCTTATGTTGATCAAGGTTGATGTGAATATTATGGGAGTCAAAATATGTTTTTAAATATTAAGAGTGCTTCAATTTTTATGCAGAAAATTTTTTTAAATAATCTCAAGATTTTTTTAAGATTGTTTTTAATTTGAATTTGTTTATTATTTTTTT-ATTTTAATAGCTTA-TGTTTAAAGTATAATATTGAAGATATTATGAAGGTAA--ATTTACTTTAAA----------ATATTAATAAAAT-AGTTAATATTTAATTTTACAATGAAAA--TGTAATG--TTTTT----------TTTAAACTATAC--TAAT------------------------------TAGAAATATAAACATATTAATGCTTA--ATTAAAAGTTAGAAGC-TTTTTT------GAATATTTCTTT
BM0050 CATGTCCTTTTGAG-TATAATTTAAGGTCTAATCTGCTCAATGAA-G---TTTAAATAGCCGCAGTATTTTGACTGTGCAAAGGTAGCATAATAATTAGTTTCTTGATTAGGGGCTGGTATGAATGATTGGACAAGAAAATTTCTGTCTCTTTTTCAA-ATTTTTTGAATTTTATTTTTAAGTGAAAAAGCTTAAATTTTTATAAAAGACGAGAAGACCCTATAGAGTTT--AATATTTTTAGGT-TAATTTAATATTAGAATT-TAATTTAATTTAAGT-TTATTTGGTTGGGGTGATTTGAAGATTTGATAAATTCTTTAAAATATA-AATTGGAGATTTTTAAATTTTAAATCTATATTTTATAAATATAAAATAAATTACCTTAGGGATAACAGCGTAATTTTTCTTTATAGTTCTTATTGAAAGAAAAGTTTGCGACCTCGATGTTGGATTAAAATTAATTTTTGGTGCAGTAGCTTAAAAATTGGGTCTGTTCGACCTTTAAAATTTTACATGATCTGAGTTTAAACCGGTGTAAACCAGGTTGGATTCTATCTTTAGAAAT-ATAATATATTTTAGTACGAAAGGACAGGATATATATTAAAT-TAATTGTTATTTTGGCAGATTAGTGTATTTGATTTAGAATCATTTTAAGTAAAATTTATATTACAGGTAATATTTGAGATTTTTAGATTATTTTTTAATTTTTTTATGTATGTTTATTATAATTGTTTTTGTTCTTGTTGGGGTAGCTTTTTTTACTTTACTGGAGCGTAAAGTTTTAGGATATATTCAAATTCGTACTCATATTGTAACCCAAGAAAGAGGAAAAAAAGAAATTTTTGGCCATATAGGAATAATTTACGCAATAGCAGCAATTGGAATCCTAGGATTTATTGTATGAGCCCATCATATATTTACAGTAGGAATAGACGTTGACACACGTGCATATTTCACATCAGCCACAATGATTATTGCAGTTCCAACAGGAATTAAAATTTTCAGTTGACTAGCAACTATGCATGGAACACAAATTTCATTCTCCCCACAAATAATATGAGCTATAGGATTTATTTTCCTATTCACACTAGGTGGACTGACTGGAGTAGTATTAGCAAACTCATCAATTGATATTAT-TTTACACGACACATATTACGTAGTAGCACATTTTCATTATGTACTCTCTATAGGAGCAGTATTTGCTATTATAGCAGGAATTATTCATTGATTCCCACTATTCACAGGAATTACTATAAACAATAAACTACTAAAAATCCAATTTGTAACAATATTTATTGGAGTAAACTCAACATTCTTCCCACAACATTTCCTAGGATTAAGAGGAATACCTCGACGGTATTCTGATTATCCAGACGCATATCTACCTTGAAACGTAATTTCATCAATTGGATCAATAATCTCAACAAGAAGAATTATCTTTTTTATATACATTATATGAGATGCAATAGCATCAAAAAACAAATCAATCTTCTCAAACCAAATAGACACAAATCTTGAATGATTACAAAAAAATCCACCTATAGAACATAGATATGCAGAATTACCAATCCTGTCAAACTTCTAATGTGACAGAATAGTGTGATAAATTTAAGATTTATTTATAAAGTCA-ACCTTTCTTTAGAAGTATCGACATGAAAAAGTTATACACTTCTTGATGCTACATCCCCATTAATAGAATATTTAATACTATTTCACGACTACACAATACTTATTCTATTATCAATCCTAATAATAGTAAGATATATTATAACAACTATAATCAAAAACAAATTCATCAATAAAACCTTATTAGAAGGACAAACAATCGAAATCATTTGAACAATCATCCCAATAATTACATTAATATTTATTGCAACTCCATCATTAAATCTTTTATATTTAATTTTAGAGATGGTTTAAGAGGTTGGGTATTAATATTTTTATTATTTATTTCTAGATTGACTATATTTATATCTGGTCTAGTGGCGAATTTTGAATATGACTTGAAAAAAATTATTGCTTTATCTACTTTAAGTCAATTGGGTTTAATAATAAGGGTTTTAGCTTTAGGGGAAAGTATATTAGCCTTTTTTCATATATTAATGCATGCTTTATTTAAGGCTTTATTATTTATATGTGCTGGTTGTATTATTCATAGTATTAATAATTGTCAAGATATTCGTTATATGGGTTCATTAGTGAATTTTATTCCTATAACTAGCAGGTTTTTCAATATTTGTAATTTGTCATTATGTGGTTTACCTTTTTTGTCAGGTTTTTATTCTAAAGATTTAATTTTGGAATTTATATCTATAGGATATATAAATTTTTATGTATATTTTATTTTTTATTTTTCTACAGGATTAACTGTAATATATTCTATACGTTTATTATATTATACTATATTTGGGGACTATAATGGGGTTAGTTATTTTTCAATAACTGATTCTGGAGATAAGATATTACGTGGAATAGGGGGTTTGATTTTTTTAGTTATTTTTGGTGGTAGAATTTCAGGTTGATTGGTTTTTCCTACTCCTTATTTTATTTGTTTACCATTGAGTATAAAGTTAATAGTAGTTTTTACAATTTTACTTGGGGGGCTTTTTGGTTATATAATAACAGATATTAGTTTCAGTGATTTATCAAATTCTTTAATATTTTATAATTTATCTTATTTTTTAAGTTCTATATGGAACTTGAATTATTTATCTACTTTGGGGGTTTCTTATTATGTTTTAAATATTGGTGATAAATTTTATTCTTATGTTGATCAAGGTTGATGTGAATATTATGGGAGTCAAAATATGTTTTTAAATATTAAGAGTGCTTCAATTTTTATGCAGAAAATTTTTTTAAATAATCTCAAGATTTTTTTAAGATTGTTTTTAATTTGAATTTGTTTATTATTTTTAT-ATTTTAATAGCTTA-TGTTTAAAGTATAATATTGAAGATATTATGAAGGTAA--ATTTACTTTAAA----------ATATTAATAAAAT-AGTTAATATTTAATTTTACAATGAAAA--TGTAATG--TTTTT-----------TTAAACTATAT--TAAT------------------------------TAGAAATATAAACATATTAATGCTTA--ATTAAAAGTTAGAAGC-TTTTTT--------ATATTTCTTT
BM0051 CATGTCCTTTTGAA-TATAATTTAAGGTCTAATCTGCTCAATGAA-G---TTTAAATAGCCGCAGTATTTTGACTGTGCAAAGGTAGCATAATAATTAGTTTCTTGATTAGAAGCTGGAATGAATGATTGGACAAGAAAATTTCTGTCTCTTTTTCAG-ATTTTTTGAATTTTATTTTTAAGTGAAAAAGCTTAAATTTTTATAAAAGACGAGAAGACCCTATAGAGTTT--AATATTTTTAAAT-GAATTTAATATTAGAATT-TAATTTTATTTAATT-TTATTTGGTTGGGGTGATTTAAAGATTTGACAAATTCTTTAATATGTG-AATTGGAGATTTCTAAATTTTAAATCTATATTTTATAAATATAAAATAAATTACCTTAGGGATAACAGCGTAATTTTTCTTTATAGTTCTTATTGAAAGAAAATTTTGCGACCTCGATGTTGGATTAAAATTAATTTTTGGTGCAGTAGCTTAAAAATTAGGTCTGTTCGACCTTTAAAATTTTACATGATCTGAGTTTAAACCGGTGTAAACCAGGTTGGATTTTATCTTTAGAAAG-ATAATATATTTTAGTACGAAAGGACAGAATATATGTTAAAT-TAATTGTTATTTTGGCAGATTAGTGTATTTGATTTAGAATCATTTTAAGT-AAATTTATATTACAGGTAATATTTGAGTTTTTTAGATTATTTTTTAATTTTTTTATGTATATTAATTTTAGTTATTTTTGTTCTTGTTGGGGTAGCATTTTTTACTTTATTGGAGCGTAAGGTTTTAGGATATATTCAAATTCGTACCCACATTGTCACCCAAGAAAGAGGAAAAAAAGAAATTTTTGGACATATAGGAATAATTTATGCTATAGCAGCAATTGGAATTCTAGGATTTATTGTTTGAGCCCATCACATATTCACAGTAGGAATAGACGTAGACACACGAGCATATTTTACATCAGCCACAATAATTATCGCAGTACCAACAGGAATTAAAATTTTTAGTTGATTAGCAACAATACATGGAACACAAATCTCATTTTCACCTCAAATAATATGAGCAATAGGATTTATTTTCCTATTTACATTAGGAGGATTAACTGGAGTAGTGTTAGCAAACTCATCAATTGATATTAT-CCTACACGATACATATTATGTAGTAGCCCATTTTCATTATGTACTCTCAATAGGAGCAGTATTTGCTATTATAGCAGGAATTATTCACTGATTCCCACTATTTACAGGAATTACAATAAATAATAAACTACTAAAAATCCAATTCGTAACAATATTTATTGGAGTAAACTCAACATTTTTCCCCCAACACTTCTTAGGATTAAGAGGAATACCTCGACGATACTCAGATTACCCTGACGCATATCTACCTTGAAATGTAATTTCATCAATTGGATCAATAATTTCAACAAGAAGAATCATCTTTTTCATATATATTATATGAGATGCAATAGCATCAAAAAACAAATCAATCTTTTCCAACCAAATAGACACTCAACTTGAATGATTACAAAAAAATCCACCTATAGAACATAGATATGCAGAACTACCAATCCTATCTAACTTCTAATGTGACAGAATAGTGTGATAAATTTAAGATTTATTTATAAAGTCA-ATCTTTCTTTAGAAATATCGACATGAAAAAGTTACACGCTCCTAGATGCCTCATCACCATTAATAGAACATTTAACATTATTTCATGACTACACTATACTAATTTTATTATCTATTTTAATAATAGTAGGTTATATTATAACAACTATAATTAAAAATAAATTTATTAATAAAACCTTATTAGAAGGGCAAACAATTGAAATTATTTGAACAATCATTCCAATAATTACATTAATATTTATTGCAACACCATCATTAAATCTTTTATATTTAATTTTAGTGATGGATTAAGAGGTTGAGTTTTAATATTTTTATTATTTATTTCTAGATTAACAATATTTATATCTGGTTTAGTAGCAAATTTTGAATATGATTTAAAAAAAATTATTGCTCTATCTACTTTAAGTCAGTTGGGTTTAATAATAAGAGTTTTAGCTTTAGGAGAAAGAATGTTAGCTTTTTTTCATATATTAATACATGCCTTATTTAAGGCTTTATTATTTATGTGTGCTGGATGTATTATTCATAGTATTAATAATTGTCAAGATATTCGATATATAGGTTCATTAATTAGGTTTATTCCTATAACTAGAAGATTTTTTAATATTTGTAATTTATCTTTATGTGGTTTACCGTTTTTATCAGGATTTTATTCCAAGGATTTAATTTTAGAGTTTATATCTATGAGTTATATAAATTTTTATATTTATTTTATTTTTTATTTTTCTACAGGTTTAACTGTAATATATTCAATACGTTTATTATATTATACCATGTTTGGAGATTATAATGGGGTTAGTTATTTTTCAATAATTGATTCTAGAGATAAAATATTGCGTGGAATGGGGGGGTTAATTTTTTTAGTTATTTTTGGTGGAAGAATTTCTAGGTGATTAGTTTTTCCTACTCCTTATTTTATTTGTTTACCTTTAAATATGAAGTTAATAGTTGTTCTTACAATTTTACTTGGTGGATTATTTGGTTATTTAATTTCGGATATTAGTTTTAATGATTTATCTAGTTCTTTATTATTTTATAATTTGTCTTATTTTTTGAGTTCTATATGGAATTTAAATTATTTATCTACTTTTGGTGTTTCTTATTATGCTTTAAGGATGGGAGATAAATTTTATTCTTATATTGATCAAGGTTGATCTGAATATTATGGGAGTCAAAATATGTTTTTAAATATTAAAAGTGCCTCAATTTTTATGCAGAGAATTTTCTCAAATAATATTAAGATTTTTTTAACTTTGTTTTTAATTTGAATTTGTTTATTATTTTTTT-ATTTTAATAGCTTA-TATTTAAAGTATAATATTGAAGATATTATGAAGATAA--AATTATCTTAAA----------ATATTTATAAAAT-AGTTATTATTTAATTTTACAATGAAAA--TGTAATG--TTTTT----------CTTAAACTATAT--TAATG-----------------------------TAGAAATATGAACATATTAATGCTCA--AATAAAAGTTAGAAGC--TTTTT-----TTAATATTTCTTT
BM0057 CATGTCCTTTTGAG-TATAATTTAAGGTCTAATCTGCTCAATGAA-G---TTTAAATAGCCGCAGTATTTTGACTGTGCAAAGGTAGCATAATAATTAGTTTCTTGATTAGAGGCTGGTATGAATGATTGGACAAGAAAATTTCTGTCTCTTTTTCAT-ATTTATTGAATTTTATTTTTAAGTGAAAAAGCTTAAATTTATATAAAAGACGAGAAGACCCTATAGAGTTT--AATATTTTTTTAT-GAATTTAATATTAGAAAA-TAATTTTATAAAGAT-TTATTTGGTTGGGGTGATTTGGAGATTTAATTAATTCTTTAAAGTATA-AATTGGAGATTTCTAAATTTTTTATCTATATTTTGTAAAAATAAAATAAATTACCTTAGGGATAACAGCGTAATTTTTCTTTATAGTTCTTATTGAAAGAAAAGTTTGCGACCTCGATGTTGGATTAAAATTAATTTTTGGTGCAGTAGCTTAAAAATTAGGTCTGTTCGACCTTTAAAATTTTACATGATCTGAGTTTAAACCGGTGTAAACCAGGTTGGATTCTATCTTTAGAAAT-ATTATATATTTTAGTACGAAAGGACAGAGTATGTATTATAT-TAATTGTTATTTTGGCAGATTAGTGTATTTGATTTAGAATCATTTTAAGT-AAATTTTAATTACAGGTAATATTTGAATATATTGGATTATTTTTTAATTTTTTTGTGTATGTTGATTATATTAGTGTTCGTTCTTGTTGGGGTGGCCTTTTTTACTTTATTAGAACGAAAGATTTTAGGATATATTCAAATTCGTACTCATATTGTAACTCAAGAAAGAGGGAAAAAAGAAATCTTTGGTCATATAGGAATAATTTATGCGATAGCAGCAATTGGAATTTTAGGATTCATCGTATGAGCACATCATATATTTACAGTAGGAATAGATGTTGATACACGAGCTTACTTCACATCAGCAACAATAATTATTGCAGTACCAACAGGAATTAAAATTTTTAGTTGATTAGCAACTATACATGGAACACAAATTTCGTTCTCCCCACAAATAATATGAGCTATAGGATTTATCTTCCTATTTACACTTGGAGGATTAACTGGAGTTATTTTAGCAAACTCATCAATCGACATTAT-TTTACATGATACATATTATGTAGTAGCCCATTTCCACTACGTTCTATCAATAGGAGCAGTATTTGCAATCATAGCAGGAATTATTCATTGATTCCCTTTATTTACAGGAATTACTATAAACAATAAAATATTGAAAATTCAATTCGTAACAATATTCATCGGCGTAAATTCTACATTCTTTCCTCAACACTTCCTAGGATTAAGAGGAATACCTCGACGTTACTCTGATTATCCAGATGCATACTTACCTTGAAATGTAATCTCATCGATCGGATCAATAATTTCAACTAGAAGAATTATCTTTTTCATATTTATCATATGAGATGCAATAGCATCAAAAAACAAATCAATCTTTTCTAATCAAATAGATACTCAACTAGAATGATTACAAAAAAATCCACCTATAGAGCATAGATATGCAGAATTACCAATCCTGTCAAACTTCTAATGTGACAGAGTAGTGTGATAAATTTAAGATTTATTTATAAAGTTT-ATCTTTCTTTAGAAATATCGACATGAAGAAGTTATATACTTCTAGATGCTTCATCCCCATTAATAGAATATCTAATATTATTCCATGACTATACTATACTTATCCTACTATCAATTCTAATAATAGTTGGGTATATTATAGCAACAATAATTAATAACAAGTTTATTAACAAAACCTTACTAGAGGGTCAAAACATTGAAATTATCTGAACAATTATTCCAATAATTACCTTAATATTTATTGCAACTCCTTCACTTAATCNNNNNNNNNNNNNTTTAGAGATGGATTAAGTGGATGGGTTTTAATATTTTTATTATTTATTTCTAGATTAACTATATTTATATCTGGTTTGGTGGCAAATTTTGAGTATGATTTAAAAAAAATTATTGCTTTATCTACTTTAAGTCAATTGGGTTTAATAATAAGAGTATTAGCTTTAGGGGAGAGAATATTAGCTTTTTTTCATATATTAATACATGCTTTATTTAAGGCATTATTATTTATATGTGCTGGTTGTATTATTCATAATATTAATAATTGTCAAGATATTCGATATATGGGTTCGTTGATTAATTTTATTCCATTAACTAGAAGATTTTTTAATATTTGTAATTTATCGTTATGTGGATTACCATTTTTATCTGGGTTTTATTCTAAGGATTTAATTTTAGAAATTATATCAATAGGGTATATAAATTTTTATATTTATTTTATTTATTATTTTTCTACAGGGTTGACAGTAATATATTCAGCACGTTTGTTATTTTATACTATATTTAGTGATTATAACGGGATTGGGTATTTTTCAATAGTTGATTCAAGTGAACAAATATTACGGGGGATAGGGGGTTTAATTTTTTTAGTTATTTTTGGTGGCAGACTTTCTAGATGATTAGTTTTTCCTACTCCTTATTTTATTTGTTTACCTTTAAGATTAAAATTAATAGTAGTTTTTGTTATTTTACTAGGGGGTTTATTTGGGTATATAATTTCTGATGTTAGTTTTAATGATTTATCTGGTTCTCTAATGTTTTATAATTTAAATTATTTTTTAAGTTCTATATGGAATTTAAATTATTTATCTACCTTTGGAGTAACATTTTATATTTTAAATATGGGTGATAAGTTTTATATATATATTGATCAAGGTTGATCTGAATATTATGGTAGGCAAAATTTATTTCTTAATATTAAAAGAGGTTCAATTTTTTTACAAAAGATTTTTTTAAATAATCTCAAGATTTTTTTAACTCTGTTTTTAATTTGAATTTGTTTAATATTTTTTT-ATTTTAATAGCTTA-TATTTAAAGTATAATATTGAAGATATTATGAAAGT-A--GATTACTTTAGA----------ATATTAATAAAAT-ATTAAATAATTAATTTTACAATGAAAA--TGTAAAG--TTTTT----------CTTAAACTATAT--TAAT------------------------------GAGAAATATAAACATATTAATGCTTA--AATAAAAGTTAGAAGC-TTTTTT-T---TAAATATTTCTTT
BM0072 CATGTCCTTTTGAT-GATGATTTAAGGTCTGATCTGCTCAATGAA-A---TTTAAATAGCCGCAGTATTTTGACTGTGCAAAGGTAGCATAATAATTAGTTTCTTAATTAGGAACTGGTATGAATGATTGGACAAGAGAATAGCTGTCTCTTTTTTAA-TTTTGTTGAATTTTATTTTTAAGTGAAAAAGCTTAAATTTGTATAAAAGACGAGAAGACCCTATAGAGTTT--AATATT-TTTAAT-TAAATTGGTATTAGAATT-TTATTTTGGTTAGAT-TTATTTGGTTGGGGTGATTTAAAGATTAACTAAATTCTTTAATAATTT-AATTAGTGATGTCTAAATTTTAAATCTATATTTTATAAATATAAAATAAATTACCTTAGGGATAACAGCGTAATTTTTCTTTAAAGTTCTTATTAAAAGAAAAGTTTGCGACCTCGATGTTGGATTAAAATTAATTTTTGGTGCAGTAACTTAAAAATTGGGTCTGTTCGACCTTTAAAATTTTACATGATCTGAGTTTAAACCGGTGTAAACCAGGTTGGATTCTATCTTTAGAAAG-TTAATATATTTTAGTACGAAAGGACCAAATATATATTATAT-TAATTGTTATTTTGGCAGATTAGTGTATTTGATTTAGAATCATTTTAAGT-AAAATTTTATTACAAGTAATATTTGAATTTATTAGATATATTATTAGTCTTTTGTTGTATGTTGATTTTTGTTATTTTTGTTTTAGTGGGGGTGGCCTTTTTTACTTTATTAGAGCGTAAGGTTTTAGGATATATTCAAATTCGTACCCACATTGTTACTCAAGAAAGAGGAAAAAAGGAAATTTTCGGACATATGGGAATAATTTATGCTATAGCAGCAATTGGAATCTTAGGATTTATTGTTTGAGCCCACCACATATTTACTGTAGGTATAGACGTCGATACCCGAGCTTACTTTACTTCAGCCACTATGATTATTGCTGTACCAACAGGAATTAAAATTTTCAGATGACTTGCCACAATACATGGAACGCAAATTTCCTTTTCCCCTCAAATACTTTGAGCTCTCGGATTTATTTTCCTTTTCACTCTTGGTGGACTAACGGGAGTTGTTTTAGCTAATTCATCAATTGATATTGT-ACTTCATGACACTTACTATGTAGTAGCCCACTTCCATTATGTTTTATCTATAGGAGCAGTATTTGCTATCATAGCGGGATTAGTACATTGATTCCCACTTTTCACTGGATTAACTATAAACAACAAACTTTTAAAAATTCAATTTACTACTATATTTATTGGAGTAAACACAACTTTCTTCCCTCAGCATTTCCTAGGATTAAGAGGCATACCTCGACGATACTCTGATTATCCAGACGCTTACCTCCCATGAAATGTTCTTTCATCAATTGGCTCTATAATTTCAACAAGAAGAATCATTTTCTTTATGTATATTATATGAGACGCTATAGCATCAAAAAACAAATCAATCTTTTCCAACCAAATAGACACCAACATTGAATGACTTCAAAAAACACCTCCTATAGAGCATAGATACAGAGAATTACCAATTCTGTCTAATTTCTAATGTGACAGAATAGTGTGATAAATTTAAGATTTATTTATAAAGTTT-ATCTTTCTTTAGAAATTCCTACATGATCCAGTTACATATTAATAGATGCAACTTCACCTTTAATAGAATATCTAATATTATTCCATGATTACACAATATTAATCCTGCTATCAATTCTAATAATTCTTGCATATATTATAACAACCATAATTAAAAATAAATTTATTAACAAAACTCTCCTAGAAGGACAAACAATTGAAATCATCTGAACAATCATCCCCATAATCACTTTAATATTTATTGCCACACCATCATTAAATTTGCTTTACCTAATTTTAGAGATGCACTAAGAAATTGGGTATTGATATTTTTATTATTTATCTCAAGTTTAACGATATTTATGTCGGGGTTGGTAGCAAACTTTGAATTTGATTTAAAGAAAATCATTGCTTTATCAACTCTTAGTCAGCTTGGTTTAATAATAAGAGTTTTAGCTTTAGGGGAAAGAATATTAGCATTTTTTCATCTGTTAATACATGCTTTATTTAAGGCTTTATTATTTATGTGTGCAGGTTGTATTATTCATAATATGAATAATTGTCAGGATATTCGTTATATGGGTTCTTTAGTAAATTTTTTACCCTTGACTAGAGGTTATTTTAATATTTGTAATATAGCCCTATGTGGGTTGCCTTTTTTATCAGGATTTTATTCAAAGGATTTGATTTTAGAATTTATATCAATAAGTTTTACTAATTTTTATATTTATTTTATTTTTTATTTTTCTACAGGTTTGACTGTTATGTATTCAGTTCGGTTGCTTTATTATACTATGATTGGAGATTTTAATGGATTAAATTATTTATCTATAAGAGATTCAAGAGATAAAATATTAAAGGGTATGGGGGGCCTGATTTTTTTAGTTATTTTTGGAGGAAGAATTACTAGATGATTAGTATTTCCAACACCTTATTTTATTTGTTTACCTTTATCCTTAAAAATAATAGTGATTTTTACTATTTTAATAGGGGGTTTTTTAGGTTATATTATTTCCAATATTAGTTATAGAGACTTATCTAAAACGTTATCATTTTATGGGTTATCATTTTTTTCAAGTTCAATGTGAAATTTGAATTATTTAAGTACTTTTGGTACGAGTTTTCATTTTTTGAACGCTGGTGAAAAGTATTATTCTTTAATTGATCAGGGTTGATCAGAATTTTATGGGAGACAGAATATATTTTTTAGTATTAAGGTTTCTTCGACATTTATACAGAAGATTTTTATAAATAATCTGAAAATTTTTCTTACATTATTTTTAATTTGGATTTGTTTGTTATTTTTTT-ATTTTAATAGCTTATTGTTTAAAGCATAATATTGAAGATATTAGGAAAGTAG--TTTTACTTTAAA----------ATATTTATAAAAT-A-GAAATATTTAATTTTACAATGAAAA--TGTAGTG--TTTTG---------TATTAAACTATAT--AAAT-------------------------------AGAAATACAAACATA-AATTGCTTT--TAAAAAAGTTAGAAGC-TTTTTT-TTAAAAAATATTTCTTT
BM0073 CATGTCCTTTTGAT-GATGATTTAAGGTCTGATCTGCTCAATGAA-A---TTTAAATAGCCGCAGTATTTTGACTGTGCAAAGGTAGCATAATAATTAGTTTCTTAATTAGGAACTGGTATGAATGATTGGACAAGAGAATAGCTGTCTCTTTTTTAA-TTTTGTTGAATTTTATTTTTAAGTGAAAAAGCTTAAATTTGTATAAAAGACGAGAAGACCCTATAGAGTTT--AATATT-TTTAAT-TAAATTGGTATTAGAATT-TTATTTTGGTTAGAT-TTATTTGGTTGGGGTGATTTAAAGATTAACAAAATTCTTTAATAATTT-AATTAGTGATGTCTAAATTTTAAATCTATATTTTATAAATATAAAATAAATTACCTTAGGGATAACAGCGTAATTTTTCTTTAAAGTTCTTATTAAAAGAAAAGTTTGCGACCTCGATGTTGGATTAAAATTAATTTTTGGTGCAGTAACTTAAAAATTGGGTCTGTTCGACCTTTAAAATTTTACATGATCTGAGTTTAAACCGGTGTAAACCAGGTTGGATTCTATCTTTAGAAAG-TTAATATATTTTAGTACGAAAGGACCAAATATATATTATAT-TAATTGTTATTTTGGCAGATTAGTGTATTTGATTTAGAATCATTTTAAGT-AAAATTTTATTACAAGTAATATTTGAATTTATTAGATATATTATTAGTCTTTTGTTGTATGTTGATTTTTGTTATTTTTGTTTTAGTGGGGGTGGCCTTTTTTACTTTACTAGAGCGTAAGGTTTTAGGATATATTCAAATTCGTACCCATATTGTAACTCAAGAAAGAGGAAAAAAGGAAATTTTCGGACATATAGGAATAATTTATGCTATAGCAGCAATTGGAATCTTAGGATTTATTGTTTGAGCCCACCACATATTTACTGTAGGTATGGACGTCGATACCCGAGCTTACTTTACTTCAGCCACTATGATTATTGCTGTACCAACAGGAATTAAAATTTTCAGATGACTTGCCACAATACATGGAACGCAAATTTCCTTTTCCCCTCAAATACTTTGAGCTCTCGGATTTATTTTCCTTTTCACTCTTGGTGGACTAACGGGAGTTGTTTTAGCTAATTCATCAATTGATATTGT-ACTTCATGACACTTACTATGTAGTAGCCCACTTCCATTATGTTTTATCTATAGGAGCAGTATTTGCTATCATAGCGGGATTAGTACATTGATTCCCACTTTTCACTGGATTAACTATAAACAACAAACTTTTAAAAATTCAATTTACTACTATATTTATTGGAGTAAACACAACTTTCTTCCCTCAGCATTTCCTAGGATTAAGAGGTATACCTCGACGATACTCTGATTATCCAGACGCTTACCTCCCATGAAATGTTCTTTCATCAATTGGCTCTATAATTTCAACAAGAAGAATCATTTTCTTTATGTATATTATATGAGACGCTATAGCATCAAAAAACAAATCAATCTTTTCCAACCAAATAGACACCAACATTGAATGACTTCAAAAAACACCTCCTATAGAGCATAGATACAGAGAATTACCAATTCTGTCTAATTTCTAATGTGACAGAATAGTGTGATAAATTTAAGATTTATTTATAAAGTTT-ATCTTTCTTTAGAAATTCCTACATGATCCAGTTACATATTAATAGATGCAACTTCACCTTTAATAGAATATCTAATATTATTCCATGATTACACAATATTAATCCTGCTATCAATTCTAATAATCGTTGCATATATTATAACAACCATAATTAAAAATAAATTTATTAACAAAACTCTCCTAGAAGGACAAACAATTGAAATCATCTGAACAATCATCCCCATAATCACTTTAATATTTATTGCCACACCATCATTAAATTTGCTTTACCTAATTTTAGAGATGCACTAAGAAATTGGGTATTGATATTTTTATTATTTATCTCAAGTTTAACGATATTTATGTCGGGGTTGGTAGCAAACTTTGAATTTGATTTAAAGAAAATCATTGCTTTATCAACTCTTAGTCAGCTTGGTTTAATAATAAGAGTTTTAGCTTTAGGGGAAAGAATATTAGCATTTTTTCATCTGTTAATACATGCTTTATTTAAGGCTTTATTATTTATGTGTGCAGGTTGTATTATTCATAATATGAATAATTGTCAGGATATTCGTTATATGGGTTCTTTAGTAAATTTTTTACCCTTGACTAGAGGTTATTTTAATATTTGTAATATAGCCCTATGTGGGTTGCCTTTTTTATCGGGATTTTATTCAAAGGATTTGATTTTAGAATTTATATCAATAAGTTTTACTAATTTTTATATTTATTTTATTTTTTATTTTTCTACAGGCTTGACTGTTATGTATTCAGTTCGGTTGCTTTATTATACTATGATTGGAGATTTTAATGGATTAAATTATTTATCTATAAGAGATTCAAGAGATAAAATATTAAAGGGTATGGGGGGGCTGATTTTTTTAGTTATTTTTGGAGGAAGAATTACTAGATGATTAGTATTTCCAACACCTTATTTTATTTGTTTACCTTTATCCTTAAAAATAATAGTGATTTTTACTATTTTAATAGGGGGTTTTTTAGGTTATATTATTTCCAATATTAGTTATAGAGACTTATCTAAAACGTTATCATTTTATGGGTTATCATTTTTTTCAAGTTCAATGTGAAATTTAAATTATTTAAGTACTTTTGGTACGAGTTTTCATTTTTTGAACGCTGGTGAAAAGTATTATTCTTTAATTGATCAGGGTTGATCAGAATTTTATGGGAGACAGAATATATTTTTTAGTATTAAGGTTTCTTCGACATTTATACAGAAGATTTTTATAAATAATCTGAAAATTTTTCTTACATTATTTTTAATTTGGATTTGTTTGTTATTTTTTT-ATTTTAATAGCTTATTGTTTAAAGCATAATATTGAAGATATTAGGAAAGTAG--TTTTACTTTAAA----------ATATTTATAAAAT-A-GAAATATTTAATTTTACAATGAAAA--TGTAGTG--TTTTG---------TATTAAACTATAT--AAAT-------------------------------AGAAATACAAACATA-AATTGCTTT--TAAAAAAGTTAGAAGC-TTTTTT--TAAAAAATATTTCTCT
BM0074 CATGTCCTTTTGAT-GATGATTTAAGGTCTGATCTGCTCAATGAA-A---TTTAAATAGCCGCAGTATTTTGACTGTGCAAAGGTAGCATAATAATTAGTTTCTTAATTAGGAACTGGTATGAATGATTGGACAAGAGAATAGCTGTCTCTTTTTTAA-TTTTGTTGAATTTTATTTTTAAGTGAAAAAGCTTAAATTTGTATAAAAGACGAGAAGACCCTATAGAGTTT--AATATT-TTTAAT-TAAATTGGTATTAGAATT-TTATTTTGGTTAGAT-TTATTTGGTTGGGGTGATTTAAAGATTAACTAAATTCTTTAATAATTT-AATTAGTGATGTCTAAATTTTAAATCTATATTTTATAAATATAAAATAAATTACCTTAGGGATAACAGCGTAATTTTTCTTTAAAGTTCTTATTAAAAGAAAAGTTTGCGACCTCGATGTTGGATTAAAATTAATTTTTGGTGCAGTAACTTAAAAATTGGGTCTGTTCGACCTTTAAAATTTTACATGATCTGAGTTTAAACCGGTGTAAACCAGGTTGGATTCTATCTTTAGAAAG-TTAATATATTTTAGTACGAAAGGACCAAATATATATTATAT-TAATTGTTATTTTGGCAGATTAGTGTATTTGATTTAGAATCATTTTAAGT-AAAATTTTATTACAAGTAATATTTGAATTTATGAGATATATTATTAGTCTTTTGTTGTATGTTGATTTTTGTTATTTTTGTTTTAGTGGGGGTGGCCTTTTTTACTTTATTAGAGCGTAAGGTTAAAGGATATATTCAAATTCGTACCCATATTGTAACTCAAGAAAGAGGAAAAAAGGAAATTTTCGGACATATAGGAATAATTTATGCTATAGCAGCAATTGGAATCTTAGGATTTATTGTTTGAGCCCACCACATATTTACTGTAGGTATGGACGTCGATACCCGAGCTTACTTTACTTCAGCCACTATGATTATTGCTGTACCAACAGGAATTAAAATTTTCAGATGACTTGCCACAATACATGGAACGCAAATTTCCTTCTCCCCTCAAATACTTTGAGCTCTCGGATTTATTTTCCTTTTCACTCTTGGTGGACTGACGGGAGTTGTTTTAGCTAATTCATCAATTGATATCGT-ACTTCATGACACTTACTATGTAGTAGCCCACTTCCATTATGTTTTATCTATAGGAGCAGTATTTGCTATCATAGCTGGATTAGTACATTGATTCCCACTTTTCACTGGATTAACTATAAACAACAAACTTTTAAAAATTCAATTCACTACTATATTTATTGGAGTAAACACAACTTTCTTCCCTCAGCATTTCCTAGGATTAAGAGGCATGCCTCGACGATACTCTGATTATCCAGACGCTTACCTCCCATGAAATGTTCTTTCATCAATTGGCTCTATAATTTCAACAAGAAGAATCATTTTCTTTATGTATATTATATGAGACGCTATAGCATCAAAAAACAAATCAATCTTTTCCAACCAAATAGACACCAACATTGAATGACTTCAAAAAACACCTCCTATAGAGCATAGATACAGAGAATTACCAATTCTGTCTAATTTCTAATGTGACAGAATAGTGTGATAAATTTAAGATTTATTTATAAAGTTT-ATCTTTCTTTAGAAATTCCTACATGATCCAGTTACATATTAATAGATGCAACTTCACCTTTAATAGAATATCTAATATTATTCCATGATTACACAATATTAATCCTGCTATCAATTCTAATAATCGTTGCATATATTATAACAACCATAATTAAAAATAAATTTATTAACAAAACTCTCCTAGAAGGACAAACAATTGAAATCATCTGAACAATCATCCCCATAATCACTTTAATATTTATTGCCACACCATCATTAAATTTGCTTTACCTAATTTTAGAGATGCATTAAGAAATTGGGTATTGATATTTTTATTATTTATCTCAAGTTTAACGATATTTATGTCGGGGTTGGTAGCAAACTTTGAATTTGATTTAAAGAAAATCATTGCTTTATCAACTCTTAGTCAGCTTGGTTTAATAATAAGAGTTTTAGCTTTAGGGGAAAGAATATTAGCATTTTTTCATCTGTTAATACATGCTTTATTTAAGGCTTTATTATTTATGTGTGCAGGTTGTATTATTCATAATATGAATAATTGTCAGGATATTCGTTATATGGGTTCTTTAGTAAATTTTTTACCCTTGACTAGAGGTTATTTTAATATTTGTAATATAGCCCTATGTGGGTTGCCTTTTTTATCGGGATTTTATTCAAAGGATTTGATTTTAGAATTTATATCAATAAGTTTTACTAATTTTTATATTTATTTTATTTTTTATTTTTCTACAGGTTTGACTGTTATGTATTCAGTTCGGTTGCTTTATTATACTATGATTGGAGATTTTAATGGATTAAATTATTTATCTATAAGAGATTCAAGAGATAAAATATTAAAGGGTATAGGGGGGCTGATTTTTTTAGTTATTTTTGGAGGAAGAATTACTAGATGATTAGTATTTCCAACACCTTATTTTATTTGCTTACCTTTATCCTTAAAAATAATAGTGATTTTTACTATTTTAATAGGGGGTTTTTTAGGTTATATTATTTCCAATATTAGTTACAGAGACTTATCTAAAACGTTATCATTTTATGGGTTATCATTTTTTTCAAGTTCAATGTGAAATTTAAATTATTTAAGTACTTTTGGTACGAGTTTTCATTTTTTGAACGCTGGTGAAAAGTATTATTCTTTAATTGATCAGGGTTGATCAGAATTTTATGGGAGACAGAATATATTTTTTAGTATTAAGGTTTCTTCTACATTTATACAGAAGATTTTTATAAATAATCTGAAAATTTTTCTTACATTATTTTTAATTTGGATTTGTTTGTTATTTTTTT-ATTTTAATAGCTTATTGTTTAAAGCATAATATTGAAGATATTAGGAAAGTAG--TTTTACTTTAAA----------ATATTTATAAAAT-A-GAAATATTTAATTTTACAATGAAAA--TGTAGTG--TTTTG---------TATTAAACTATAT--AAAT-------------------------------AGAAATACAAACATA-AATTGCTTT--TAAAAAAGTTAGAAGC-TTTTTT--TTAAAAATATTTCTCT
BM0075 CATGTCCTTTTGAT-AATGATTTAAGGTCTAATCTGCTCAATGAA-A---TTTAAATAGCCGCAGTATTTTGACTGTGCAAAGGTAGCATAATAATTAGTTTCTTAATTAGGAACTGGTATGAATGATTGGACAAGAGAATAGCTGTCTCTTTTTTAA-TTTTGTTGAATTTTATTTTTAAGTGAAAAAGCTTAAATTTGTATAAAAGACGAGAAGACCCTATAGAGTTT--AATATT-TTTAAT-TAAATTAATATTAGAATT-TTATTTTGGTTAGAT-TTATTTGGTTGGGGTGATTTAAAGATTAACTAAATTCTTTAATAATTT-AATTAGTGATGTCTAAATTTTAAATCTATATTTTATAAATATAAAATAAATTACCTTAGGGATAACAGCGTAATTTTTCTTTAAAGTTCTTATTAAAAGAAAAGTTTGCGACCTCGATGTTGGATTAAAATTAATTTTTGGTGCAGTAACTTAAAAATTGGGTCTGTTCGACCTTTAAAATTTTACATGATCTGAGTTTAAACCGGTGTAAACCAGGTTGGATTCTATCTTTAGAAAA-TTAATATATTTTAGTACGAAAGGACCAAATATATATTATAT-TAATTGTTATTTTGGCAGATTAGTGTATTTGATTTAGAATCATTTTAAGT-AAAATTTTATTACAAGTAATATTTGAATTTATTAGATATATTATTAGTCTTTTTTTGTATATTAATTTTTATTATTTTTGTTTTAGTAGGGGTGGCTTTTTTTACTTTATTAGAACGAAAGGTTAAAGGATATATTCAAATTCGTACCCATATTGTAACTCAAGAAAGAGGAAAAAAGGAAATTTTTGGACATATAGGAATAATTTATGCAATAGCAGCAATTGGAATTTTAGGATTTATTGTTTGAGCCCACCATATATTTACTGTAGGTATAGATGTTGATACACGAGCTTACTTTACATCAGCAACTATAATTATTGCTGTACCAACAGGAATTAAAATTTTCAGATGACTTGCTACAATACATGGAACGCAAATTTCCTTCTCCCCTCAAATACTTTGAGCTTTAGGATTTATTTTCCTTTTTACTCTCGGTGGATTAACAGGAGTTGTTTTAGCTAATTCATCAATTGATATTGT-CCTTCATGACACTTATTATGTAGTAGCCCACTTCCATTATGTTTTATCCATAGGAGCTGTATTCGCTATCATAGCCGGATTAGTCCATTGATTTCCCCTTTTTACAGGATTAACCATAAACAATAAGCTTTTAAAAATTCAATTTACTACTATATTTATTGGAGTAAACACAACTTTCTTTCCGCAACATTTCCTAGGATTAAGAGGAATACCTCGACGATACTCAGATTATCCAGACGCTTACCTTCCATGAAACGTTCTCTCATCAATCGGCTCTATAATTTCAACAAGAAGAATCATTTTCTTTATATATATTATATGAGACGCTATAGCATCAAAAAACAAATCAATCTTTTCCAACCAAATAGACACCAACATTGAATGACTTCAGAAAACACCTCCTATAGAGCATAGATACAGAGAATTACCAATTCTGTCTAATTTCTAATGTGACAGAATAGTGTGATAAATTTAAGATTTATTTATAAAGTTT-ATCTTTCTTTAGAAATTCCTACATGATCCAGTTACATATTAATAGATGCAACTTCACCTTTGATAGAATATCTAATATTATTCCATGATTATACAATATTAATTTTGCTATCAATTCTGATAATCGTTGCATATATTATAACAACTATAATTAAAAATAAATTTATTAACAAAACCCTCCTTGAAGGACAAACTATTGAAATTATCTGAACAATTATCCCCATAATTACTTTAATATTTATTGCAACACCATCATTAAATTTGCTTTACCTAATTTTAGGGATGCTTTAAGAAGTTGGGTATTAATATTTTTATTATTTATTTCAAGTTTAACAATATTTATATCAGGATTAGTAGCAAATTTTGAATATGATTTAAAAAAAATTATTGCTTTATCAACTTTAAGTCAGCTTGGATTGATAATAAGAGTTTTAGCTTTAGGTGAAAGAATATTAGCATTTTTTCATTTATTAATACATGCTTTATTTAAGGCTTTATTATTTATATGTGCTGGTTGTATTATTCATAATATAAACAATTGTCAGGATATTCGTTATATAGGTTCTTTAGTTAATTTTTTACCTTTGACTAGAGGTTATTTTAATATTTGTAATATAGCTTTATGTGGATTGCCTTTTTTATCAGGATTTTATTCAAAGGATTTGATTCTTGAATTTATATCAATGAGTTTCGTTAATTTTTATATTTATTTTATTTTTTATTTTTCTACAGGTTTAACAGTTATGTATTCAGTTCGTTTGCTTTATTACACTATGATTGGGGATTTTAATGGGTTAAATTATTTGTCAATAAGGGATTCAAGAGAAAAAATATTAAAGGGTATGGGGGGATTAATTTTTTTAGTTATCTTCGGAGGAAGAGTTACTAGATGATTAGTTTTTCCAACACCTTATTTTATTTGTTTACCTTTATCTATGAAAATAATAGTTGTTTTTACTATTTTAATGGGGGGCTTTTTAGGTTATATTATTTCCAATATTAGTTATAGAGATTTATCTAAAACCCTATCATTCTATGGATTATCATTTTTTTCAAGTTCAATGTGAAATTTAAATTATTTAACTACTTTTGGGACGAGCTTTTATTTTTTAAATGCAGGTGAAAAATATTATTCTTTAATTGATCAAGGTTGGTCAGAATTTTATGGAAGACAAAATGTATTTTATAGTATTAAGATTTCTTCTACATTTATACAGAAGATTTTTATAAATAATCTAAAAATTTTTCTTACATTATTCTTAATTTGGATTTGTTTGTTATTTTTTT-ATTTTAATAGCTTATTGTTTAAAGCATAATATTGAAGATATTAGGAAAGTAG--TTTTACTTTAAA----------ATATTTATAAAAT-A-GGAATATTTAATTTTACAATGAAAA--TGTAATG--TTTTA---------AGTTAAACTATAT--AAAT-------------------------------AGAAATACAAACATG-AATTGCTTT--TAAAAAAGTTAGAAGC-TTTTTT-TTAAAAAATATTTCTTT
BM0076 CATGTCCTTTTGAT-AATGATTTAAGGTCTAATCTGCTCAATGAA-A---TTTAAATAGCCGCAGTATTTTGACTGTGCAAAGGTAGCATAATAATTAGTTTCTTAATTAGGAACTGGTATGAATGATTGGACAAGAGAATAGCTGTCTCTTTTTTAA-TTTTGTTGAATTTTATTTTTAAGTGAAAAAGCTTAAATTTGTATAAAAGACGAGAAGACCCTATAGAGTTT--AATATT-TTTAAT-TAAATTAATATTAGAATT-TTATTTTGGTTAGAT-TTATTTGGTTGGGGTGATTTAAAGATTAACTAAATTCTTTAATAATTT-AATTAGTGATGTCTAAATTTTAAATCTATATTTTATAAATATAAAATAAATTACCTTAGGGATAACAGCGTAATTTTTCTTTAAAGTTCTTATTAAAAGAAAAGTTTGCGACCTCGATGTTGGATTAAAATTAATTTTTGGTGCAGTAACTTAAAAATTGGGTCTGTTCGACCTTTAAAATTTTACATGATCTGAGTTTAAACCGGTGTAAACCAGGTTGGATTCTATCTTTAGAAAA-TTAATATATTTTAGTACGAAAGGACCAAATATATATTATAT-TAATTGTTATTTTGGCAGATTAGTGTATTTGATTTAGAATCATTTTAAGT-AAAATTTTATTACAAGTAATATTTGAATTTATTAGATATATTATTAGTCTTTTTTTGTATATTAATTTTTATTATTTTTGTTTTAGTAGGGGTGGCTTTTTTTACTTTACTAGAACGAAAGGTTAAAGGATATATTCAAATTCGTACCCATATTGTTACTCAAGAAAGAGGAAAAAAGGAAATTTTTGGACATATAGGAATAATCTATGCAATAGCAGCAATTGGAATTTTAGGATTTATTGTTTGAGCCCACCATATATTTACTGTAGGTATAGATGTTGATACACGAGCTTACTTTACATCAGCAACTATAATTATTGCTGTACCAACAGGAATTAAAATTTTCAGATGACTTGCTACAATACATGGAACGCAAATTTCCTTCTCCCCTCAAATACTTTGAGCTTTAGGATTTATTTTCCTTTTTACTCTCGGTGGATTAACAGGAGTTGTTTTAGCTAATTCATCAATTGATATTGT-CCTTCATGACACTTATTATGTAGTAGCCCACTTCCATTATGTTTTATCCATAGGAGCTGTATTCGCTATCATAGCCGGATTAGTACATTGATTTCCCCTTTTTACAGGATTAACCATAAACAATAAGCTTTTAAAAATTCAATTTACTACTATATTTATTGGAGTAAACACAACTTTCTTTCCGCAACATTTCCTAGGATTAAGAGGAATACCTCGACGATACTCAGATTATCCAGACGCTTACCTTCCATGAAACGTTCTCTCATCAATCGGCTCTATAATTTCAACAAGAAGAATCATTTTCTTTATATATATTATATGAGACGCTATAGCATCAAAAAACAAATCAATCTTTTCCAACCAAATAGACACCAACATTGAATGACTTCAAAAAACACCTCCTATAGAGCATAGATACAGAGAATTACCAATTCTGTCTAATTTCTAATGTGACAGAATAGTGTGATAAATTTAAGATTTATTTATAAAGTTT-ATCTTTCTTTAGAAATTCCTACATGATCCAGTTACATATTAATAGATGCAACTTCACCTTTGATAGAATATCTAATATTATTCCATGATTATACAATATTAATTTTGCTATCAATTCTGATAATCGTTGCATATATTATAACAACTATAATTAAAAACAAATTTATTAACAAAACCCTCCTTGAAGGACAAACTATTGAAATTATCTGAACAATTATCCCCATAATTACTTTAATATTTATTGCAACACCATCATTAAATTTGCTTTACCTAATTTTAGGGATGCTTTAAGAAGTTGGGTATTAATATTTTTATTATTTATTTCAAGTTTAACAATATTTATATCAGGATTAGTAGCAAATTTTGAATATGATTTAAAAAAAATTATTGCTTTATCAACTTTAAGTCAGCTTGGATTGATAATAAGAGTTTTAGCTTTAGGTGAAAGAATATTAGCATTTTTTCATTTATTAATACATGCTTTATTTAAGGCTTTATTATTTATATGTGCTGGTTGTATTATTCATAATATAAACAATTGTCAGGATATTCGTTATATAGGTTCTTTAGTTAATTTTTTACCTTTGACTAGAGGTTATTTTAATATTTGTAACATAGCTTTATGTGGATTGCCTTTTTTATCAGGATTTTATTCAAAGGATCTGATTCTTGAATTTATATCAATGAGTTTCGTTAATTTTTATATTTATTTTATTTTTTATTTTTCTACAGGTTTAACAGTTATGTATTCAGTTCGTTTGCTTTATTACACTATGATTGGGGATTTTAATGGGCTAAATTATTTGTCAATAAGGGATTCAAGAGAAAAAATATTAAAGGGTATGGGGGGATTAATTTTTTTAGTTATCTTCGGAGGAAGAGTTACCAGATGATTAGTTTTTCCAACACCTTATTTTATTTGTTTACCTTTATCTATGAAAATAATAGTTGTTTTTACTATTTTAATGGGGGGCTTTTTAGGTTATATTATTTCTAATATTAGTTATAGAGATTTATCTAAAACTCTATCATTCTATGGATTATCATTTTTTTCAAGTTCAATGTGAAATTTAAATTATTTAACTACTTTTGGGACGAGCTTTTATTTTTTAAATGCAGGTGAAAAATATTATTCTTTAATTGATCAAGGTTGGTCAGAATTTTATGGAAGACAAAATGTATTTTATAGTATTAAGATTTCTTCTACATTTGTACAGAAGATTTTTATAAATAATCTAAAAATTTTTCTTACATTATTCTTAATTTGGATTTGTTTGTTATTTTTTT-ATTTTAATAGCTTATTGTTTAAAGCATAATATTGAAGATATTAGGAAAGTAG--TTTTACTTTAAA----------ATATTTATAAAAT-A-GGAATATTTAATTTTACAATGAAAA--TGTAATG--TTTTA---------AGTTAAACTATAT--AAAT-------------------------------AGAAATACAAACATG-AATTGCTTT--TAAAAAAGTTAGAAGC-TTTTTT-TTAAAAAATATTTCTTT
BM0081 CATGTCCTTTTGAT-TTTAATTTAAGGTCTAATCTGCTCAATGAA-A---TTTAAATAGCCGCAGTATTTTAACTGTGCAAAGGTAGCATAATAATTAGTTTCTTGATTAGGAACTGGTATGAATGATTGGACAAGAAAATTTCTGTCTCTTTTTTAA-TATTTTTGAATTTTATTTTTAAGTGAAAAAGCTTAAATTAATATGAAAGACGAGAAGACCCTATAGAGTTT--AATATT-AATAAT-TAATCTTTAATTAGAATG-GGGTTTTAAATTATTATTATTTGGTTGGGGTGATTTAAAGATAAATTAAATTCTTTAATATAAA-AATTGGTGATATCTAAATTTTAAATCTATATTTTATAAATATAAAATAAATTACCTTAGGGATAACAGCGTAATTTTTCTTAAAAGTTCTTATTGAAAGAAAAGTTTGCGACCTCGATGTTGGATTAAAATTAATTTTTGGTGCAATAACTTAAAAATTGGGTCTGTTCGACCTTTAAAATTTTACATGATCTGAGTTTAAACCGGTGTGAGCCAGGTTGGATTCTATCTTTAGATTG-TTAATATATTTTAGTACGAAAGGACCAAATATATATTAAAT-TAATTGTTATTTTGGCAGATTAGTGTATTTGATTTAGAATCATTTTAAGT-AAAATTTTATTACAAGTAATATTTGAATTTATTAGATATAATTTTAGTTTTTTTATGTATATTAATTTTTATTATTTTTGTTCTTGTTGGTGTTGCATTTTTTACTTTAATAGAGCGTAAAGTTTTAGGATATATTCAAATTCGTACTCATATTGTTACACAAGAAAGAGGAAAAAAGGAAATTTTTGGACATATAGGAATAATTTACGCTATAGCAGCAATTGGTATTCTAGGATTTATTGTATGAGCACACCATATATTTACTGTCGGAATAGATGTTGATACACGAGCTTATTTCACATCAGCAACTATAATTATTGCAGTACCAACAGGTATTAAAATTTTTAGATGACTTGCAACTATACATGGAACTCAAATTTCTTTCTCTCCTCAAATAATATGAGCCCTAGGATTTATTTTTTTATTCACTTTAGGAGGATTAACAGGAGTAGTTTTAGCTAACTCATCAATTGATATTGT-TCTCCATGATACATATTATGTAGTTGCTCATTTCCACTATGTACTTTCTATAGGAGCTGTATTTGCTATTATAGCTGGATTAGTCCATTGATTTCCTTTATTTACTGGATTAACAATAAACAATAAACTACTAAAAATTCAATTCGCAACAATATTTATTGGAGTAAATACAACATTTTTCCCACAACACTTTTTAGGATTAAGAGGTATACCTCGACGATATTCTGATTACCCTGATGCATATCTTCCATGAAATGTTTTATCATCTATTGGATCTATAATTTCTACTAGAAGAATCATTTTCTTCATATATATTATATGAGACGCATTTGCATGTAAAAACAAATCAATCTTTTCAAATCAAATAGATACTAACATTGAATGATTTCAAAAAACTCCCCCAATAGAGCATAGATATAGAGAACTTCCAATTCTGTCAAACTTCTAATGTGACAGAATAGTGTGATAAATTTAAGATTTATTTATAAAGTTA-ATCTTTCTTTAGAAATACCAACATGATCCAATTATATATTATTAGATGCTACATCACCATTGATAGAATACTTAATATTATTTCATGACTATACAATATTAATTCTTTTATCTATTTTAATAATAGTTGCATATATTATAACAACTATAATTAAAAATAAATTTATTAATAAAACCTTATTAGAAGGACAAACAATTGAAATCATCTGGACAATTATTCCAATAATTACTCTTATATTCATTGCTACCCCATCCCTTAATCTATTGTATTTAATTTTAGAGATGCTTTAAGAAGATGAGTTTTAATAATTTTATTGTTTATAAGAAGATTAACGATATTTATATCAGGTTTAATTGCTAATTATGAATATGATTTAAAAAAAATTATTGCTCTTTCTACTTTAAGTCAATTAGGGTTAATATTAAGAGTTTTAGCTTTAGGTGAGAGAATATTAGCTTTTTTTCATTTATTAATACATGCTTTATTTAAGGCTTTATTATTTATATGTGCTGGTTGTATTATTCATAATATAAATAATTGTCAAGATATTCGTTATATAGGTTCTTTAGTAAATTTCATTCCTTTAACAAGAAGATTTTTTAATATTTGTAATTTATCTTTATGTGGTTTACCATTTTTATCAGGATTTTATTCTAAGGATTTAATTTTGGAATTTATGTCAATAAGATATATAAATTTTTATATTTATTTTATTTTTTATTTTTCTACAGGTTTAACAGTTATATATTCTATACGTTTAGTTTATTATACTATGTTTGGGGATTATAATAGATTAAGATATATATCAATTTTGGATTCTAGAGATAAAATACTAAAAGGGATAGGAGGTTTAATTTTATTAGTTATTTTTGGTGGAAGAATTATAAGATGATTAGTTTTTCCTACTCCTTATTTTATTTGTTTACCTTTTTTAATAAAATTAATAGTTTTATTTACAGTATTTTTAGGAGGTTTTTTTGGATTTATTATTTCTAATATTAATTTTAATGATTTATCTAAGACTATAAATTTTTATAATTTATCTTTTTTTTTTAGGTCAATATGAAATTTAAATTATCTGTCAACATTTGGAACTTCATTTTATTTTTTAAATATGGGGGAAAAGTTTTATTCTTTTATTGATCAAGGCTGATCAGAATATTATGGTAGACAAAATATATTTATAAGGATTAAGAATTCCTCTATTTTTATTCAAAAAATCTTTATAAATAATATTAAGATTTTTTTAACTTTATTTTTAATTTGAATTTGTTTATTATTTTTTT-ATTTTAATAGCTTA-TATTTAAAGTATAATATTGAAGATATTAGGAAAGTAA--ATTTACTTTAAA----------ATATTTATAAAAT-A-ATAATATTTAATTTTACAATGAAAA--TGTAATG--TTTT----------AATTAAACTATAT--AAATACGA-------------A-----------TTAGAAATATAAACATATTAATGCTTT--TTAAAAAGTTAGAAGC-TTTTTT-T---TAAGTATTTCTTT
BM0093 CATGTCCTTTTGAG-TATAATTTAAGGTCTAATCTGCTCAATGAA-A---TTTAAATAGCCGCAGTATTTTGACTGTGCAAAGGTAGCATAATAATTAGTTTCTTGATTAGAGGCTGGTATGAATGATTGGACAAGAAAATTTCTGTCTCTTTTTCAG-ATTTTTTGAATTTTATTTTTAAGTGAAAAAGCTTAAATTTTTATAAAAGACGAGAAGACCCTATAGAGTTT--AATATTTTTAGGT-TAATTTAATATTAGAATT-TAATTTAATTTAAGT-TTATTTGGTTGGGGTGATTTGGAGATTTGATAAATTCTTTAAAGTTTA-AATTGGTGATTTCTAAATTTTAAATCTATATTTTATAAATATAAAATAAATTACCTTAGGGATAACAGCGTAATTTTTCTTTATAGTTCTTATTGAAAGAAAAGTTTGCGACCTCGATGTTGGATTAAAATTAATTTTTGGTGCAGTAGCTTAAAAATTAGGTCTGTTCGACCTTTAAAATTTTACATGATCTGAGTTTAAACCGGTGTAAACCAGGTTGGATTCTATCTTTAGAAAT-ATAATATATTTTAGTACGAAAGGACAGGGTATATATTAAAT-TAATTGTTATTTTGGCAGATTAGTGTATTTGATTTAGAATCATTTTAAGTAAAATTTATATTACAGGTAATATTTGAGATTTTTAGATTATTTTTTAATTTTTCTATGTATATTTATTATAATTGTATTTGTTCTTGTTGGGGTAGCTTTTTTCACTTTGTTGGAGCGTAAAGTTTTAGGATATATTCAAATTCGTACCCACATTGTTACACAAGAAAGAGGAAAAAAGGAAATTTTTGGACATATAGGAATAATTTACGCAATAGCAGCAATTGGAATCCTTGGATTTATTGTATGAGCTCATCACATATTCACAGTGGGAATAGATGTTGACACACGAGCATATTTTACATCAGCCACAATAATTATTGCAGTTCCAACAGGAATTAAAATTTTCAGTTGACTAGCAACAATACACGGAACACAAATATCATTCTCACCACAAATAATATGAGCTATAGGATTCATTTTCCTATTCACATTAGGTGGATTAACTGGAGTAGTATTAGCAAACTCATCAATTGATATCAT-TTTACACGACACATATTACGTAGTAGCACATTTCCATTATGTACTCTCTATAGGAGCAGTATTTGCTATTATGGCAGGAATTATTCACTGATTCCCGCTATTCACAGGAATCACCATAAACAATAAATTATTAAAAATCCAATTCGTAACAATATTTATTGGAGTAAACTCAACATTCTTCCCCCAACATTTTCTAGGATTAAGAGGAATACCTCGACGATATTCTGATTACCCAGATGCATATTTAACCTGAAACGTAATCTCATCAATTGGATCAATAATCTCAACAAGAAGAATTATCTTCTTCATATACATTATATGAAATGCAATAGCATTAAAAAATAAATCAATCTTCTCAAACCAAATAGATACAAATCTTGAATGATTACAAAAAAATCCACCTATAGAACATAGATATGCAGAACTACCAATCCTGTCAAACTTCTAATGTGACAGAATAGTGTGATAAATTTAAGATTTATTTATAAAGTTA-ATCTTTCTTTAGAAGTATCGACATGAAAAAGTTATACCCTTCTTGATGCTACATCCCCATTAATAGAATATTTAATATTATTTCACGACTACACAATACTTATCCTCTTATCAATCTTAATAACAGTAGGCTATATTATAGCAACAATAATAAAAAACAAATTCATTAATAAAACATTATTAGAAGGACAAACAATTGAAATCATTTGAACAATTATCCCAATAATTACATTAATATTTATTGCAACACCATCATTAAATCTTTTATATTTAATTTTAGAGATGGTTTAAGAGGTTGGGTATTAATATTTTTATTATTTATTTCCAGGTTAACTATATTTATATCTGGTTTGGTGGCTAATTTTGAATATGATTTAAAAAAAATTATTGCTTTATCTACTTTAAGTCAATTAGGTTTAATGATAAGAGTTTTGGCTCTAGGAGAAAGTATATTAGCTTTTTTTCATATATTAATGCATGCTTTATTTAAGGCTTTATTATTTATATGTGCTGGTTGTATTATTCATAGTATTAATAATTGTCAAGATATTCGTTATATAGGTTCACTAGTGAATTTTATTCCTATAACTAGTAGATTTTTTAATATTTGTAATTTATCATTGTGTGGTTTACCTTTTTTGTCGGGATTTTATTCTAAAGATTTAATTTTGGAATTTATATCTATAGGGTATATAAATTTTTATGTATATTTTATTTTTTATTTTTCTACAGGATTAACAGTAATGTATTCTATACGTTTATTATATTATACTATATTTGGAGATTACAATGGGGTTAGTTATTTTTCAATAACTGATTCCAGAGATAAAATATTGCGCGGGATAGGGGGTTTAATCTTTTTAGTTATTTTTGGTGGGAGAATTTCCAGGTGATTAGTTTTTCCTACTCCTTATTTTATTTGTTTACCTTTAAATATAAAGTTAATAGTAGTTTTTACAATTTTATTGGGGGGGTTATTTGGTTATATAATAACAGATATTAGTTTTAGTGATTTGTCAAATTCTTTAATTTTTTATAATTTATCTTATTTTTTAAGTTCTATATGAAATTTAAATTATTTATCTACTTTTGGAGTTTCATATTATGTTTTGAATGTTGGCGATAAGTTTTATTCTTATGTTGATCAAGGTTGATGTGAATATTATGGTAGTCAAAATATATTTTTGAATATTAAGAGAGTTTCAATTTTTATACAGAAAATTTTTATAAATAATCTTAAGATTTTTTTAAGATTATTTTTAATTTGAATTTGTTTATTATTTTTTT-ATTTTAATAGCTTA-TGTTTAAAGTATAATATTGAAGATATTATGAAGGTAA--ATTTACTTTAAA----------ATATTTATAAAAT-ATTTGATATTTAATTCTACAATGAAAA--TGTAATG--TTTTT----------CTTAAACTATAT--TAAT------------------------------AAGAAATATAAACATATTAATGCTTA--ATTAAAAGTTAGAAGC-TTTTTT-----TAGATATTTCTTT
BM0094 CATGTCCTTTTGAA-TATAATTTAAGGTCTAATCTGCTCAATGAA-G---TTTAAATAGCCGCAGTATTTTGACTGTGCAAAGGTAGCATAATAATTAGTTTCTTGATTAGAAGCTGGAATGAATGATTGGACAAGAAAATTTCTGTCTCTTTTTCAG-ATTTTTTGAATTTTATTTTTAAGTGAAAAAGCTTAAATTTTTATAAAAGACGAGAAGACCCTATAGAGTTT--AATATTTTTAAAT-GAATTTAATATTAGAATT-TAATTTTATTTAATT-TTATTTGGTTGGGGTGATTTAAAGATTTGACAAATTCTTTAATATGTG-AATTGGAGATTTCTAAATTTTAAATCTATATTTTATAAATATAAAATAAATTACCTTAGGGATAACAGCGTAATTTTTCTTTATAGTTCTTATTGAAAGAAAATTTTGCGACCTCGATGTTGGATTAAAATTAATTTTTGGTGCAGTAGCTTAAAAATTAGGTCTGTTCGACCTTTAAAATTTTACATGATCTGAGTTTAAACCGGTGTAAACCAGGTTGGATTCTATCTTTAGAAAG-ATAATATATTTTAGTACGAAAGGACAGAATATATATTAAAT-TAATTGTTATTTTGGCAGATTAGTGTATTTGATTTAGAATCATTTTAAGT-AAATTTATATTACAGGTAATATTTGAGTTTTTTAGATTATTTTTTAATTTTTTTATGTATATTAATTATAGTTATTTTTATTCTTGTTGGGGTAGCATTTTTTACTTTATTGGAGCGTAAGGTTTTAGGATATATTCAAATTCGTACCCACATTGTTACCCAAGAAAGAGGAAAAAAAGAAATTTTTGGACATATAGGAATAATTTATGCTATAGCAGCAATTGGAATTCTAGGATTTATTGTTTGAGCCCATCACATATTCACAGTAGGAATAGACGTAGACACACGAGCATACTTTACATCAGCCACAATAATTATCGCAGTACCAACAGGAATTAAAATTTTTAGTTGATTAGCAACAATACATGGAACACAAATCTCATTTTCACCTCAAATAATATGAGCAATAGGGTTTATTTTCCTATTTACATTAGGAGGATTAACTGGAGTAGTGTTAGCAAACTCATCAATTGATATTAT-CCTACACGATACATATTATGTAGTAGCCCATTTTCATTATGTACTCTCAATAGGAGCAGTATTTGCTATCATAGCAGGAATTATTCACTGATTCCCACTATTTACAGGAATTACAATAAATAATAAACTACTAAAAATCCAATTTGTAACAATATTTATTGGAGTAAACTCAACATTTTTCCCCCAACACTTCTTAGGATTAAGAGGAATACCTCGACGATACTCAGATTACCCTGACGCATATCTACCTTGAAATGTAATTTCATCAATTGGATCAATAATTTCAACAAGAAGAATCATCTTTTTTATATATATTATATGAGATGCAATAGCATCAAAAAACAAATCAATCTTTTCCAACCAAATAGACACTCAACTTGAATGATTACAAAAAAATCCACCCATAGAACATAGATATGCAGAACTACCAATCCTATCTAACTTCTAATGTGACAGAATAGTGTGATAAATTTAAGATTTATTTATAAAGTCA-ATCTTTCTTTAGAAATATCGACATGAAAAAGTTACACGCTCCTAGATGCCTCATCACCATTAATAGAACATTTAACATTATTTCATGACTACACCATACTAATTTTATTATCTATTTTAATAATAGTAGGTTATATTATAACAACTATAATTAAAAATAAATTTATTAATAAAACCTTATTAGAAGGGCAAACAATTGAAATTATTTGAACAATCATTCCAATAATTACATTAATATTTATTGCAACACCATCATTAAATCTTTTATATTTAATTTTAGTGATGGATTAAGAGGTTGAGTTTTAATATTTTTATTATTTATTTCTAGATTAACAATATTTATATCTGGTTTAGTAGCGAATTTTGAATATGATTTAAAAAAAATTATTGCTCTATCTACTTTAAGTCAGTTGGGTTTAATAATAAGAGTTTTAGCTTTAGGAGAAAGAATGTTAGCTTTTTTTCATATATTAATACATGCCTTATTTAAGGCTTTATTATTTATGTGTGCTGGATGTATTATTCATAGTATTAATAATTGTCAAGATATTCGATATATAGGTTCATTAATTAGGTTTATTCCTATAACTAGAAGATTTTTTAATATTTGTAATTTATCTTTATGTGGTTTACCGTTTTTATCAGGATTTTATTCCAAGGATTTAATTTTAGAGTTTATATCTATGAGTTATATAAATTTTTATATTTATTTTATTTTTTATTTTTCTACAGGTTTAACTGTAATATATTCAATACGTTTATTATATTATACCATGTTTGGAGATTATAATGGGGTTAGTTATTTTTCAATAATTGATTCTAGAGATAAAATATTGCGTGGAATGGGGGGGTTAATTTTTTTAGTTATTTTTGGTGGAAGAATTTCTAGGTGATTAGTTTTTCCTACTCCTTATTTTATTTGTTTACCTTTAAATATGAAGTTAATAGTTGTTCTTACAATTTTACTTGGTGGATTATTTGGTTATTTAATTTCGGATATTAGTTTTAATGATTTATCTAGTTCTTTATTATTTTATAATTTGTCTTATTTTTTAAGTTCTATATGGAATTTAAATTATTTATCTACTTTTGGTGTTTCTTATTATGCTTTAAGGATGGGGGATAAATTTTATTCTTATATTGATCAAGGTTGATCTGAATATTATGGGAGTCAAAATATGTTTTTAAATATTAAAAGTGCCTCAATTTTTATGCAGAGAATTTTCTCAAATAATATTAAGATTTTTTTAACTTTGTTTTTAATTTGAATTTGTTTATTATTTTTTT-ATTTTAATAGCTTA-TATTTAAAGTATAATATTGAAGATATTATGAAGATAA--AATTATCTTAAA----------ATATTTATAAAAT-AGTTATTATTTAATTTTACAATGAAAA--TGTAATG--TTTTT----------CTTAAACTATAT--TAATG-----------------------------TAGAAATATGAACATATTAATGCTCA--AATAAAAGTTAGAAGC--TTTTT-----TGAATATTTCTTT
BM0101 CATGTCCTTTTGAT-TTTAATTTAAGGTCTAATCTGCTCAATGAA-T---ATTAAATAGCCGCAGTATTTTAACTGTGCAAAGGTAGCATAATAATTAGTTTCTTGATTAGGAACTGGAATGAATGATTGGACAAGAAAATTGCTGTCTCTTTTTTAA-ATTTTTTGAATTTTATTTTTAAGTGAAAAAGCTTAAATTTTTATAGAAGACGAGAAGACCCTATAGAGTTT--AATATT-ATTTTA-CAATCTGAATTTAGAATT-AATTTTTGTATAATT-TTATTTGGTTGGGGTGATTTAAGGATTAAATAAATTCTTTAATTTATT-AATTGATGATATTTAAATTTTAAATCTATATTTTATAAATATAAAATAAATTACCTTAGGGATAACAGCGTAATTTTTCTTTAAAGTTCACATTAAAAGAAAAGTTTGCGACCTCGATGTTGGATTAAAATTAATTTTTGGTGCAATAATTTAAAAATTAGGTCTGTTCGACCTTTAAAATTTTACATGATCTGAGTTTAAACCGGTGTGAGCCAGGTTGGATTCTATCTTTAGAAAA-TTAATATATTTTAGTACGAAAGGACCAAGTATATATTAAAT-TAATTGTTATTTTGGCAGATTAGTGTATTTGATTTAGAATCATTTTAAGT-AAAATTTTATTACAAGTAATATTTGAATTTATTAGATATATTATTAGTTTTTTTATGTATATTAATTTTTGTAGTTTTTGTTCTTGTGGGTGTAGCATTTTTTACACTTTTAGAACGAAAAGTTTTAGGATATATTCAAATTCGTACACACATTATTACCCAAGAAAGAGGAAAAAAGGAAATTTTTGGTCATATAGGAATAATTTATGCCATAGCAGCAATCGGAATTTTAGGTTTTATTGTATGAGCACATCATATATTTACTGTAGGTATAGATGTTGATACACGAGCTTATTTTACTTCAGCCACAATAATTATTGCTGTTCCAACAGGAATCAAAATTTTTAGTTGACTAGCAACTATACACGGAACCCAAATTTCCTTTTCACCTCAAACATTATGAGCCCTTGGATTTATTTTCCTATTTACTTTAGGAGGATTAACAGGAGTAGTATTAGCTAATTCATCAATTGATATTGT-TTTACATGATACATATTATGTAGTAGCACACTTCCACTATGTACTTTCAATAGGAGCTGTATTCGCTATTATAGCTGGATTAGTTCATTGATTTCCCCTTTTTACAGGAATAACTATAAATAACAAATTATTAAAAATCCAATTTACAACTATATTTATTGGAGTAAATACAACATTCTTTCCTCAACACTTTTTAGGATTAAGAGGTATACCTCGACGATATTCTGATTATCCAGATGCCTATCTTACTTGAAATGTTTTATCCTCAATTGGATCAATAATTTCAACAAGAAGAATTATCTTTTTTATATATATCATATGGGATGCATTTGCATCTAAAAATAAATCAATTTTTTCAAATCAAATAGATACTAACATTGAATGATTCCAAAAAACTCCTCCTATAGAGCATAGTTATAGAGAATTATCAATTCTGTCAAACTTCTAATGTGACAGAATAGTGTGGTAAATTTAAGATTTATTTATAAAGTTT-ATCTTTCTTTAGAAATACCTACCTGGTCAAATTATATACTAATAGATGCAACATCTCCTCTAATAGAATATTTAATATTATTTCATGATTACACAATACTTATTCTATTATCAATTTTAACAATTGTTGCATTTATTATAATAACGATAATTAAAAATAAATTTATCAATAAAACCCTATTGGAAGGGCAAACTATTGAAATTATTTGAACTATTATCCCAATAGTAACATTAATATTTATTGCAACACCTTCCCTTAATCTTCTTTATCTAATTTTAGAGATGCTTTAAGAAGTTGGGTTTTAATAGTTTTACTATTTATTAGAAGATTAACTATATTTATATCAGGTTTAATTGCTAATTATGAATTTGATTTAAAAAAAATTATTGCTCTTTCTACTTTAAGTCAATTAGGGTTAATAATAAGAGTTTTAGCTTTAGGTGAGAGAATATTAGCTTTTTTCCATTTGTTAATACATGCTTTATTTAAAGCTTTATTATTTATATGTGCTGGTTGTATAATTCATAATATAAATAATTGTCAAGATATTCGATATATAGGATCATTAATTAATTTTATTCCATTAACTAGAAGATTTTTTAATATTTGTAATTTATCTTTATGTGGATTACCTTTTTTATCTGGATTTTATTCTAAGGATTTAATTTTAGAATTTATATCAATAAGTTATATAAATTTTTATATTTATTTTATTTTTTATTTTTCTACTGGTTTAACAGTTATATATTCTATACGTTTATTATATTACACAATATTTGGGGATTATAATAGATTAAGTTATTTATCTGTAAGTGATTCAAGAGAAATAATATTAAAAGGAATAGGAGGTTTAATTTTACTTGTTATTTTTGGAGGAAGAATTACTAGATGATTAGTATTTCCTACTCCTTATTTTATTTGTTTACCTATTTTAATAAAATTAATAGTTTTATTAACAATTTTTCTAGGAAGATTATTTGGTTTTATAATTTCAAATATTAATTTCAATGATTTATCTAAGACATTATATTATTATAATTTATCATTTTTTTTTAGTTCTATATGAAATTTAAATTATTTATCAACTTTTGGAACTTCTTATTATTTTTTAAATATAGGGGAAAAATTTTATATTTTAATTGATCAAGGTTGATCAGAATATTATGGAAGCCAAAATATATTTTTAGGTATTAAAACTTCTTCTATTTTTATTCAAAAAATTTTTTTAAATAATCTTAAAATCTTTTTAACTTTATTTTTAATTTGGATTTGTTTATTATTTTTTT-ATTTTAATAGCTTA-TAATTAAAGTATAATATTGAAGATATTAGGAAAGTAA--ATTTACTTTAAA----------ATATTTAAAAAAT-A-ATAATATTTAATTTTACAATGAAAA--TGTAATG--TTTT-----------AATAAACTATAT--AAATA-----------------------------AAGAAATATAAACATATTAATGCTTT--TTAAAAAGTTAGAAGC-TTTTTC-A---ATAATATTTCTTT
BM0103 CATGTCTTTTTGAG-TTTAATTTAAAGTCTGATCTGCTCAATGAA-T---ATTAAATAGCCGCAGTATTTTAACTGTGCGAAGGTAGCATAATAATTAGTTTCTTAATTAGAAACTGGAATGAATGATTGGACAAGAAAATATCTGTCTCTTTTTTAA-ATTTTTTGAATTTTATTTTTAAGTGAAAAAGCTTAAATTTTTATAAAAGACGAGAAGACCCTATAGAGTTT--TATATT-ATTGAG-TAATTTAAATTTAGAAATAAAATTTTATTTAATT-TTATTTGATTGGGGTGATTTAAAGATAAAAAAAATTCTTTAATTTGTA-AATTGGTGATTTCTAAACTAAAAATCTATATTTTATAAAAATAAAATAAATTACCTTAGGGATAACAGCGTAATTTTTCTTTAAAGTTCACATTAAAAGGAAAGTTTGCGACCTCGATGTTGGATTAAAATTAATTTTTGGTGCAATAACTTAAAAATTAGGTCTGTTCGACCTTTAAAATTTTACATGATCTGAGTTTAAATCGGCGTGAGCCAGGTTGGATTCTATCTTTAGAATA-TTAATATATTTTAGTACGAAAGGACCAAATATTTATTAAAT-TAATTGTTATTTTGGCAGATTAGTGTATTTGATTTAGAATCATTTTAAGT-AAAATTTTATTACAAGTAATATTTGAATATTTTAGATATTTTTTTAATTTTATTTTGTGTAGTTATTTTTTTAATTTTTATTTTAGTAGGTGTAGCTTTTTTTACTTTATTTGAACGTAAAATTTTAGGATATATTCAAATTCGTACTCATATTGTTACCCAAGAAAGAGGAAAAAAAGAAATTTTTGGTCATATAGGAATAATTTATGCAATAGCAGCAATTGGTTTATTAGGATTTATTGTATGAGCCCACCATATATTCACTGTAGGTATAGATGTTGATACACGAGCTTATTTCACTTCAGCCACAATAATTATTGCTGTACCAACTGGAATTAAAATTTTTAGTTGATTAGCAACAATAAATGGAACACAAATCTCATTATCCCCTCAAATATTGTGAACAATAGGATTTATTTTTCTATTTACATTAGGAGGATTAACTGGAGTTGTTTTAGCTAATTCCTCAATTGATATTAT-TTTACATGATACATATTATGTAGTAGCTCACTTCCACTATGTTCTCTCTATAGGAGCAGTTTTTGCAATTATAGCTGGATTAGTCCATTGATTTCCATTATTTACTGGACTAACTTTAAACAATAAAATATTAAAAATTCAATTCATCACAATATTTATTGGAGTAAACACTACATTTTTCCCACAACATTTCTTAGGATTAAGAGGAATACCTCGACGATACTCTGATTATCCTGATGTATATCTCCCATGAAATGTTTTATCATCAATTGGTTCAATAATCTCTACAAGAAGAATTATCTTTTTCATATACATTATATGAGATGCATTTACTTCTAAAAATAAATCAATTTTTTCTAATCAAATAGATACTAATATTGAATGATTTCAAAAAACTCCTCCTATAGAGCATAGTTATAGAGAACTACCAATTCTGTCAAACTTCTAATGTGACAGAATAGTGTGATAAATTTAAGATTTATTTATAAAGTTT-ATCTTTCTTTAGAAATACCTACATGGTCAAACTTTATATTAATAGATGCAACATCTCCATTAATAGAATACCTCTTATTATTTCATGATTACACTATACTCATTTTATTATCAATTTTAAGACTTGTTGGATATATTATAACAACCATAATAAAAAATCAATTTATTAACAAAACTCTTTTAGAAGGACAAACAATTGAAATTATTTGAACAATTATACCCATAATTACATTAATATTTATTGCCACCCCATCACTAAATTTATTATACTTAATTTTAGAGATGCATTAAGGGGTTGAATTTTAATAATTTTATTATTTGTAAGAAGTTTAACTATATTTATATCAGGATTAATTGCTAATTATGAATTTGATTTAAAGAAGATTATTGCTTTGTCTACCTTAAGGCAGTTAGGATTAATAATAAGAATTTTAGCTTTAGGTGAAAGTATATTAGCTTTTTTTCATTTATTAATACATGCTTTATTTAAGGCTTTATTATTTATATGTGCAGGTTGTATTATTCATAATATAAATAACTGTCAAGATATTCGATATATGGGTTCTTTAACAAGTTTTATTCCTTTAACTAGAAGTTATTTTAATATTTGTAATTTATCATTATGTGGTTTACCTTTTTTATCAGGATTTTATTCAAAAGATTTAATTTTGGAGTATATATCTATAGGTTATATAAATTTTTATATTTATTTTATTTTTTATTTTTCTACTGGTTTAACGGTTATATATTCAATACGCTTACTTTTTTATTCAATATTAAGTGATTATAATAGATTAAATTATTTATCAATTAATGATTCTAGAGAAATTATATTAAAGGGAATAGGAGGTTTAATTATTTTAGTAATTTTTGGTGGTAGAATTATAAGATGGGTGGTTTTTCCTACCCCTTACTTTATTTGTTTGCCTTTTTTATTAAAATTAATAATTTTATTTACTATTATTTTAGGTGGACTAATAGGGTATATAATTTCTAATAGAAGTTTTAATGATTTATCAAAAACATTAAATTTTTATAGTTCTTCTATTTTCTTTAGTTCTATATGAAATCTAAATTATTTATCAACTTTTGGGACAATTTTTTATTTTTTAAATATAGGTGAAAAATTTTATTCTTTGATTGATCAGGGTTGATCTGAATATTATGGGAGACAAAATATATTTTTTATAATTAAGATTTCTTCAGTTTTTATACAAAAGATTTTTATAAATAATTTAAAGCTTTTTTTAACTTTATTTTTAATTTGAATTTGTTTATTATTTCTAT-ATTTTAATAGCTTA--TATTAAAGCGTAATATTGAAGATATTAATAAAGTAA--ATTTACTTTAAA----------ATATTTATAAAAT--AATAATATTTAATTTTACAATGAAAA--TGTAATG--TTTTA---------ATATAAACTACAT--AAATA-----------------------------TAGAAATATAAACATATTAATGCTTT--TAAAAAAGTTAGAAGC-TTTTTTTT---ATAATATTTCTTT
BM0104 CATGTCCTTTTGAT-TATAATTTAAGGTCTAATCTGCTCAATGAA-A---GTTAAATTGCCGCAGTATTTTGACTGTGCAAAGGTAGCATAATAATTAGTTTCTTGATTAGGAACTGGGATGAATGATTGGACAAGAAAATTTCTGTCTCTTTTTTAA-ATTTTTTGAATTTTATTTTTAAGTGAAAAAGCTTAAATTTTTATAAAAGACGAGAAGACCCTATAGAGTTT--GATATT-TCTATT-TAATTGAATATTGGAATT-AGATTTTAATTAGAT-TTATTTGGTTGGGGTGATCTAAAGATTAAAAAAATTCTTTAAAAGTTT-AATTGATGATTTTTAAATTTTAAATCTACAGTTTGTAAAACTAAAATAAATTACCTTAGGGATAACAGCGTAATTTTTCTTTAAAGTTCTTATTAAAAGAAAAGTTTGCGACCTCGATGTTGGATTAAAATTAATTTTTGGTGCAATAACTTAAGAATTAGGTCTGTTCGACCTTTAAAATTTTACATGATCTGAGTTTAAACCGGTGTAAACCAGGTTGGATTCTATCTTTAGAAAG-TTAATATATTTTAGTACGAAAGGACCAAATATATATTAAAT-TAATTGTTATTTTGGCAGATTAGTGTATTTGATTTAGAATCATTTTAAGT-AAAATTTTATTACAAGTAATATTTGAATTTATTAGATTTATTTTTAGTTTTTTTGTCTATAATTATTTTTGTAATTTTTGTTTTAGTCGGAGTTGCTTTTTTTACCTTATTAGAACNNNNNNNNNNNNNNNNNNNNNNNNNNNNNNCTCACATCGTAACCCAAGAAAGAGGTAAAAAGGAAATTTTTGGCCATATAGGAATAATTTATGCAATAGCCGCAATTGGTATTTTAGGATTTATTGTATGAGCACACCATATATTCACTGTAGGAATAGATGTTGATACACGAGCATATTTCACATCAGCAACAATAATTATTGCAGTACCAACAGGTATTAAAATTTTTAGTTGACTAGCCACTATACATGGAACACAAATTAATTTCTCACCCCAAATATTATGAGCACTTGGATTTATCTTCCTATTCACTTTAGGCGGTCTAACCGGTATCGTCTTAGCAAATTCCTCAATTGATATTAT-TTTACATGACACTTATTATGTTGTCGCCCACTTTCACTACGTTTTATCAATAGGGGCAGTATTTGCTATTATAGCAGGCCTAGTTCATTGATTCCCCCTATTTACTGGACTAACCATAAACAATAAATTATTAAAAATTCAATTCCTTGCTATATTTATTGGAGTAAACACAACATTCTTCCCACAACACTTTTTAGGATTAAGTGGAATACCACGACGGTATTCGGACTACCCAGACGCTTACCTTCCATGAAATGTACTATCATCAATTGGATCAATAATCTCAACAAGAAGAATTATCTTTTTTATATATATTATATGAGATGCATTTGCATCAAAAAACAAGTCGATTTTCTCAAACCAAATGGACACCAGAATTGAATGACTTCAAAAAACCCCACCCATAGAGCATAGTTATAGAGAACTGCCAATTCTGTCAGCTTTCTAATGTGACAGAATAGTGTGATAAATTTAAGATTTATTTAAAAAGTTA-ATCTTTCTTTAGAAATACCCACATGATCAAATTATATATTAGTAAACGCAACATCCCCACTAATAGAGTATCTAACACTATTCCATGATTATACAATATTAATCCTATTCTCTATTTTAATAATAGTTACTTACATTATAGTAACTATATTTAAAAATAAATTAATTAATAAAACCCTATTAGAAGGACAAACAATTGAAATTATTTGAACAATCATACCAATAATTACGTTAATATTTATTGCCACACCTTCGTTAAATTTGTTATACCTAATTTTAGAGATGCATTAAGAAGGTGAATTTTACTTTTATTGTTATTTATTGCTAGATTAACAATATTTATATCGGGTTTAGTAGCAAATTTTGAGTTTGATCTTAAAAAGATTATCGCCTTATCTACTTTAAGTCAATTAGGGTTAATAATAAGAATTTTGGCTTTAGGGGAAAGAATATTAGCATTTTTTCATCTATTAATGCATGCATTGTTTAAGGCATTACTTTTTATATGTGCAGGTTGTATTATTCACAATATAAATAATTGTCAAGATATCCGTTATATAGGTTCTTTAATTAATTTTATTCCTTTAACTAGAAGATTTTTTAATATTTGTAGGCTTTCACTGTGTGGTTTACCATTTTTATCAGGATTTTATTCAAAGGATTTAATTTTAGAGTTTATGTCAATAAGTTTTATGAATTTTTATATTTACTTTATTTTTTATATTTCTACAGGGCTAACTGTTATATATTCAATTCGTTTAATGTATTACACTATATTTGGTGATTATAATGGAGTAAATTATTTTTCAATTGAGGATTCAAGAGAATTAATATTAAAAGGTATGGGGGGGTTAATTTTTTTAGTAATTTTTAGTGGTAGTTTGATAAGATGATTGGTGTTTCCCACACCTTATTTTATCTGTTTACCTGTATTAATAAAATTGATAGTAATTTTTACTGTAATTTTAGGTGGATTATTAGGGTATTTAATTTCTGACGTAAGTTTTAATGATTTATCTAAGACTTTAATATTTTATAATTTATCTTTTTTTTCTAGTTCAATATGAAATTTAACTTATTTATCAACTTTTGGGACTTCTTATTATTTTCTAAGGTTTGGTGAAAAATTTAATTCTTATATTGATCAAGGTTGGTCCGAGTATTATGGAAGGCAGAATTTATTTATAACTTTAAAGGTTTCTTCATCTTTTTTGGAAAAGATTTTTTTAAATAATATTAAGATTTTTTTAACTTTATTCTTAATTTGAATTTGTTTATTATTTATTT-ATTTTAATAGCTTA-TTAATAAAGTATAATATTGAAGATATTAGGAAAGTAG--ATTTACTTTAAA----------ATATTTATAAAAT-AATAAATATTTAATTTTACAATGAAAA--TGTAATG--TTTTT------------TAAACTATAT--AAATAATA---------------------------AGAAATATAAACAAGTTAATGCTTT---AAAAAAGTTAGAAGC-TTTTTAAT---AATATATTTCTTT
A00044 CATGTCCTTTTGAT-TATAATTTAAGGTCTGATCTGCTCAATGAT-T---TTTAAATAGCCGCAGTATTTTGACTGTGCAAAGGTAGCATAATAATTAGTTTCTTAATTAGGAACTGGTATGAATGATTTGACAAGAAAATTTCTGTCTCTTTCTTAG-ATTTTTTGAATTTTATTTTTAAGTGAAAAAGCTTAAATTTTTATAAAAGACGAGAAGACCCTATAGAGTTT--AATAAA-TTAATT-TAATTATATTTTGGAATT-GATTTTTATTTATAT-TTATTTGTTTGGGGTGATCTAAAGATATAATTAATTCTTTAATATTTA-AATTAGTTATTTCTAAATTTTTAATCTATAGTTTATAAAACTAAAATAAATTACCTTAGGGATAACAGCGTAATTTTTCTTAAAAGTTCTTATTTAAAGAAAAGTTTGCGACCTCGATGTTGGATTAAAATTAATTTTTGGTGCAATAACTTAAAAATTAGGTCTGTTCGACCTTTAAAATTTTACATGATCTGAGTTTAAACCGGTGTAAACCAGGTTGGATTCTATCTTTAGAAAT-ATAATATATTTTAGTACGAAAGGACCAAATATGTATTAAAT-TAATTGTTATTTTGGCAGATTAGTGTATTTGATTTAGAATCATTTTAAGT-AATATTTTATTACAGGTAATATTTGAATTTAAAAGATTTGATTTTAGTGTTTTTTTGTATAATTGTTTTTGTAATTTTTGTTCTTGTTGGGGTTGCTTTTTTTACATTATTGGAGCGAAAAGTTTTAGGATATATTCAAATTCGTACCCACATTGTAACCCAGGAGAGAGGAAAAAAAGAAATTTTTGGCCATATAGGAATAATTTATGCTATAGCAGCAATTGGAATTCTAGGATTCATTGTCTGAGCACATCACATATTCACGGTAGGGATAGACGTTGATACACGAGCCTACTTTACATCAGCAACTATAATTATTGCAGTACCAACTGGAATTAAAATTTTCAGTTGACTAGCTACTATGCACGGAACACAAATCTCATTTTCACCTCAAATACTTTGAGCTTTAGGATTTATTTTCTTATTCACTCTCGGCGGATTAACTGGGGTTGTATTAGCAAACTCATCGATTGATATTAT-TCTTCACGATACATATTATGTAGTAGCACATTTTCATTACGTTCTATCAATAGGAGCAGTATTCGCAATCATAGCAGGACTCGTCCATTGATTTCCGCTATTTACAGGAATAACAATAAACAATAAATTATTAAAAATCCAATTCTCAACCATATTTATTGGAGTAAACACAACATTCTTTCCCCAACACTTCCTGGGATTAAGAGGAATACCACGACGATATTCTGATTACCCGGACGCTTACCTTCCTTGAAATGTTCTATCGTCAATTGGATCAATAATTTCAACAAGAAGAATTATCTTATTTATATACATTATATGAGACGCATTTGCATCTAAAAATAAATCTATTTTCTCTAATCAAATAGACACTAATATTGAATGATTTCAAAAAACCCCGCCTATAGAGCACAGTTATAGCGAACTCCCTATTCTTTCACGCTTCTAATGTGACAGAATAGTGTGATAAATTTAAGATTTATTTATAAAGTTA-AACTTTCTTTAGAAATACCCACATGGCATAGATTTATACTAATAGACGCAACGTCCCCGTTAATAGAATACTTAATATTATTCCACGATTACACAATATTAATTCTATTATCAATTCTTATAATTGTTGCGTACATTATAATCACAATAGTAAATAATGAATTTATTAATAAAACCCTTCTTGAGGGGCAAACAATTGAAATCATTTGAACTATTATACCAATGATTACTCTCATATTTATTGCAACTCCTTCCCTAAACCTATTATACTTAATTTTAGTGATTCATTAGGCGGTGTTGTTCTAATAGTTTTATTATTTATTTCTAGATTAACAATATTTATATCAGGTTTAGTTGCTAATTTTGAATATGATTTGAAAAAGATTATTGCTTTATCAACTTTAAGTCAATTGGGTTTAATAATGAGAATTTTAGCTTTAGGGGAAAGAATATTAGCTTTCTTTCATTTGTTAATGCATGCTTTATTTAAAGCATTGCTTTTTATGTGTGCAGGTTGTATTATTCATAATTTATCTGATTGTCAAGATATTCGTTACATGGGTTCACTAGTAAATTTAATTCCTTTAACTAGAACATTTTTTAATATTTGTAATCTATCCCTGTGCGGTTTACCATTTTTATCAGGGTTTTATTCTAAGGATTTAATTTTAGAGTTTATATCGATAAGTTATATAAATTTTTATATTTATTTTATTTTTTATTTGTCTACTGGTTTAACAGTGATATACTCTGTTCGCTTAATATATTATACTATATTTGGGGATTTTAATGGGACAAGGTTGTTGTGTTTAAGAGATTCTGGGGATAAAATATTAAAAGGAATAGGTGGTTTAATTTTTTTAGTAATTTTTGGCGGCAGTTTAATGAGATGGGTAGTTTTTCCTACGCCTTATTTTATTTGTCTACCTTTTTATATAAAATTAATAGTAATTTTTACTGTTTTATTAGGTGGGTTTTTAGGGTATCAAGTTTCTAGAATTAGTTTTAATGATTTCTCAAAGACTTTATATTTGTATAATTTGTCGTTTTTTCTTTGTTCGATGTGAAATTTAAATTATTTATCAACTTTTGGCACTATTTATTATTTTTTAAGTTTTGGTGGAAAGTTTACTATTTATATTGATCAGGGTTGATCAGAGTACTATGGAAGTCAAAATATTTTTTTAAATATTAAAAGTTCTTCTTCTTTTATGCAAAAAATTTTTTTAAACAATATTAAGATTTTTTTAACTTTGTTTTTAATCTGGATTTGTTTATTATTTTTTT-ATTTTAATAGCTTA-TGTTTAAAGTATAATATTGAAGATATTATGAAGATAATTTTTTATTTTAAA----------ATATTTATAAAAT-AATTGGTATTTAATTTTACAATGAAAA--TGTAATG--TTTTT------------TAAACTATAT--AAACA------------------------------AGAAACATAAACAAGTTAATGCTTT--TTTAAAAGTTAGAAGC-TTTTTT-----TAGATATTTCTTT
BM0110 CATGTCTTTTTGAG-TTTAATTTAAAGTCTGATCTGCTCAATGAA-T---ATTAAATAGCCGCAGTATTTTAACTGTGCGAAGGTAGCATAATAATTAGTTTCTTAATTAGAAACTGGAATGAATGATTGGACAAGAAAATATCTGTCTCTTTTTTAA-ATTTTTTGAATTTTATTTTTAAGTGAAAAAGCTTAAATTTTTATAAAAGACGAGAAGACCCTATAGAGTTT--TATATT-ATTGAG-TAATTTAAATTTAGAAATAAAATTTTATTTAATT-TTATTTGATTGGGGTGATTTAAAGATAAAAAAAATTCTTTAATTTGTA-AATTGGTGATTTCTAAACTAAAAATCTATATTTTATAAAAATAAAATAAATTACCTTAGGGATAACAGCGTAATTTTTCTTTAAAGTTCACATTAAAAGGAAAGTTTGCGACCTCGATGTTGGATTAAAATTAATTTTTGGTGCAATAACTTAAAAATTAGGTCTGTTCGACCTTTAAAATTTTACATGATCTGAGTTTAAATCGGCGTGAGCCAGGTTGGATTCTATCTTTAGAATA-TTAATATATTTTAGTACGAAAGGACCAAATATTTATTAAAT-TAATTGTTATTTTGGCAGATTAGTGTATTTGATTTAGAATCATTTTAAGT-AAAATTTTATTACAAGTAATATTTGAATATTTTAGATATTTTTTTAATTTTATTTTGTGTAGTTATTTTTTTAATTTTTATTTTAGTAGGTGTAGCTTTTTTTACTTTATTTGAACGTAAAATTTTAGGATATATTCAAATTCGTACTCATATTGTTACCCAAGAAAGAGGAAAAAAAGAAATTTTTGGTCATATAGGAATAATTTATGCAATAGCAGCAATTGGTTTATTAGGATTTATTGTATGAGCCCACCATATATTCACTGTAGGTATAGATGTTGATACACGAGCTTATTTCACTTCAGCCACAATAATTATTGCTGTACCAACTGGAATTAAAATTTTTAGTTGATTAGCAACAATAAATGGAACACAAATCTCATTATCCCCTCAAATATTGTGAACAATAGGATTTATTTTTCTATTTACATTAGGAGGATTAACTGGAGTTGTTTTAGCTAATTCCTCAATTGATATTAT-TTTACATGATACATATTATGTAGTAGCTCACTTCCACTATGTTCTCTCTATAGGAGCAGTTTTTGCAATTATAGCTGGATTAGTCCATTGATTTCCATTATTTACTGGACTAACTTTAAACAATAAAATATTAAAAATTCAATTCATCACAATATTTATTGGAGTAAACACTACATTTTTCCCACAACATTTCTTAGGATTAAGAGGAATACCTCGACGATACTCTGATTATCCTGATGTATATCTCCCATGAAATGTTTTATCATCAATTGGTTCAATAATCTCTACAAGAAGAATTATCTTTTTCATATACATTATATGAGATGCATTTACTTCTAAAAATAAATCAATTTTTTCTAATCAAATAGATACTAATATTGAATGATTTCAAAAAACTCCTCCTATAGAGCATAGTTATAGAGAACTACCAATTCTGTCAAACTTCTAATGTGACAGAATAGTGTGATAAATTTAAGATTTATTTATAAAGTTT-ATCTTTCTTTAGAAATACCTACATGGTCAAACTTTATATTAATAGATGCAACATCTCCATTAATAGAATACCTCTTATTATTTCATGATTACACTATACTCATTTTATTATCAATTTTAAGACTTGTTGGATATATTATAACAACCATAATAAAAAATCAATTTATTAACAAAACTCTTTTAGAAGGACAAACAATTGAAATTATTTGAACAATTATACCCATAATTACATTAATATTTATTGCCACCCCATCACTAAATTTATTATACTTAATTTTAGAGATGCATTAAGGGGTTGAATTTTAATAATTTTATTATTTGTAAGAAGTTTAACTATATTTATATCAGGATTAATTGCTAATTATGAATTTGATTTAAAGAAGATTATTGCTTTGTCTACCTTAAGGCAGTTAGGATTAATAATAAGAATTTTAGCTTTAGGTGAAAGTATATTAGCTTTTTTTCATTTATTAATACATGCTTTATTTAAGGCTTTATTATTTATATGTGCAGGTTGTATTATTCATAATATAAATAACTGTCAAGATATTCGATATATGGGTTCTTTAACAAGTTTTATTCCTTTAACTAGAAGTTATTTTAATATTTGTAATTTATCATTATGTGGTTTACCTTTTTTATCAGGATTTTATTCAAAAGATTTAATTTTGGAGTATATATCTATAGGTTATATAAATTTTTATATTTATTTTATTTTTTATTTTTCTACTGGTTTAACGGTTATATATTCAATACGCTTACTTTTTTATTCAATATTAAGTGATTATAATAGATTAAATTATTTATCAATTAATGATTCTAGAGAAATTATATTAAAGGGAATAGGAGGTTTAATTATTTTAGTAATTTTTGGTGGTAGAATTATAAGATGGGTGGTTTTTCCTACCCCTTACTTTATTTGTTTGCCTTTTTTATTAAAATTAATAATTTTATTTACTATTATTTTAGGTGGACTAATAGGGTATATAATTTCTAATAGAAGTTTTAATGATTTATCAAAAACATTAAATTTTTATAGTTCTTCTATTTTCTTTAGTTCTATATGAAATCTAAATTATTTATCAACTTTTGGGACAATTTTTTATTTTTTAAATATAGGTGAAAAATTTTATTCTTTGATTGATCAGGGTTGATCTGAATATTATGGGAGACAAAATATATTTTTTATAATTAAGATTTCTTCAGTTTTTATACAAAAGATTTTTATAAATAATTTAAAGCTTTTTTTAACTTTATTTTTAATTTGAATTTGTTTATTATTTCTAT-ATTTTAATAGCTTA--TATTAAAGCGTAATATTGAAGATATTAATAAAGTAA--ATTTACTTTAAA----------ATATTTATAAAAT--AATAATATTTAATTTTACAATGAAAA--TGTAATG--TTTTA---------ATATAAACTACAT--AAATA-----------------------------TAGAAATATAAACATATTAATGCTTT--TAAAAAAGTTAGAAGC-TTTTTTTT---ATAATATTTCTTT
BM0113 CATGTCCTTTTGAT-AATAATTTAAGGTCTGATCTGCTCAATGAT-TA--TTTAAATAGCCGCAGTATTTTGACTGTGCAAAGGTAGCATAATAATTAGTTTCTTAATTGGGGACTGGTATGAATGATTGGACAAGAAGATTTCTGTCTCTTTTTTAG-ATTTTTTGAATTTTATTTTTAAGTGAAAAAGCTTAAATTTTTATAAAAGACGAGAAGACCCTATAGAGTTT--AATATT-CTTAAG-TAATTTAATATTGGAATT-TAATTTTACTTTAGT-TTATTTAGTTGGGGTGACTTAAAGATTTAACAAATTCTTTAAAATTTT-AATTAGTAATTTCTAAATTTTTAATCTATTTTTAATAAAAATAAAATAAATTACCTTAGGGATAACAGCGTAATTTTTCTTTAAAGCTCTTATTAAAAGGAAAGTTTGCGACCTCGATGTTGGATTAAAATTAATTTTTGGTGCAGTAACTTAAAAATTGGGTCTGTTCGACCTTTAAAATTTTACATGATCTGAGTTTAAACCGGTGTAAACCAGGTTGGATTCTATCTTTAGATAG-TTAATATATTTTAGTACGAAAGGACCAAATATATATTAAAT-TAATTGTTATTTTGGCAGATTAGTGTATTTGATTTAGAATCATTTTAAGT-AAAATTTTATTACAAGTAATATTTGAATTTATTAGATTCGTTTTTGGTTTTTTTTTGTTTATTAGTTTTTATTATTTTTATTCTTGTGGGTGTTGCATTTTTTACATTATTAGAGCGAAAGGTTTTAGGATATATTCAAATTCGTACCCATATTGTAACTCAAGAAAGAGGAAAAAAAGAAATTTTTGGTCATATAGGAATAATTTATGCCATAGCAGCCATTGGAATTTTAGGATTTATTGTATGAGCACATCATATATTTACTGTTGGAATAGATGTTGATACACGAGCATATTTTACATCAGCTACAATAATCATTGCTGTACCTACCGGTATTAAAATTTTTAGTTGATTAGCAACTATACATGGAACTCAAATCTCATTTTCTCCTCAAATAATATGATCAATAGGATTTATTTTTCTATTCACCTTAGGAGGATTAACAGGAGTAGTATTAGCTAATTCATCAATTGATATTAT-TCTTCATGATACTTATTATGTAGTAGCTCACTTCCATTATGTTTTATCAATAGGTGCTGTCTTCGCAATCATAGCAGGAATTGTTCATTGATTCCCCTTATTCACAGGATTAACCATAAATAATAAACTCCTCAAAATACAATTTATTACTATATTTATTGGAGTAAACACAACATTTTTCCCTCAACATTTTCTAGGATTAAGAGGAATACCACGACGGTATTCTGATTATCCAGACTCATATCTATCATGAAATGTTCTTTCATCAATTGGATCAATAATCTCAACTAGAAGAATTATTTTCTTCATATATATCATATGAGATGCATTTGCATCAAAAAATAAATCAATCTTTTCAAATCAAATAGATACTTATATTGAATGATTACAAAAAACTCCACCAATAGAGCACAGATATAGAGAACTCCCAATACTATCTAACTTCTAATGTGACAGAATAGTGTGATAAATTTAAGATTTATTTAAAAAGTAA-ACCTTTCTTTAGAAATATCTACTTGATCTAATTATCTTCTACTAGATGCAACATCACCGGTAATAGAATATTTAATATTATTCCATGATTATACAATATTAATTCTTTTATCAATTCTGATAATTGTTGCATACATTATAACAACAATAATAAAAAATGAATTTATTAACAAAACACTTCTTGAAGGACAGACTATTGAAATTATTTGAACTATTATTCCAATAATTACATTAATTTTTATTGCTACACCTTCTCTTAATCTTTTATATTTAATTTTAGAGATGGTCTAAACGGATGAATTTTAATATTTTTATTATTTATTTCAAGATTAACTATATTTATATCTGGTTTAGTAGCTAATTATGAATATGATTTAAAAAAGATTATTGCCTTATCTACATTAAGTCAGTTAGGATTAATAATAAGAATTTTAGCATTAGGGGAGAGAATATTAGCTTTTTTTCATTTATTAATACATGCTTTATTTAAGGCTTTACTTTTTATATGTGCAGGTTGTATGATTCATAATATAAATAACTGTCAAGATATTCGTTATATAGGTTCATTAATTAATTTCATTCCTTTAACTAGAAGTTTTTTTAATATTTGTAATTTATCATTATGTGGTTTACCTTTTCTTTCAGGATTTTATTCGAAGGATTTGATTTTAGAATTTATATCAATAAGTTATATAAATTTATATATTTATTTTATTTTTTATATCTCTACAGGTTTAACTTCTATATATTCTATTCGCTTACTTTATTACAGAATATTTAGGGATTTTAATGGGTCTAGTTATTTGTCAATTAATGACTCAAGAGAGATAATATTAAAAGGAATAGGTGGATTAATTTTTTTAGTAATTTTTAGTGGAAGAATTATAAGTTGGATTATATTTCCTACACCTTATTTTATTTGTCTTCCATTATTTATAAAATTAATGGTTATATTAGTAGTTTTATTAGGGGTATCTTTAGGATTATTAATTTCAAATATTAGTTTTAATGATTATTCAAAGACTTTAATATTTTACAAGATATCCTTCTTTTTTAGTTCAATATGAAATTTAAATTATTTATCTACTTTTGGGACTACATATTATTTTTTAAATTATGGTGAAAAATTTTACTCGCTCCTTGATCAAGGTTGGTCTGAATATTTAGGAAGTCAGATAATTTATTTAAATATTAAAATGTCTTCTTCTAATTTGCAAAAGTTTTTTATCAGTAATATTAAAATATTTTTAACATTATTTTTAATTTGGATTTGTTTACTATTTTTAT-ATTTTAATAGCTTA--TTAAAAAGTATAATATTGAAGATATTATGAAAGTAT--ATTTACTTTAAA----------ATATTTATAAAAT-ATAGAGTATTTAATTTTACAATGAAAA--TGTAATG--TTTTT------------TAAACTATAT--AAATG-----------------------------TAGAAGTATAAGCTACTTAAAGCTTT--CAAAAAAGTTAGAAGC-TTTCTA-T---AAAATACTTCTTT
BM0118 CATGTCCTTTTGAT-TTTAATTTAAGGTCTAATCTGCTCAATGAA-A---ATTAAATAGCCGCAGTATTTTAACTGTGCAAAGGTAGCATAATAATTAGTTTCTTAATTAGGAACTGGTATGAATGATTGGACAAGAAAATTTCTGTCTCTTTTTTAA-TATTTTTGAATTTTATTTTTAAGTGAAAAAGCTTAAATAGTTATGAAAGACGAGAAGACCCTATAGAGTTT--TATATT-AGTAAT-TAATTCGTATTTGGAATA-AGGTTTTGATTATCTATTATTTGGTTGGGGTGATTTAAAGATAAGTTAAATTCTTTAAAATGGA-AATTGGTGATATCTAAATTTTAAATCTATATTTTATAAATATAAAATAAATTACCTTAGGGATAACAGCGTAATTTTTTTCAAAAGTTCTTATTGAAAGAAAAGTTTGCGACCTCGATGTTGGATTAAAATTAATTTTTGGTGCAATAACTTAAAAATTGGGTCTGTTCGACCTTTAAAATTTTACATGATCTGAGTTTAAACCGGTGTGAGCCAGGTTGGATTCTATCTTTAGATTG-TTAATATATTTTAGTACGAAAGGACCAAGTATATATTAAAT-TAATTGTTATTTTGGCAGATTAGTGTATTTGATTTAGAATCATTTTAAGT-AAAATTTTATTACAAGTAATATTTGAATTTATTAGATATAGTTTTAGTTTTTTTTTGTATATTGATTTTTATTATTTTTATTCTTGTTGGTGTAGCGTTTTTTACTTTAATAGAGCGTAAGGTTTTAGGATATATTCAAATTCGTACACATATTGTTACTCAAGAAAGAGGAAAAAAGGAGATTTTTGGTCATATAGGAATAATTTATGCTATAGCAGCAATTGGAATTTTAGGATTCATTGTATGAGCTCATCATATATTCACTGTGGGAATAGATGTTGATACACGAGCCTATTTTACATCAGCAACTATAATTATTGCAGTACCTACAGGAATCAAAATTTTTAGTTGATTAGCAACTATACATGGAACTCAAATCTCATTCTCTCCACAAATAATATGAGCTCTAGGATTTATTTTCCTATTCACTTTAGGAGGATTAACAGGAGTAGTTTTAGCTAACTCATCAATTGATATTGT-ACTACATGATACTTATTATGTTGTAGCACACTTTCATTATGTTCTTTCTATAGGAGCCGTTTTTGCAATTATAGCAGGATTAGTGCACTGATTTCCATTATTTACCGGATTAACAATAAATAATAAACTTTTAAAAATCCAATTCGCCACAATATTTATTGGAGTAAATACAACATTCTTCCCCCAACATTTTTTAGGATTAAGAGGAATACCACGACGTTACTCTGATTACCCCGACGCCTACCTTCCATGAAATGTTTTATCATCAATCGGATCAATAATCTCAACTAGAAGAATCATCTTCTTTATATTTATCATATGAGATGCATTTGCAAGTAAAAACAAATCTATCTTTTCAAATCAAATAGAAACTAATATCGAATGATTCCAAAAAACTCCACCTATAGAGCATAGATATAGTGAACTCCCAATTCTGTCAAACTTCTAATGTGACAGAATAGTGTGATAAATTTAAGATTTATTTATAAAGTTA-ATCTTTCTTTAGAAATACCAACATGATCCAATTACATACTTATAGATGCTACATCTCCATTAATAGAATACTTAATATTATTCCATGACTATACAATATNNNNNNNNNNNNNNNNNNNNNNNNNNNNNNNNNNNNNNNNNNNNNNNNNNNNNNNNNNNNNNNNNNNNNNNNNNNNNNNNNNNNNNNNNNNNNNNNNNNNNNNNNNNNNNNNNNNNNNNNNNNNNNNNNNNNNNNNNNNNNNNNNNNNNNNNNNNNNNNNNNNNNNNNNNNNNNNTTTAGAGATGCTTTAAGAAGTTGAATTTTAATATTATTACTATTTATTAGAAGATTAACAATATTTATATCTGGGTTAATTGCTAATTATGAATATGATTTAAAAAAAATTATTGCTCTTTCTACTTTAAGTCAATTAGGATTAATATTAAGAGTATTAGCTTTAGGAGAAAGAATATTAGCTTTTTTTCATTTGTTAATACATGCTTTATTCAAGGCTTTATTATTTATATGTGCAGGGTGTATTATTCATAATATAAATAATTGTCAGGATATTCGGTATATAGGTTCATTAGTTAATTTTCTTCCTTTAACTAGAAGATTTTTTAATATTTGCAATCTTTCTTTATGTGGTTTACCTTTTTTATCTGGGTTTTATTCTAAGGATTTAATTTTAGAATTTATATCAATAAGATACACAAATTTTTATATTTATTTTATTTTTTATCTTTCTACTGGATTAACCGTTATATATTCTATACGTTTAGTTTATTATACTATATTTGGAGATTTTAATAGATTAAGATATATGTCTATTTTGGATTCAAGAGAAAAAATATTGAAGGGAATAGGTGGTTTAATTTTATTAGTAATTTTTGGCGGAAGAGTAATAAGGTGATTGGTTTTTCCTACTCCTTATTTCATTTGTTTACCATTTTTTATAAAGTTGATAGTATTAATTACAGTTTTTCTTGGGGGGTTTTTAGGGTATATAATTTCAAATATTAATTTTAATGATTTATCTAAGACTTTAAATTTTTATAATTTATCTTTCTTTTTTAGTTCTATATGAAATTTGAATTATTTATCGACATTTGGTACTTCATTTTATTTTTTAAATATAGGTGAAAAATTTTATTCTCATATTGATCAAGGTTGATCAGAATATTATGGGAGGCAGAATATATTTATTAGAATTAAGTATTCTTCAATATTTATTCAGAAAATCTTTATAAATAATATTAAGATTTTTTTAACTTTATTCTTAATTTGAATTTGTTTATTATTTTTTT-ATTTTAATAGCTTA-TATCTAAAGTATAATATTGAAGATATTATGAAAGTAA--ATTTACTTTAAA----------ATATTTATAAAAT-A-ATAATATTTAATTTTACAATGAAAA--TGTAATG--TTTT----------AATTAAACTATAT--AAATTAAG------------TT-----------TAAGAAATATAAACATATTAATGCTTA--ATAAAAAGTTAGAAGC-TTTTTT-T---AAAATATTTCTTT
BM0123 CATGTCCTTTTGAT-TTTAATTTAAGGTCTAATCTGCTCAATGAA-T---TTTAAATAGCCGCAGTATTTTAACTGTGCAAAGGTAGCATAATAATTAGTTTCTTAATTAGGAACTGGTATGAAGGATTGGACAAGAAAATTTCTGTCTCTTTTTTAA-TATTTTTGAATTTTATCTTTAAGTGAAAAAGCTTAAATGATTATAAAAGACGAGAAGACCCTATAGAGTTT--AATATA-ATTTAT-TAATCTAATATTAGAATT-GAGTTTTAATTATTT-ATATTTGGTTGGGGTGATTTAAAGATAAATTAAATTCTTTAATATAAA-AATTGGTGATATCTAAATTTTAAATCTATATATTATAAATATAAAATAAATTACCTTAGGGATAACAGCGTAATTTTTCTTAAAAGTTCTTATTGAAAGGAAAGTTTGCGACCTCGATGTTGGATTAAAATTAATTTTTGGTGCAATAACTTAAAAATTGGGTCTGTTCGACCTTTAAAATTTTACATGATCTGAGTTTAAACCGGTGTGAGCCAGGTTGGATTCTATCTTTAGATTA-TTAATATATTTTAGTACGAAAGGACCAAATATATATTAAAT-TAATTGTTATTTTGGCAGATTAGTGTATTTGATTTAGAATCATTTTAAGT-AAAATTTTATTACAAGTAATATTTGAATTTATTAGATATAATTTTGGTTTTTTTTTGTATATTAATTTTTATTATTTTTATTTTGGTTGGGGTAGCATTTTTTACTTTATTGGAGCGAAAAGTTTTAGGATATATTCAAATTCGTACTCATATTGTTACTCAAGAAAGAGGAAAAAAAGAAATTTTTGGACATATAGGAATAATTTATGCCATAGCAGCAATTGGAATCTTAGGATTTATTGTTTGAGCACATCATATATTTACTGTAGGAATAGATGTTGATACACGAGCTTATTTTACTTCAGCAACTATAATTATTGCAGTACCAACAGGAATTAAAATTTTTAGTTGATTAGCAACTATACATGGAACCCAAATCTCCTTCTCCCCCCAAATAATATGAGCTTTAGGATTTATTTTCTTATTTACACTAGGTGGATTAACAGGAGTAGTTTTAGCTAATTCATCAATTGATATTGT-TCTACATGACACTTATTATGTAGTTGCTCATTTCCATTATGTACTTTCAATAGGAGCCGTATTTGCTATTATAGCAGGATTAGTTCATTGATTCCCGCTATTTACTGGCTTAACAATAAATAATAAACTCTTAAAAATTCAATTTGCTACTATATTTATTGGAGTTAATACTACCTTCTTTCCTCAACACTTCTTAGGATTAAGAGGGATACCTCGACGATACTCTGATTATCCAGATGCCTATCTTCCATGAAATGTTTTATCATCAATTGGATCTATAATTTCTACTAGAAGAATCATTTTTTTCATATATATTATATGAGATGCTTTTGCATGTAAAAATAAATCAATCTTTTCCAATCAAATAGATACTAATATTGAATGATTCCAAAAAACTCCTCCTATAGAGCATAGCTATAGAGAATTACCAATTCTGTCAAACTTCTAATGTGACAGAATAGTGTGATAAATTTAAGATTTATTTATAAAGTTA-ATCTTTCTTTAGAAATACCAACATGATCCAACTATATATTAATAGACGCAACATCACCATTAATAGAATATTTAATATTATTTCATGATTATACAATATTAATCCTGTTATCTATTCTAATAATAGTTGCATATATTATAACAACTATAATTAAAAATAAATTCATTAATAAAACCTTGTTAGAAGGTCAAACTATTGAAATTATTTGAACTATTATTCCCATAATTACATTAATATTTATTGCAACCCCGTCCCTTAATCTATTATATTTAATTTTAGAGATGCTTTAAGAAGATGAGTTTTAATATTTTTATTATTTGTAAGAAGATTAACAATATTCATATCAGGTTTAATTGCAAATTATGAATATGATCTAAAAAAAATTATTGCTCTTTCTACATTAAGACAATTAGGTTTAATATTAAGAGTTTTAGCTTTAGGAGAAAGAATATTAGCTTTTTTTCATTTGTTAATACATGCTTTATTTAAGGCTTTATTATTTATATGTGCTGGGTGTATCATTCACAATATAAATAATTGTCAAGATATTCGTTATATAGGTTCATTGGTAAATTTTATTCCATTAACTAGAAGTTTTTTTAATATTTGTAATTTGTCTTTGTGTGGTCTACCTTTTTTATCTGGATTTTATTCAAAAGATTTAATTTTAGAATTTATGTCAATAAATTATATAAATTTTTACATTTATTTTATTTTTTATTTTTCTACAGGTTTAACTGTTATGTATTCAATACGGCTTGTATTTTATACAATGTTTGGAGATTATAATAGTTTAAGTTATTTATCAATTTTGGATTCAAGAGATAAAATATTAAAAGGAATAGGAGGTTTAATTTTATTAGTTATTTTTGGGGGGAGAATTATAAGCTGATTAGTTTTTCCTACTCCTTACTTTATTTGTTTACCTTTCTTAATAAAGTTGATAGTTTTATTTACTGTCTTTTTAGGGGGATTTTTTGGTTTTATAATTTCTAATATTAATTTTAATGATTTATCTAAGACTCTAAATTTTTACGAGTTATCTTATTTTTTTAGATTTATATGAAATTTAAATTATTTGTCAACATTCGGGACTTCTTTTTATTTTTTAAATATAGGTGAAAAATATTATTCTTTAATTGATCAAGGTTGGTCAGAATATTATGGAAGACAAAATATTTTTATTAATATTAAATATTTTTCTATTTTTTTACAAAAAATCTTTATAAATAATATTAAGATTTTTTTAACATTATTTTTAATTTGAATTTGTTTATTATTTTTTT-ATTTTAATAGCTTA-TAACTAAAGTATAATATTGAAGATATTAGGAAAGTAA--TTTTACTTTAAA----------ATATTTATAAAAA---TAAATATTTAATTTTACAATGAAAA--TGTAATG--TTTT----------AATTAAACTATAT--AAATAA-----------------------------AGAAATATAAACATATTCATGCTTT--TTAAAAAGTTAGAAGC-TTTTTT-T---AAGATATTTCTTT
BM0124 CATGTCCTTTTGAT-TTTAATTTAAGGTCTAATCTGCTCAGTGATTT---TTTAAATAGCCGCAGTATTTTAACTGTGCAAAGGTAGCATAATAATTAGTTTCTTAATTAGGAACTGGTATGAATGATTGGACAAGAAAATTTCTGTCTCTTTTTTAA-AATTTTTGAATTTTATTTTTAAGTGAAAAAGCTTAAATGTTTATAAAAGACGAGAAGACCCTATAGAGTTT--AATAAT-ATTAAT-TAATTTAAAATTAGAACT-AAGCTTTAATTAAAA-TTATTTGGTTGGGGTGATTTAAAGATAAATTAAATTCTTTAATAATAA-AATTGGTGATATCTAAATTTTAAATCTATATTTTATAAAAATAAAATAAATTACCTTAGGGATAACAGCGTAATTTTTCTTAAAAGTTCATATTGAAAGAAAAGTTTGCGACCTCGATGTTGGATTAAAATTAATTTTTGGTGCAATAACTTAAAAATTGGGTCTGTTCGACCTTTAAAATTTTACATGATCTGAGTTTAAACCGGTGTGAGCCAGGTTGGATTCTATCTTTAGATTG-TTAATATATTTTAGTACGAAAGGACCAAATATATATTAAAT-TAATTGTTATTTTGGCAGATTAGTGTATTTGATTTAGAATCATTTTAAGT-AAAATTTTATTACAAGTAATATTTGAATTTATTAGATATAGTATTAGTTTTTCTTTGTATATTAATTTTTGTAATTTTTATTCTTGTTGGTGTAGCCTTTTTTACTTTAATGGAACGAAAAGTTTTAGGATATATTCAAATTCGTACCCATATTGTAACCCAAGAAAGAGGAAAAAAGGAAATTTTTGGACATATAGGAATAATTTATGCAATAGCAGCAATTGGTATTCTTGGATTTATTGTTTGAGCACATCATATATTTACTGTTGGAATAGATGTTGACACACGAGCTTATTTTACTTCAGCAACTATAATTATTGCAGTACCAACAGGAATTAAAATTTTTAGTTGACTAGCAACTATACATGGAACACAAATTTCATTCTCTCCCCAAATATTATGAGCCCTTGGATTTATTTTCTTATTTACTCTAGGAGGATTAACAGGAGTAGTTTTAGCTAACTCATCGATTGATATTGT-TCTGCATGATACATATTATGTAGTAGCACACTTCCACTATGTACTTTCAATAGGAGCTGTATTTGCTATTATAGCAGGATTAGTCCACTGATTCCCATTATTTACAGGATTAACTATAAATAATAAACTTTTAAAAATTCAATTTGCAACTATATTTATTGGAGTAAACACTACATTTTTCCCTCAACACTTCCTTGGATTAAGAGGTATACCACGACGATACTCTGATTATCCTGACGCTTATCTTCCATGAAATATTATTTCATCAATTGGATCAATAATTTCTACTAGAAGAATTATTTTTTTCATATATATTATATGAGATGCATTTGTATGCAAAAACAAATCAATCTTTTCTAACCAAATAGACACCAATATCGAATGATTCCAAAAAACACCTCCAATAGAGCACAGATACAGAGAACTACCAATTCTGTCTAACTTCTAATGTGACAGAATAGTGTGATAAATTTAAGATTTATTTATAAAGTTA-ATCTTTCTTTAGAAATACCCACATGATCCAATTACATATTAATAGACGCTACATCACCCCTAATGGAATATTTAATATTATTTCATGACTACACGATATTAATTCTCCTATCAATTTTAATAATAGTGGCGTATATTATAACAACAATAATTAAAAATAAATTTATTAATAAAACCTTATTAGAAGGTCAAACTATTGAAATTATTTGAACAATTATTCCAATAATTACTCTAATATTTATTGCAACACCATCTCTTAATTTATTATATTTAATTTTAGAGATGCTTTAAGCAGTTGATTATTAATAATTTTATTGTTTTTAAGAAGATTAACCATATTTATATCAGGTTTAATTGCTAATTATGAATATGATCTAAAAAAAATTATTGCTTTGTCAACTTTAAGTCAATTAGGTTTAATATTAAGAGTTTTAGCTTTAGGTGAAAGAATATTAGCTTTTTTTCATTTATTAATACATGCTTTATTTAAGGCTCTTTTATTTATATGTGCTGGCTGTATTATTCATAATATAAATAATTGTCAAGATATTCGTTATATAGGATCATTAGTAAATTTTATTCCTTTAACAAGAAGATTTTTTAATATTTGTAATTTATCTTTATGTGGTTTACCATTTTTATCAGGGTTTTATTCAAAGGATTTAATTTTAGAATTTATATCTATAAGGTATATAAATTTTTATATTTATTTGATTTTTTATGTTTCAACTGGTTTAACAGTTATATATTCTATACGTTTAGTATATTACACAATATTTGGAGATTATAATAGATTTAGATATATATCAATTTTGGATTCAAGAGATCAAATATTAAAAGGAATAGGAGGTTTAATTTTATTAGTAGTTTTTGGTGGGAGAGTTATAAGTTGATTAGTCTTTCCAACACCTTATTTCATTTGTTTACCTTTTTTAATGAAGTTAATAGTTTTATTTACAGTATTTCTAGGAGGATTTTTAGGTTATATAATTTCTAATATTAATTATAATGATTTATCAAAAACATTAAGTATATATAATTTATCTTTTTTTTTTAGTTCAATATGAAATTTAAATTATTTATCGACTTTTGGTACTACATTTTATTTTTTAAATATAGGAGAAAAGTTTTATTCAATTGTTGATCAAGGTTGATCAGAATACTATGGGAGACAAAATATATTTATTATAATTAAAAATTCTTCTATTTTTATACAAAAGATTTTTATAAATAATTTGAAGATTTTTTTGACATTATTTTTAATTTGAATTTGTTTATTATTTTTTT-ATTTTAATAGCTTA-TAACTAAAGCATAATATTGAAGATATTAGGAAAGTAA--TTTTACTTTAAA----------ATATTTATAAAA----ATAAGATTTAATTTTACACTGAAAA--TGTAATG--TTTT----------TATTAAACTATAT--AAACAGTT-------------------------TTAGAAATATAAACATATTAATGCTTT--TTAAAAAGTTAGAAGC-TTTTTT-----TAAGTATTTCTTT
BM0126 CATGTCCTTTTGAA-TTTAATTTAAGGTCTGATCTGCTCAGTGAG-T---TTTAAATAGCCGCAGTATTTTAACTGTGCAAAGGTAGCATAATAATTAGTTTCTTAATTAGGAACTGGTATGAATGATTGGACAAGAAAATTTCTGTCTCTTTTTTAA-TATTTTTGAATTTTATTTTTAAGTGAAAAAGCTTAAATTAATATGAAAGACGAGAAGACCCTATAGAGTTT--AATATG-ATTAAT-TAATCTGTAATTAGAAAT-AAGTTTTGATTTGTT-TTATTTGGTTGGGGTGATTTAAAGATATAATAAATTCTTTAATATAAA-AATTGGTGATATCTAAATTTTAAATCTATATTTTATAAATATAAAATAAATTACCTTAGGGATAACAGCGTAATTTTTCTTAAAAGTTCTTATTGAAAGAAAAGTTTGCGACCTCGATGTTGGATTAAAATTAATTTTTGGTGCAATAACTTAAAAATTGGGTCTGTTCGACCTTTAAAATTTTACATGATCTGAGTTTAAACCGGTGTGAGCCAGGTTGGATTCTATCTTTAGATTG-TTAATATATTTTAGTACGAAAGGACCAAATATATATTAAAT-TAATTGTTATTTTGGCAGATTAGTGTATTTGATTTAGAATCATTTTAAGT-AAAATTTTATTACAAGTAATATTTGAATTTATTGGATATATTTTTAGTCTTTTTTTGTATATTGATTTTTGTTATTTTTATTCTTGTTGGTGTAGCATTTTTTACTTTGTTGGAACGAAAGGTTCTAGGATATATTCAAATTCGTACACATATTGTTACCCAAGAAAGAGGGAAAAAGGAGATTTTTGGCCATATAGGAATAATTTATGCAATAGCAGCAATTGGAATTCTCGGATTTATTGTATGAGCACATCATATATTCACTGTTGGTATAGATGTTGATACCCGAGCATATTTTACTTCAGCAACTATAATTATTGCGGTACCAACAGGTATTAAAATTTTTAGTTGATTAGCAACAATACACGGTACTCAAATTTCCTTTTCCCCTCAAATATTATGAGCTCTTGGATTTATTTTTTTATTTACTTTAGGGGGATTAACAGGAGTAGTCCTAGCAAATTCTTCCCTAGATATTGT-CCTACACGATACATACTATGTAGTCGCACATTTCCACTATGTACTATCAATAGGAGCAGTATTTGCAATTATAGCAGGTCTAGTCCATTGATTTCCTTTATTTACAGGTATAACAATAAACAATAAACTCTTAAAAATTCAATTTGCTACTATATTTATTGGAGTAAATACTACATTCTTCCCTCAACATTTTTTAGGATTAAGAGGAATACCTCGACGATACTCCGATTATCCAGATGCCTACCTTCCATGAAATGTTTTATCATCCATTGGATCAATAATTTCAACTAGAAGTATTATTTTTTTCATATATATTATATGAGATGCTTTCGCATGTAAAAACAAATCAATTTTTTCTAATCAAATAGATACTAGTATTGAATGATTCCAAAAAACTCCTCCTATAGAGCATAGATATAGAGAACTACCAATTCTGTCAAACTTCTAATGTGACAGAATAGTGTGATAAATTTAAGATTTATTTATAAAGTTA-ATCTTTCTTTAGAAATTCCGACATGATCCAGCTACATATTAATAGATGCAACATCTCCGCTAATAGAATACCTTATATTATTTCATGACTACACAATACTCATTCTTTTATCTATTTTAGTAATAGTAGCATACATTATAACAACTATAATTAAAAATAAATTTATTAATAAAACTTTATTAGAAGGACAAACCATCGAAATCATTTGAACAATTATTCCTATAATTACACTGATATTTATTGCCACACCATCCCTTAATCTATTATATCTAATTTTAGTGATGCTTTAAGCAGTTGGGTTTTAATAATTTTATTATTTGTGAGTAGATTAACAATATTTATATCAGGTTTAATTGCGAATTATGAATATGACTTAAAAAAAATTATCGCTCTTTCTACTTTAAGGCAGTTAGGTCTTATATTAAGAGTTTTAGCTTTGGGGGAAAGAATATTAGCTTTTTTTCATTTATTAATACATGCTTTATTTAAGGCTTTATTATTTATGTGTGCCGGGTGTATTATTCATAATATGAATAATTGTCAGGATATTCGTTATATAGGTTCTTTAGTAACTTTTATTCCTTTAACTAGAAGATTTTTTAATATTTGTAATTTATCTTTATGTGGCTTACCTTTTTTATCTGGTTTTTATTCTAAAGATTTAATTTTAGAGTTTATATCTATGAGATATATAAATTTTTATATTTATTTTATTTTTTATTTTTCTACAGGTTTAACTGTTATATATTCAATACGCTTAGTTTATTACACGATATTTGGGGATTATAATAGATTAAGTTATTTATCTATTTTAGATTCAAGAGATAAAATATTAAAAGGAATAGGGGGTTTAATTTTATTAGTAATTTTTGGGGGAAGAGTTATAAGATGATTAGTGTTTCCTACCCCCTATTTTATTTGTTTACCATTTTTAATAAAATTAATAGTTTTATTTACAGTATTTTTAGGGGGGTTCTTTGGATTTTTAATTTCTAATATTAATTTTAATGATTTATCAAAGACTCTAAATTTTTATAATTTATCGTTTTTTTTCAGGTCTATATGGAATTTAAATTATTTGTCAACATTTGGAACTTCATTCTATTTTTTAAATATAGGGGAAAAATTTTATTCTTATATTGATCAGGGATGATCTGAGTATTATGGAAGACAAAATATATTTGTAAGAATTAAATATTCTTCTATTTTTATTCAAAAAATCTTTATGAATAATCTTAAGATTTTTTTAACTTTATTTTTAATTTGAATTTGTTTATTATTTTTTT-ATTTTAATAGCTTA-TAACTAAAGTATAATATTGAAGATATTAGGAAAGTAA--TTTTACTTTAAA----------ATATTTATAAAAT-A-ATAATATTTAATTTTACACTGAAAA--TGTAAGG--TTTT----------AATTAAACTATAT--AAATA------------------------------AGAAATATAAACATATTAATGCTTT--TTAAAAAGTTAGAAGC-TTTTTT-T---AAAATATTTCTTT
BM0127 CATGTCCTTTTGAT-AATAATTTAAGGTCTGATCTGCTCAATGAT-A---TTTAAATAGCCGCAGTATTTTGACTGTGCAAAGGTAGCATAATAATTAGTTTCTTAATTAGGGACTGGTATGAATGATTGGACAAGAAGATTTCTGTCTCTTTTTTAG-ATTTTTTGAATTTTATTTTTAAGTGAAAAAGCTTAAATTTTTATAAAAGACGAGAAGACCCTATAGAGTTT--TATATT-CTTAAG-TAATTTGATGTTGGAATT-TAATTTTACTTTAGT-TTATTTAGTTGGGGTGACTTGAAGATTTAAAAAATTCTTTAAAATTTT-AATTAGTAATTTCTAAATTTTTAATCTATTTTTAATAAAAATAAAATAAATTACCTTAGGGATAACAGCGTAATTTTTCTTTAAAGCTCTTATTAAAAGGAAAGTTTGCGACCTCGATGTTGGATTAAAATTAATTTTTGGTGCAGTAACTTAAAAATTAGGTCTGTTCGACCTTTAAAATTTTACATGATCTGAGTTTAAACCGGTGTAAACCAGGTTGGATTCTATCTTTAGATAG-TTAATATATTTTAGTACGAAAGGACCAAATATATGTTAAAT-TAATTGTTATTTTGGCAGATTAGTGTATTTGATTTAGAATCATTTTAAGT-AAAATTTTATTACAGGTAATATTTGAATTTATTAGATTCGTTTTTGGTTTTTTTTTGTTTATTAGTTTTTATTATTTTCATTCTCGTAGGTGTCGCATTTTTTACATTATTAGAGCGAAAGGTTTTAGGATATATTCAAATTCGTACCCATATTGTAACTCAAGAAAGAGGAAAAAAAGAAATTTTTGGCCATATAGGAATAATTTATGCTATAGCAGCCATTGGAATTTTAGGATTTATTGTATGAGCTCATCATATATTTACTGTTGGAATAGATGTTGATACACGAGCATATTTTACATCAGCAACAATAATTATTGCTGTACCTACTGGTATTAAAATCTTCAGTTGACTAGCAACTATACATGGAACTCAAATCTCATTTTCCCCCCAAATAATATGATCAATAGGATTTATTTTCCTATTCACCCTAGGAGGGTTAACAGGAGTAGTATTAGCTAATTCATCAATTGATATTAT-CCTCCATGATACTTACTACGTAGTAGCTCACTTCCACTATGTTTTATCAATAGGAGCTGTATTTGCAATCATAGCAGGAATTGTCCATTGATTTCCATTATTCACAGGCTTAACCATAAATAATAAATTCCTCAAAATACAATTTATTACTATATTTATTGGAGTAAATACAACATTTTTCCCTCAACATTTTCTAGGATTAAGAGGAATACCACGACGATATTCTGATTATCCAGATTCATATCTATCATGAAATGTCCTATCATCGATTGGATCAATAATTTCAACTAGAAGAATTATCTTTTTCATATACATTATATGAGATGCATTTGCATCAAAAAACAAATCAATCTTTTCTAATCAAATAGATACTTATATTGAATGATTACAAAAAACTCCACCAACAGAGCATAGGTATAGAGAACTCCCAATACTGTCTAACTTCTAATGTGACAGAATAGTGTGATAAATTTAAGATTTATTTATAAAGTTT-AACTTTCTTTAGAAATATCCACTTGATCAAATTATCTACTACTTGATGCAACCTCACCAGTAATAGAATATTTAATGTTATTCCATGATTATACAATATTGATTCTATTGTCAATTTTAATAATTGTTGCATACATTATAACAACAATAATAAAAAATGAATTTATTAACAAAACACTCCTTGAAGGTCAAACCATTGAGATTATTTGAACTATTATCCCAATAATCACATTAATTTTTATTGCTACACCCTCACTAAATCTTTTATACTTAATNNNNNNNNNNNNNNNNNNNNNNNNNNNNNNNNNTTTTTATTATTTATTTCAAGGTTAACAATATTTATATCAGGTTTAGTAGCTAATTATGAGTATGATTTAAAAAAGATTATTGCTTTATCTACATTAAGTCAATTAGGCTTAATAATAAGAATTTTAGCATTAGGTGAGAGAATATTAGCTTTTTTTCATTTATTAATACATGCTTTATTTAAGGCTTTACTTTTTATATGTGCAGGTTGTATAATTCATAATATAAATAATTGTCAAGATATTCGTTATATAGGTTCATTAATTAATTTTATTCCCTTAACTAGAAGATTTTTTAATATTTGTAATTTATCATTATGTGGATTACCTTTTCTTTCAGGGTTTTATTCAAAGGATTTAATTTTAGAATTTATATCAATAAATTATATAAATTTGTATATTTATTTTATTTTTTATATTTCTACAGGTTTAACTTCTATATATTCTATTCGTTTACTTTATTATAGAATATTTAGAGATTTTAATGGGTCTTGTTATTTATCAATTAATGATTCAAGAGAGAAAATATTAAAGGGAATAGGCGGATTAATTTTTTTAGTAATTTTTAGTGGAAGTATTATAAGTTGAATTATATTTCCTACACCCTATTTTATTTGTCTTCCATTATTTATAAAATTAATGGTTTTATTAGTAGTTTTATTTGGAGTATTTTTAGGATCAATAATTTCAAATGTTAGTTTTAATGATTATTCTAAGACTTTAATATTTTATGAAACATCTTTCTATTTTAGTTCTATGTGAAATTTAAATTATTTATCTACTTTTGGAACTACTTATTATTTTTTGAATTATGGTGATAAATTTTTCTCATTTCTTGATCAAGGTTGATCTGAATATTTAGGCAGTCAGATGATTTATTTAAATATTAAAGTGTCTTCCTCTAATTTACAAAAGTTTTTTATTAGCAATATTAAAATATTTTTAACATTATTTTTAATTTGGATTTGTTTATTATTTCTAT-ATTTTAATAGCTTA--TTATAAAGTATAATATTGAAGATATTATGAAAGTAG--ATTTACTTTAAA----------ATATTTACAAAAT-ATGGAGTATTTAATTTTACAATGAAAA--TGTAATG--TTTTT------------TAAACTATAT--AAATG-----------------------------TAGAAGTATAAGCTAGTTAAAGCTTA--AAAAAAAGTTAGAAGC-TTTTTA-T---GAAATACTTCTTT
BM0135 CATGTCCTTTTGAA-TTTGATTTAAGGTCTAATCTGCTCAATGAA-T---TTTAAATAGCCGCAGTATTTTAACTGTGCAAAGGTAGCATAATAATTAGTTTCTTAATTAGGAACTGGTATGAATGATTGGACAAGAAAGTTTCTGTCTCTTTTTTAA-TATTTTTGAATTTTATTTTTAAGTGAAAAAGCTTAAATGTTTATGAAAGACGAGAAGACCCTATAGAGTTT--AATATA-TTCTAT-TAATCTGAAATTAGAATC-AAGTTTTAATTTAAT-ATATTTGGTTGGGGTGATTTAAAGATAAAATGAATTCTTTAATATAAA-GATTGGTGATATCTAAATTTTAAATCTATATTTTATAAATATAAAATAAATTACCTTAGGGATAACAGCGTAATTTTTCTTAAAAGTTCTTATTGAAAGAAAAGTTTGCGACCTCGATGTTGGATTAAAATTAATTTTTGGTGCAATAACTTAAAAATTGGGTCTGTTCGACCTTTAAAATTTTACATGATCTGAGTTTAAACCGGTGTGAGCCAGGTTGGATTCTATCTTTAGATTG-TTAATATATTTTAGTACGAAAGGACCAGATATATATTAAAT-TAATTGTTATTTTGGCAGATTAGTGTATTTGATTTAGAATCATTTTAAGT-AAAATTTTATTACAAGTAATATTTGAATTTATTAGATATATTATTAGTTTTTTTTTGTATATTAATTTTTATTATTTTTATTTTAGTGGGTGTGGCCTTTTTTACTTTAATAGAGCGTAAAGTTTTAGGATATATTCAAATTCGTACTCATATTGTAACACAAGAAAGAGGAAAAAAAGAAATTTTTGGACATATAGGAATAATTTACGCAATAGCAGCTATTGGGATTTTAGGATTTATTGTTTGAGCTCACCACATATTTACAGTTGGAATAGATGTAGATACTCGAGCATATTTTACTTCAGCAACAATAATTATTGCAGTACCAACTGGTATTAAAATTTTTAGTTGATTAGCAACTATACACGGAACACAAATCTCTTTTTCACCTCAAATATTATGAGCCCTAGGATTTATTTTTTTATTTACACTAGGAGGATTAACAGGAGTAGTATTAGCAAATTCCTCTATTGACATTGT-TCTACATGACACATATTATGTAGTCGCCCATTTTCATTATGTATTATCGATAGGAGCAGTATTTGCTATTATAGCAGGACTAGTTCACTGATTCCCGCTATTCACAGGACTAACAATAAACAATAAACTATTAAAAATCCAATTTACTACAATATTTATCGGAGTAAATACAACCTTTTTCCCTCAACATTTCTTAGGATTAAGAGGAATACCTCGACGATACTCAGATTACCCTGATGCCTACCTCCCATGAAATGTACTTTCATCAATTGGATCAATAATTTCTACTAGAAGAATTATCTTTTTCATATATATTATATGAGATGCCTTTGCATCTAAAAACAAATCAATCTTTTCAAATCAAATAGATACTAATATTGAATGATTCCAAAAAACTCCTCCAATAGAGCATAGATATAGAGAATTACCAATTCTGTCAAACTTCTAATGTGACAGAATAGTGTGATAAATTTAAGATTTATTTATAAAGTCA-ATCTTTCTTTAGAAATACCAACATGATCCAATTATATACTAATAGACGCTACATCCCCATTAATAGAATATTTAATATTATTTCATGACTACACAATACTTATTCTATTATCAATTTTAATATTAGTAGCATATATTATAACCACAATAATTAAAAATAAATTTATCAATAAAACTTTATTGGAAGGACAAACAATTGAAATTATTTGAACAATTATTCCAATAATCACTCTAATATTTATTGCAACACCATCACTTAATTTATTATATTTAATTTTAGAGATGTTTTAAGAAGCTGAATTTTAATATTTTTATTATTTACTAGAAGATTAACAATATTTATATCAGGTTTAATTGCTAATTATGAATATGATTTGAAAAAGATCATTGCTCTTTCTACCTTGAGACAACTTGGTTTAATACTAAGTGTTTTAGCCTTAGGAGAGAGAATATTAGCTTTTTTTCATTTATTAATACATGCTTTATTTAAAGCTTTATTATTTATATGTGCCGGGTGTATTATTCATAATATAAATAATTGTCAAGATATTCGTTATATAGGTTCTTTAGGGGGATTTATTCCTTTAACTAGAAGCTTTTTTAATATTTGTAATTTATCTTTATGTGGTTTACCTTTTTTATCTGGCTTTTATTCAAAGGATTTAATTTTAGAATTTATATCAATAAGTTATATAAATTTTTATATCTATTTTATTTTTTATTTTTCTACAGGTTTAACTGTTATATATTCAATGCGTTTAGTGTATTATACTATATTTGGGGATTATAATAGTTTTAGTTATATATCTGTTATAGATTCAAGAGATAAAATATTAAAAGGAATAGGGGGATTAATTTTATTTGTTATTTTCGGGGGAAGAATTATAAGATGATTGGTTTTTCCAACTCCTTATTTTATTTGTTTACCTTTATTAATAAAATTAATAGTTTTATTTACAGTATTTTTAGGAGGTTTTTTTGGGTTTATGATTTCTAATATTAATTTTAATGATTTGTCTAAGACTTTAAATTTTTATAGATTATCCTTCTTTTTTAGATCTATATGAAATCTTAATTATTTGTCAACATTTGGAACTTCATTTTATTTTTTAAATATGGGAGAAAAATATTATTCTTTTATTGATCAAGGTTGATCTGAATATTATGGGAGACAACAGATATTTGTTGGGATTAAATATTCTTCTATTTTTATTCAAAAAATCTTTATAAATAATATTAAGATTTTTTTAACTTTATTTTTAATTTGAATTTGTTTATTATTTTTAT-ATTTTAATAGCTTA-TAATTAAAGCATAATATTGAAGATATTAAGAAAGTAA--TTTTACTTTAAA----------ATATTTATAAAAT-A-ATAATATTCAATTTTACAATGAAAA--TGTAATG--TTTT----------ACTTAAACTATAT--AAATATAA-------------G-----------TTAGAAATATAAACATATTAATGCTTA--ATAAAAAGTTAGAAGC-TTTTTT-T---AAAATATTTCTTT
BM0136 CATGTCCTTTTGAA-TTTAATTTAAGGTCTAATCTGCTCAATGAT-G---ATTAAATAGCCGCAGTATTTTAACTGTGCAAAGGTAGCATAATAATTAGTTTCTTGATTAGGAACTGGTATGAATGATTGGACGAGAAAATTGCTGTCTCATTTTTAA-ATTTTTTGAATTTTATTTTTAAGTGAAAAAGCTTAAATTTTTATAAAAGACGAGAAGACCCTATAGAGTTT--AATATT-ATTTTA-CAATTTGAATATAGAATT-AATTTTTGTAAAATT-TTATTTGGTTGGGGTGATTTAAAGATTAATTAAATTCTTTAATTTATT-AATTGGTGATGTCTAAATTTTAAATCTATATTTTATAAATATAAAATAAATTACCTTAGGGATAACAGCGTAATTTTTCTTAAAAGTTCATATTAAAAGAAAAGTTTGCGACCTCGATGTTGGATTAAAATTAATTTTTGGTGCAATAACTTAAAAATTAGGTCTGTTCGACCTTTAAAATTTTACATGATCTGAGTTTAAACCGGTGTGAGCCAGGTTGGATTCTATCTTTAGAATG-TTAATATATTTTAGTACGAAAGGACCAAGTATATATTAAAT-TAATTGTTATTTTGGCAGATTAGTGTATTTGATTTAGAATCATTTTAAGT-AAAATTTTATTACAAGTAATATTTGAATTTATTAGATTTATTATTAGTTTTTTTATGTATATTAATTTTTGTAATTTTTGTTCTTGTTGGTGTAGCATTTTTTACACTTTTAGAACGAAAAGTTTTAGGATATATTCAAATTCGTACACATATTGTAACTCAAGAAAGAGGTAAAAAAGAAATTTTTGGCCATATAGGAATAATTTATGCTATAGCAGCAATTGGAATTTTAGGATTCATTGTATGAGCACATCATATGTTCACTGTAGGAATAGATGTAGATACACGAGCTTACTTCACTTCAGCCACAATAATCATTGCTGTTCCGACAGGAATTAAAATTTTCAGTTGATTAGCAACTATACATGGAACTCAAATCTCCTTTTCACCACAAATATTATGAGCTCTTGGATTTATTTTCTTATTTACCTTAGGAGGATTAACAGGAGTAGTATTAGCTAACTCATCAATTGATATTGT-ACTACACGATACATATTATGTAGTAGCACATTTCCATTATGTACTTTCAATAGGAGCTGTATTTGCTATTATAGCAGGACTAGTTCACTGATTTCCCCTTTTTACAGGGCTTACCATAAACAATAAAATATTAAAAATTCAATTTACAACTATATTTATTGGAGTAAACACAACATTCTTCCCTCAACACTTTTTAGGATTAAGAGGGATACCTCGACGATACTCTGATTATCCAGATGCTTATCTCCCATGAAATATTTTATCCTCAATTGGATCAATAATTTCAACAAGAAGAATTATCTTTTTTATATATATTATATGAGATGCATTTGCATCTAAAAACAAATCAATTTTCTCTAATCAAATAGATACTAACATTGAATGATTCCAAAAAACTCCCCCAATAGAGCATAGTTATAGAGAACTACCAATTCTGTCTAACTTCTAATGTGACAGAATAGTGTGATAAATTTAAGATTTATTTATAAAGTTA-ATCTTTCTTTAGAAATACCTACCTGATCTAGTTATATGTTGATAGATGCAACATCCCCTCTAATAGAATATTTAATATTGTTTCATGATTATACAATACTTATTCTATTATCAATTCTAATAATTGTTGCATATATTATAGTAACAATAATTAAAAATAAATTTATTAATAAAACCTTATTAGAAGGACAAACTATTGAAATTATTTGAACTATCATTCCAATAGTAACATTAATATTTATTGCAACACCTTCCCTTAATCTTCTTTATCTAATTTTAGAGATGCATTAAGAAGATGAGTTTTAATAATTTTGTTGTTTATTAGAAGATTAACTATATTTATATCAGGTTTAATTGCTAATTATGAATTTGATTTAAAAAAAATTATTGCTCTTTCTACTTTAAGTCAATTAGGATTAATAATAAGAGTTTTAGCTTTAGGTGAAAGAATATTAGCTTTTTTCCATTTATTAATACATGCTTTATTTAAGGCTTTACTATTTATATGTGCTGGTTGTATTATTCATAATATAAATAATTGTCAAGATATTCGATATATAGGATCATTAATTAATTTTATTCCATTAACTAGAAGATTTTTCAATATTTGTAATTTATCTTTATGTGGGTTGCCTTTTTTATCAGGATTTTACTCTAAAGATTTAATTTTGGAGTTTATGTCAATAAGTTATATAAATTTTTATATTTATTTTATTTTTTATTTTTCTACCGGTTTAACAGTTATATATTCAATACGTTTATTATATTATACAATATTTGGAGATTATAATAGATCAAGTTATTTATCGATGAGTGATTCTAGAGAAAAGATATTAAAAGGAATAGGAGGTTTAATTTTACTTGTAATTTTTGGAGGAAGAATTACTAGATGATTAGTATTTCCTACTCCTTATTTTATTTGTTTACCTATTTTAATAAAATTAATAGTTTTATTGACAATTTTTCTAGGAAGGTTATTTGGTTTTATAATTTCTAATATTAATTATAATGATTTATCTAAGACATTACATTATTATAATTTATCATTTTTTTTTAGGTCTATATGAAATTTAAATTATTTATCTACTTTTGGAACTACTTATTATTTTTTAAATATAGGGGAAAAATTTTATACTCTGATTGATCAAGGTTGATCTGAATATTATGGAAGTCAGAATATATTTTTAAGTATTAAAAGTTCTTCTACTTTTATCCAAAAAATTTTTTTGAATAATCTTAAGATTTTTTTAACTTTATTTTTAATTTGAATTTGTTTATTATTTTTTT-ATTTTAATAGCTTA-TAATTAAAGTATAATATTGAAGATATTATGAAAGTAA--ATTTACTTTAAA----------ATATTTATAAAAT-A-ATAATATATAATTTTACAACGAAAA--TGTAATG--TTTT----------AAATAAACTATAT--AAACA-----------------------------AAGAAATATAAACATATTAATGCTTT--TTAAAAAGTTAGAAGC-TTTTTT-T---AAAATATTTCTTT
BM0138 CATGTCCTTTTGAT-TTTAATTTAAGGTCTAATCTGCTCAATGAA-T---ATTAAATAGCCGCAGTATTTTAACTGTGCAAAGGTAGCATAATAATTAGTTTCTTGATTAGGAACTGGAATGAATGATTGGACAAGAAAATTGCTGTCTCTTTTTTAA-ATTTTTTGAATTTTATTTTTAAGTGAAAAAGCTTAAATTTTTATAGAAGACGAGAAGACCCTATAGAGTTT--AATATT-ATTTTA-CAATCTGAATTTAGAATT-AATTTTTGTATAATT-TTATTTGGTTGGGGTGATTTAAGGATTAAATAAATTCTTTAATTTATT-AATTGATGATATTTAAATTTTAAATCTATATTTTATAAATATAAAATAAATTACCTTAGGGATAACAGCGTAATTTTTCTTTAAAGTTCACATTAAAAGAAAAGTTTGCGACCTCGATGTTGGATTAAAATTAATTTTTGGTGCAATAATTTAAAAATTAGGTCTGTTCGACCTTTAAAATTTTACATGATCTGAGTTTAAACCGGTGTGAGCCAGGTTGGATTCTATCTTTAGAAAA-TTAATATATTTTAGTACGAAAGGACCAAGTATATATTAAAT-TAATTGTTATTTTGGCAGATTAGTGTATTTGATTTAGAATCATTTTAAGT-AAAATTTTATTACAAGTAATATTTGAATTTATTAGATATATTATTAGTTTTTTTATGTATATTAATTTTTGTAGTTTTTGTTCTTGTGGGTGTAGCATTTTTTACACTTTTAGAACGAAAAGTTTTAGGATATATTCAAATTCGTACACACATTATTACCCAAGAAAGAGGAAAAAAGGAAATTTTTGGTCATATAGGAATAATTTATGCCATAGCAGCAATCGGAATTTTAGGTTTTATTGTATGAGCACATCATATATTTACTGTAGGTATAGATGTTGATACACGAGCTTATTTTACTTCAGCCACAATAATTATTGCTGTTCCAACAGGAATCAAAATTTTTAGTTGACTAGCAACTATACACGGAACCCAAATTTCCTTTTCACCTCAAACATTATGAGCCCTTGGATTTATTTTCCTATTTACTTTAGGAGGATTAACAGGAGTAGTATTAGCTAATTCATCAATTGATATTGT-TTTACATGATACATATTATGTAGTAGCACACTTCCACTATGTACTTTCAATAGGAGCTGTATTCGCTATTATAGCTGGATTAGTTCATTGATTTCCCCTTTTTACAGGAATAACTATAAATAACAAATTATTAAAAATCCAATTTACAACTATATTTATTGGAGTAAATACAACATTCTTTCCTCAACACTTTTTAGGATTAAGAGGTATACCTCGACGATATTCTGATTATCCAGATGCCTATCTTACTTGAAATGTTTTATCCTCAATTGGATCAATAATTTCAACAAGAAGAATTATCTTTTTTATATATATCATATGGGATGCATTTGCATCTAAAAATAAATCAATTTTTTCAAATCAAATAGATACTAACATTGAATGATTCCAAAAAACTCCTCCTATAGAGCATAGTTATAGAGAATTATCAATTCTGTCAAACTTCTAATGTGACAGAATAGTGTGGTAAATTTAAGATTTATTTATAAAGTTT-ATCTTTCTTTAGAAATACCTACCTGGTCAAATTATATACTAATAGATGCAACATCTCCTCTAATAGAATATTTAATATTATTTCATGATTACACAATACTTATTCTATTATCAATTTTAACAATTGTTGCATTTATTATAATAACGATAATTAAAAATAAATTTATCAATAAAACCCTATTGGAAGGGCAAACTATTGAAATTATTTGAACTATTATCCCAATAGTAACATTAATATTTATTGCAACACCTTCCCTTAATCTTCTTTATCTAATTTTAGAGATGCTTTAAGAAGTTGGGTTTTAATAGTTTTACTATTTATTAGAAGATTAACTATATTTATATCAGGTTTAATTGCTAATTATGAATTTGATTTAAAAAAAATTATTGCTCTTTCTACTTTAAGTCAATTAGGGTTAATAATAAGAGTTTTAGCTTTAGGTGAGAGAATATTAGCTTTTTTCCATTTGTTAATACATGCTTTATTTAAAGCTTTATTATTTATATGTGCTGGTTGTATAATTCATAATATAAATAATTGTCAAGATATTCGATATATAGGATCATTAATTAATTTTATTCCATTAACTAGAAGATTTTTTAATATTTGTAATTTATCTTTATGTGGATTACCTTTTTTATCTGGATTTTATTCTAAGGATTTAATTTTAGAATTTATATCAATAAGTTATATAAATTTTTATATTTATTTTATTTTTTATTTTTCTACTGGTTTAACAGTTATATATTCTATACGTTTATTATATTACACAATATTTGGGGATTATAATAGATTAAGTTATTTATCTGTAAGTGATTCAAGAGAAATAATATTAAAAGGAATAGGAGGTTTAATTTTACTTGTTATTTTTGGAGGAAGAATTACTAGATGATTAGTATTTCCTACTCCTTATTTTATTTGTTTACCTATTTTAATAAAATTAATAGTTTTATTAACAATTTTTCTAGGAAGATTATTTGGTTTTATAATTTCAAATATTAATTTCAATGATTTATCTAAGACATTATATTATTATAATTTATCATTTTTTTTTAGTTCTATATGAAATTTAAATTATTTATCAACTTTTGGAACTTCTTATTATTTTTTAAATATAGGGGAAAAATTTTATATTTTAATTGATCAAGGTTGATCAGAATATTATGGAAGCCAAAATATATTTTTAGGTATTAAAACTTCTTCTATTTTTATTCAAAAAATTTTTTTAAATAATCTTAAGATCTTTTTAACTTTATTTTTAATTTGGATTTGTTTATTATTTTTTT-ATTTTAATAGCTTA-TAATTAAAGTATAATATTGAAGATATTAGGAAAGTAA--ATTTACTTTAAA----------ATATTTAAAAAAT-A-ATAATATTTAATTTTACAATGAAAA--TGTAATG--TTTT-----------AATAAACTATAT--AAATA-----------------------------AAGAAATATAAACATATTAATGCTTT--TTAAAAAGTTAGAAGC-TTTTTC-A---ATAATATTTCTTT
BM0139 CATGTCCTTTTGAT-TTTAATTTAAGGTCTAATCTGCTCAATGAA-T---ATTAAATAGCCGCAGTATTTTAACTGTGCAAAGGTAGCATAATAATTAGTTTCTTGATTAGGAACTGGAATGAATGATTGGACAAGAAAATTGCTGTCTCTTTTTTAA-ATTTTTTGAATTTTATTTTTAAGTGAAAAAGCTTAAATTTTTATAGAAGACGAGAAGACCCTATAGAGTTT--AATATT-ATTTTA-CAATCTGAATTTAGAATT-AATTTTTGTATAATT-TTATTTGGTTGGGGTGATTTAAGGATTAAATAAATTCTTTAATTTATT-AATTGATGATATTTAAATTTTAAATCTATATTTTATAAATATAAAATAAATTACCTTAGGGATAACAGCGTAATTTTTCTTTAAAGTTCACATTAAAAGAAAAGTTTGCGACCTCGATGTTGGATTAAAATTAATTTTTGGTGCAATAATTTAAAAATTAGGTCTGTTCGACCTTTAAAATTTTACATGATCTGAGTTTAAACCGGTGTGAGCCAGGTTGGATTCTATCTTTAGAAAA-TTAATATATTTTAGTACGAAAGGACCAAGTATATATTAAAT-TAATTGTTATTTTGGCAGATTAGTGTATTTGATTTAGAATCATTTTAAGT-AAAATTTTATTACAAGTAATATTTGAATTTATTAGATATATTATTAGTTTTTTTATGTATATTAATTTTTGTAGTTTTTGTTCTTGTGGGTGTAGCATTTTTTACACTTTTAGAACGAAAAGTTTTAGGATATATTCAAATTCGTACACACATTATTACCCAAGAAAGAGGAAAAAAGGAAATTTTTGGTCATATAGGAATAATTTATGCCATAGCAGCAATCGGAATTTTAGGTTTTATTGTATGAGCACATCATATATTTACTGTAGGTATAGATGTTGATACACGAGCTTATTTTACTTCAGCCACAATAATTATTGCTGTTCCAACAGGAATCAAAATTTTTAGTTGACTAGCAACTATACACGGAACCCAAATTTCCTTTTCACCTCAAACATTATGAGCCCTTGGATTTATTTTCCTATTTACTTTAGGAGGATTAACAGGAGTAGTATTAGCTAATTCATCAATTGATATTGT-TTTACATGATACATATTATGTAGTAGCACACTTCCACTATGTACTTTCAATAGGAGCTGTATTCGCTATTATAGCTGGATTAGTTCATTGATTTCCCCTTTTTACAGGAATAACTATAAATAATAAATTATTAAAAATCCAATTTACAACTATATTTATTGGAGTAAATACAACATTCTTTCCTCAACACTTTTTAGGATTAAGAGGTATACCTCGACGATATTCTGATTATCCAGATGCCTATCTTACTTGAAATGTTTTATCCTCAATTGGATCAATAATTTCAACAAGAAGAATTATCTTTTTTATATATATCATATGGGATGCATTTGCATCTAAAAATAAATCAATTTTTTCAAATCAAATAGATACTAACATTGAATGATTCCAAAAAACTCCTCCTATAGAGCATAGTTATAGAGAATTATCAATTCTGTCAAACTTCTAATGTGACAGAATAGTGTGGTAAATTTAAGATTTATTTATAAAGTTT-ATCTTTCTTTAGAAATACCTACCTGGTCAAATTATATACTAATAGATGCAACATCTCCTCTAATAGAATATTTAATATTATTTCATGATTACACAATACTTATTCTATTATCAATTTTAACAATTGTTGCATTTATTATAATAACGATAATTAAAAATAAATTTATCAATAAAACCCTATTGGAAGGGCAAACTATTGAAATTATTTGAACTATTATCCCAATAGTAACATTAATATTTATTGCAACACCTTCCCTTAATCTTCTTTATCTAATTTTAGAGATGCTTTAAGAAGTTGGGTTTTAATAGTTTTACTATTTATTAGAAGATTAACTATATTTATATCAGGTTTAATTGCTAATTATGAATTTGATTTAAAAAAAATTATTGCTCTTTCTACTTTAAGTCAATTAGGGTTAATAATAAGAGTTTTAGCTTTAGGTGAGAGAATATTAGCTTTTTTCCATTTGTTAATACATGCTTTATTTAAAGCTTTATTATTTATATGTGCTGGTTGTATAATTCATAATATAAATAATTGTCAAGATATTCGATATATAGGATCATTAATTAATTTTATTCCATTAACTAGAAGATTTTTTAATATTTGTAATTTATCTTTATGTGGATTACCTTTTTTATCTGGATTTTATTCTAAGGATTTAATTTTAGAATTTATATCAATAAGTTATATAAATTTTTATATTTATTTTATTTTTTATTTTTCTACTGGTTTAACAGTTATATATTCTATACGTTTATTATATTACACAATATTTGGGGATTATAATAGATTAAGTTATTTATCTGTAAGTGATTCAAGAGAAATAATATTAAAAGGAATAGGAGGTTTAATTTTACTTGTTATTTTTGGAGGAAGAATTACTAGATGATTAGTATTTCCTACTCCTTATTTTATTTGTTTACCTATTTTAATAAAATTAATAGTTTTATTAACAATTTTTCTAGGAAGATTATTTGGTTTTATAATTTCAAATATTAATTTCAATGATTTATCTAAGACATTATATTATTATAATTTATCATTTTTTTTTAGTTCTATATGAAATTTAAATTATTTATCAACTTTTGGAACTTCTTATTATTTTTTAAATATAGGGGAAAAATTTTATATTTTAATTGATCAAGGTTGATCAGAATATTATGGAAGCCAAAATATATTTTTAGGTATTAAAACTTCTTCTATTTTTATTCAAAAAATTTTTTTAAATAATCTTAAGATCTTTTTAACTTTATTTTTAATTTGGATTTGTTTATTATTTTTTT-ATTTTAATAGCTTA-TAATTAAAGTATAATATTGAAGATATTAGGAAAGTAA--ATTTACTTTAAA----------ATATTTAAAAAAT-A-ATAATATTTAATTTTACAATGAAAA--TGTAATG--TTTT-----------AATAAACTATAT--AAATA-----------------------------AAGAAATATAAACATATTAATGCTTT--TTAAAAAGTTAGAAGC-TTTTTC-A---ATAATATTTCTTT
BM0140 CATGTCCTTTTGAA-TTTAATTTAAGGTCTAATCTGCTCAATGAT-G---ATTAAATAGCCGCAGTATTTTAACTGTGCAAAGGTAGCATAATAATTAGTTTCTTGATTAGGAACTGGTATGAATGATTGGACGAGAAAATTGCTGTCTCATTTTTAA-ATTTTTTGAATTTTATTTTTAAGTGAAAAAGCTTAAATTTTTATAAAAGACGAGAAGACCCTATAGAGTTT--AATATT-ATTTTA-CAATTTGAATATAGAATT-AATTTTTGTAAAATT-TTATTTGGTTGGGGTGATTTAAAGATTAATTAAATTCTTTAATTTATT-AATTGGTGATGTCTAAATTTTAAATCTATATTTTATAAATATAAAATAAATTACCTTAGGGATAACAGCGTAATTTTTCTTAAAAGTTCATATTAAAAGAAAAGTTTGCGACCTCGATGTTGGATTAAAATTAATTTTTGGTGCAATAACTTAAAAATTAGGTCTGTTCGACCTTTAAAATTTTACATGATCTGAGTTTAAACCGGTGTGAGCCAGGTTGGATTCTATCTTTAGAATG-TTAATATATTTTAGTACGAAAGGACCAAGTATATATTAAAT-TAATTGTTATTTTGGCAGATTAGTGTATTTGATTTAGAATCATTTTAAGT-AAAATTTTATTACAAGTAATATTTGAATTTATTAGATTTATTATTAGTTTTTTTATGTATATTAATTTTTGTAATTTTTGTTCTTGTTGGTGTAGCATTTTTTACACTTTTAGAACGAAAAGTTTTAGGATATATTCAAATTCGTACACATATTGTAACTCAAGAAAGAGGTAAAAAAGAAATTTTTGGCCATATAGGAATAATTTATGCTATAGCAGCAATTGGAATTTTAGGATTCATTGTATGAGCACATCATATGTTCACTGTAGGAATAGATGTAGATACACGAGCTTACTTCACTTCAGCCACAATAATCATTGCTGTTCCGACAGGAATTAAAATTTTCAGTTGATTAGCAACTATACATGGAACTCAAATCTCCTTTTCACCACAAATATTATGAGCTCTTGGATTTATTTTCTTATTTACCTTAGGAGGATTAACAGGAGTAGTATTAGCTAACTCATCAATTGATATTGT-ACTACACGATACATATTATGTAGTAGCACATTTCCATTATGTACTTTCAATAGGAGCTGTATTTGCTATTATAGCAGGACTAGTTCACTGATTTCCCCTTTTTACAGGGCTTACCATAAACAATAAAATATTAAAAATTCAATTTACAACTATATTTATTGGAGTAAACACAACATTCTTCCCTCAACACTTTTTAGGATTAAGAGGGATACCTCGACGATACTCTGATTATCCAGATGCTTATCTCCCATGAAATATTTTATCCTCAATTGGATCAATAATTTCAACAAGAAGAATTATCTTTTTTATATATATTATATGAGATGCATTTGCATCTAAAAACAAATCAATTTTCTCTAATCAAATAGATACTAACATTGAATGATTCCAAAAAACTCCCCCAATAGAGCATAGTTATAGAGAACTACCAATTCTGTCTAACTTCTAATGTGACAGAATAGTGTGATAAATTTAAGATTTATTTATAAAGTTA-ATCTTTCTTTAGAAATACCTACCTGATCTAGTTATATGTTGATAGATGCAACATCCCCTCTAATAGAATATTTAATATTGTTTCATGATTATACAATACTTATTCTATTATCAATTCTAATAATTGTTGCATATATTATAGTAACAATAATTAAAAATAAATTTATTAATAAAACCTTATTAGAAGGACAAACTATTGAAATTATTTGAACTATCATTCCAATAGTAACATTAATATTTATTGCAACACCTTCTCTTAATCTTCTTTACCTAATTTTAGAGATGCATTAAGAAGATGAGTTTTAATAATTTTGTTGTTTATTAGAAGATTAACTATATTTATATCAGGTTTAATTGCTAATTATGAATTTGATTTAAAAAAAATTATTGCTCTTTCTACTTTAAGTCAATTAGGATTAATAATAAGAGTTTTAGCTTTAAGTGAAAGAATATTAGCTTTTTTCCATTTATTAATACATGCTTTATTTAAGGCTTTACTATTTATATGTGCTGGTTGTATTATTCATAATATAAATAATTGTCAAGATATTCGATATATAGGATCATTAATTAATTTTATTCCATTAACTAGAAGATTTTTCAATATTTGTAATTTATCTTTATGTGGGTTGCCTTTTTTATCAGGATTTTACTCTAAAGATTTAATTTTGGAGTTTATGTCAATAAGTTATATAAATTTTTATATTTATTTTATTTTTTATTTTTCTACCGGTTTAACAGTTATATATTCAATACGTTTATTATATTATACAATATTTGGAGATTATAATAGATCAAGTTATTTATCGATGAGTGATTCTAGAGAAAAGATATTAAAAGGAATAGGAGGTTTAATTTTACTTGTAATTTTTGGAGGAAGAATTACTAGATGATTAGTATTTCCTACTCCTTATTTTATTTGTTTACCTATTTTAATAAAATTAATAGTTTTATTGACAATTTTTCTAGGAAGGTTATTTGGTTTTATAATTTCTAATATTAATTATAATGATTTATCTAAGACATTACATTATTATAATTTATCATTTTTTTTTAGGTCTATATGAAATTTAAATTATTTATCTACTTTTGGAACTACTTATTATTTTTTAAATATAGGGGAAAAATTTTATACTCTGATTGATCAAGGTTGATCTGAATATTATGGAAGTCAGAATATATTTTTAAGTATTAAAAGTTCTTCTACTTTTATCCAAAAAATTTTTTTGAATAATCTTAAGATTTTTTTAACTTTATTTTTAATTTGAATTTGTTTATTATTTTTTT-ATTTTAATAGCTTA-TAATTAAAGTATAATATTGAAGATATTATGAAAGTAA--ATTTACTTTAAA----------ATATTTATAAAAT-A-ATAATATATAATTTTACAATGAAAA--TGTAATG--TTTT----------AAATAAACTATAT--AAACA-----------------------------AAGAAATATAAACATATTAATGCTTT--TTAAAAAGTTAGAAGC-TTTTTT-T---AAAATATTTCTTT
BM0145 CATGTCCTTTTGAT-AATGATTTAAGGTCTAATCTGCTCAATGAA-A---TTTAAATAGCCGCAGTATTTTGACTGTGCAAAGGTAGCATAATAATTAGTTTCTTAATTAGGAACTGGTATGAATGATTGGACAAGAGAATAGCTGTCTCTTTTTTAA-TTTTGTTGAATTTTATTTTTAAGTGAAAAAGCTTAAATTTGTATAAAAGACGAGAAGACCCTATAGAGTTT--AATATT-TTTAAT-TAAATTAATATTAGAATT-TTATTTTGGTTAGAT-TTATTTGGTTGGGGTGATTTAAAGATTAACTAAATTCTTTAATAATTT-AATTAGTGATGTCTAAATTTTAAATCTATATTTTATAAATATAAAATAAATTACCTTAGGGATAACAGCGTAATTTTTCTTTAAAGTTCTTATTAAAAGAAAAGTTTGCGACCTCGATGTTGGATTAAAATTAATTTTTGGTGCAGTAACTTAAAAATTGGGTCTGTTCGACCTTTAAAATTTTACATGATCTGAGTTTAAACCGGTGTAAACCAGGTTGGATTCTATCTTTAGAAAA-TTAATATATTTTAGTACGAAAGGACCAAATATATATTATAT-TAATTGTTATTTTGGCAGATTAGTGTATTTGATTTAGAATCATTTTAAGT-AAAATTTTATTACAAGTAATATTTGAATTTATTAGATATATTATTAGTCTTTTTTTGTATATTAATTTTTATTATTTTTGTTTTAGTAGGGGTGGCTTTTTTTACTTTACTAGAACGAAAGGTTTTAGGATATATTCAAATTCGTACCCATATTGTAACTCAAGAAAGAGGAAAAAAGGAAATTTTTGGACATATGGGAATAATTTATGCAATAGCAGCAATTGGAATTTTAGGATTTATTGTTTGAGCCCACCATATATTTACTGTAGGTATAGATGTTGATACACGAGCTTACTTTACATCAGCAACTATAATTATTGCTGTACCAACAGGAATTAAAATTTTCAGATGACTTGCTACAATACATGGAACGCAAATTTCCTTCTCCCCTCAAATACTTTGAGCTTTAGGATTTATTTTCCTTTTTACTCTCGGTGGATTAACAGGAGTTGTTTTAGCTAATTCATCAATTGATATTGT-ACTTCATGACACTTATTATGTAGTAGCCCACTTCCATTATGTTTTATCCATAGGAGCTGTATTCGCTATCATAGCCGGATTAGTCCATTGATTTCCCCTTTTTACAGGATTAACCATAAACAATAAGCTTTTAAAAATTCAATTTACTACTATATTTATTGGAGTAAACACAACTTTCTTTCCGCAACATTTCCTAGGATTAAGAGGAATACCTCGACGATACTCAGATTATCCTGACGCTTACCTTCCATGAAACGTTCTCTCATCAATCGGCTCTATAATTTCAACAAGAAGAATCATTTTCTTTATATATATTATATGAGACGCTATAGCATCAAAAAACAAATCAATCTTTTCCAACCAAATAGACACCAACATTGAATGACTTCAGAAAACACCTCCTATAGAGCATAGATACAGAGAATTACCAATTCTGTCTAATTTCTAATGTGACAGAATAGTGTGATAAATTTAAGATTTATTTATAAAGTTT-ATCTTTCTTTAGAAATTCCTACATGATCCAGTTACATATTAATAGATGCAACTTCACCTTTGATAGAATATCTAATATTATTCCATGATTATACAATATTAATTTTGCTATCAATTCTGATAATCGTTGCATATATTATAACAACTATAATTAAAAACAAATTTATTAACAAAACCCTCCTTGAAGGACAAACTATTGAAATTATCTGAACAATTATCCCCATAATTACTTTAATATTTATTGCAACACCATCATTAAATTTGCTTTACCTAATTTTAGGGATGCTTTAAGAAGTTGGGTATTAATATTTTTATTATTTATTTCAAGTTTAACAATATTTATATCAGGATTAGTAGCAAATTTTGAATATGATTTAAAAAAAATTATTGCTTTATCAACTTTAAGTCAGCTTGGATTGATAATAAGAGTTTTAGCTTTAGGTGAAAGAATATTAGCATTTTTTCATTTATTAATACATGCTTTATTTAAGGCTTTATTATTTATATGTGCTGGTTGTATTATTCATAATATAAACAATTGTCAGGATATCCGTTATATAGGTTCTTTAGTTAATTTTTTACCTTTGACTAGAGGTTATTTTAATATTTGTAATATAGCTTTATGTGGATTGCCTTTTTTATCAGGATTTTATTCAAAGGATTTGATTCTTGAATTTATATCAATGAGTTTCGTTAATTTTTATATTTATTTTATTTTTTATTTTTCTACAGGTTTAACAGTTATGTATTCAGTTCGTTTGCTTTATTACACTATAATTGGGGATTTTAATGGGCTAAATTATTTGTCAATAAGGGATTCAAGAGAAAAAATATTAAAGGGTATGGGAGGATTAATTTTTTTAGTTATCTTCGGAGGAAGAGTTACTAGATGATTAGTTTTTCCAACACCTTATTTTATTTGTTTACCTTTATCTATGAAAATAATAGTTGTTTTTACTATTTTAATGGGGGGCTTTTTAGGTTATATTATTTCCAATATTAGTTATAGAGATTTATCTAAAACCCTATCATTCTATGGATTATCATTTTTTTCAAGTTCAATGTGAAATTTAAATTATTTAACTACTTTTGGGACGAGCTTTTATTTTTTAAATGCAGGTGAAAAATATTATTCTTTAATTGATCAAGGTTGGTCAGAATTTTATGGAAGACAAAATGTATTTTATAGTATTAAGATTTCTTCTACATTTATACAGAAGATTTTTATAAATAATCTAAAAATTTTTCTTACATTATTCTTAATTTGGATTTGTTTGTTATTTTTTT-ATTTTAATAGCTTATTGTTTAAAGCATAATATTGAAGATATTAGGAAAGTAG--TTTTACTTTAAA----------ATATTTATAAAAT-A-GGAATATTTAATTTTACAATGAAAA--TGTAATG--TTTTA---------AGTTAAACTATAT--AAAT-------------------------------AGAAATACAAACATG-AATTGCTTT--TAAAAAAGTTAGAAGC-TTTTTT-TTAAAAAATATTTCTTT
BM0146 CATGTCCTTTTGAT-AATGATTTAAGGTCTAATCTGCTCAATGAA-A---TTTAAATAGCCGCAGTATTTTGACTGTGCAAAGGTAGCATAATAATTAGTTTCTTAATTAGGAACTGGTATGAATGATTGGACAAGAGAATAGCTGTCTCTTTTTTAA-TTTTGTTGAATTTTATTTTTAAGTGAAAAAGCTTAAATTTGTATAAAAGACGAGAAGACCCTATAGAGTTT--AATATT-TTTAAT-TAAATTAATATTAGAATT-TTATTTTGGTTAGAT-TTATTTGGTTGGGGTGATTTAAAGATTAACTAAATTCTTTAATAATTT-AATTAGTGATGTCTAAATTTTAAATCTATATTTTATAAATATAAAATAAATTACCTTAGGGATAACAGCGTAATTTTTCTTTAAAGTTCTTATTAAAAGAAAAGTTTGCGACCTCGATGTTGGATTAAAATTAATTTTTGGTGCAGTAACTTAAAAATTAGGTCTGTTCGACCTTTAAAATTTTACATGATCTGAGTTTAAACCGGTGTAAACCAGGTTGGATTCTATCTTTAGAAAA-TTAATATATTTTAGTACGAAAGGACCAAATATATATTATAT-TAATTGTTATTTTGGCAGATTAGTGTATTTGATTTAGAATCATTTTAAGT-AAAATTTTATTACAAGTAATATTTGAATTTATTAGATATATTATTAGTCTTTTTTTGTATATTAATTTTTATTATTTTTGTTTTAGTAGGGGTGGCTTTTTTTACTTTATTAGAACGAAAGGTTAAAGGATATATTCAAATTCGTACCCATATTGTAACTCAAGAAAGAGGAAAAAAGGAAATTTTTGGACATATAGGAATAATTTATGCAATAGCAGCAATTGGAATTTTAGGATTTATTGTTTGAGCCCACCATATATTTACTGTAGGTATAGATGTTGATACACGAGCTTACTTTACATCAGCAACTATAATTATTGCTGTACCAACAGGAATTAAAATTTTCAGATGACTTGCTACAATACATGGAACGCAAATTTCCTTCTCCCCTCAAATACTTTGAGCTTTAGGATTTATTTTCCTTTTTACTCTCGGTGGATTAACAGGAGTTGTTTTAGCTAATTCATCAATTGATATTGT-CCTTCATGACACTTATTATGTAGTAGCCCACTTCCATTATGTTTTATCCATAGGAGCTGTATTCGCTATCATAGCCGGATTAGTCCATTGATTTCCCCTTTTTACAGGATTAACCATAAACAATAAGCTTTTAAAAATTCAATTTACTACTATATTTATTGGAGTAAACACAACTTTCTTTCCGCAACATTTCCTAGGATTAAGAGGAATACCTCGACGATACTCAGATTATCCAGACGCTTACCTTCCATGAAACGTTCTCTCATCAATCGGCTCTATAATTTCAACAAGAAGAATCATTTTCTTTATATATATTATATGAGACGCTATAGCATCAAAAAACAAATCAATCTTTTCCAACCAAATAGACACCAACATTGAATGACTTCAGAAAACACCTCCTATAGAGCATAGATACAGAGAATTACCAATTCTGTCTAATTTCTAATGTGACAGAATAGTGTGATAAATTTAAGATTTATTTATAAAGTTT-ATCTTTCTTTAGAAATTCCTACATGATCCAGTTACATATTAATAGATGCAACTTCACCTTTGATAGAATATCTAATATTATTCCATGATTATACAATATTAATTTTGCTATCAATTCTGATAATCGTTGCATATATTATAACAACTATAATTAAAAACAAATTTATTAACAAAACCCTCCTTGAAGGACAAACTATTGAAATTATCTGAACAATTATCCCCATAATTACTTTAATATTTATTGCAACACCATCATTAAATTTGCTTTACCTAATTTTAGGGATGCTTTAAGAAGTTGGGTATTAATATTTTTATTATTTATTTCAAGTTTAACAATATTTATATCAGGATTAGTAGCAAATTTTGAATATGATTTAAAAAAAATTATTGCTTTATCAACTTTAAGTCAGCTTGGATTGATAATAAGAGTTTTAGCTTTAGGTGAAAGAATATTAGCATTTTTTCATTTATTAATACATGCTTTATTTAAGGCTTTATTATTTATATGTGCTGGTTGTATTATTCATAATATAAACAATTGTCAGGATATTCGTTATATAGGTTCTTTAGTTAATTTTTTACCTTTGACTAGAGGTTATTTTAATATTTGTAATATAGCTTTATGTGGATTGCCTTTTTTATCAGGATTTTATTCAAAGGATCTGATTCTTGAATTTATATCAATGAGTTTCATTAATTTTTATATTTATTTTATTTTTTATTTTTCTACAGGTTTAACAGTTATGTATTCAGTTCGTTTGCTTTATTACACTATGATTGGGGATTTTAATGGGTTAAATTATTTGTCAATAAGGGATTCAAGAGAAAAAATATTAAAGGGTATGGGGGGATTAATTTTTTTAGTTATCTTCGGAGGAAGAGTTACTAGATGATTAGTTTTTCCAACACCTTATTTTATTTGTTTACCTTTATCTATGAAAATAATAGTTGTTTTTACTATTTTAATGGGGGGCTTTTTAGGTTATATTATTTCCAATATTAGTTATAGAGATTTATCTAAAACTTTATCATTCTATGGATTATCATTTTTTTCAAGTTCAATGTGAAATTTAAATTATTTAACTACTTTTGGGACGAGCTTTTATTTTTTAAATGCAGGTGAAAAATATTATTCTTTAATTGATCAAGGTTGGTCAGAATTTTATGGAAGACAAAATGTATTTTATAGTATTAAGATTTCTTCTACATTTATACAGAAGATTTTTATAAATAATCTAAAAATTTTTCTTACATTATTCTTAATTTGGATTTGTTTGTTATTTTTTT-ATTTTAATAGCTTATTGTTTAAAGCATAATATTGAAGATATTAGGAAAGTAG--TTTTACTTTAAA----------ATATTTATAAAAT-A-GGAATATTTAATTTTACAATGAAAA--TGTAATG--TTTTA---------AGTTAAACTATAT--AAAT-------------------------------AGAAATACAAACATG-AATTGCTTT--TAAAAAAGTTAGAAGC-TTTTTT-TTAAAAAATATTTCTTT
BM0148 CATGTCTTTTTGAG-TTTAATTTAAAGTCTGATCTGCTCAATGAA-T---ATTAAATAGCCGCAGTATTTTAACTGTGCGAAGGTAGCATAATAATTAGTTTCTTAATTAGAAACTGGAATGAATGATTGGACAAGAAAATATCTGTCTCTTTTTTAA-ATTTTTTGAATTTTATTTTTAAGTGAAAAAGCTTAAATTTTTATAAAAGACGAGAAGACCCTATAGAGTTT--TATATT-ATTGAG-TAATTTAAATTTGGAAATAAAATTTTATTTAATT-TTATTTGATTGGGGTGATTTAAAGATAAAAAAAATTCTTTAATTTGTA-AATTGGTGATGTCTAAACTATAAATCTATATTTTATAAAAATAAAATAAATTACCTTAGGGATAACAGCGTAATTTTTCTTTAAAGTTCACATTAAAAGGAAAGTTTGCGACCTCGATGTTGGATTAAAATTAATTTTTGGTGCAATAACTTAAAAATTAGGTCTGTTCGACCTTTAAAATTTTACATGATCTGAGTTTAAATCGGCGTGAGCCAGGTTGGATTCTATCTTTAGAATA-TTAATATATTTTAGTACGAAAGGACCAAATATTTATTAAAT-TAATTGTTATTTTGGCAGATTAGTGTATTTGATTTAGAATCATTTTAAGT-AAAATTTTATTACAAGTAATATTTGAATATTTTAGATATTTTTTTAATTTTATTTTGTGTAGTTATTTTTTTAATTTTTATTTTAGTAGGTGTAGCTTTTTTTACTTTATTTGAACGTAAAATTTTAGGATATATTCAAATTCGTACTCATATTGTTACCCAAGAAAGAGGAAAAAAAGAAATTTTTGGTCATATAGGAATAATTTATGCTATAGCAGCAATTGGTTTATTAGGATTTATTGTATGAGCCCACCATATATTTACTGTAGGTATAGATGTTGATACACGAGCTTATTTCACTTCAGCCACAATAATTATTGCTGTACCAACCGGAATTAAAATTTTTAGTTGATTAGCAACAATAAATGGAACACAAATCTCATTATCCCCTCAAATATTGTGAGCAATAGGATTTATTTTTCTATTTACATTAGGAGGATTAACTGGAGTTGTTTTAGCCAATTCCTCAATTGATATTAT-TTTACATGATACATATTATGTAGTAGCTCACTTTCACTACGTTCTCTCTATAGGAGCAGTTTTTGCAATTATAGCTGGATTAGTCCATTGATTTCCTTTATTTACTGGATTAACTTTAAACAATAAAATATTAAAAATTCAATTCATCACAATATTTATTGGAGTAAACACTACATTTTTCCCACAACATTTCTTAGGATTAAGAGGAATACCTCGACGATACTCTGATTATCCAGATGCATATCTCCCATGAAATGTTTTATCATCAATTGGTTCAATAATCTCTACAAGAAGAATTATCTTTTTCATATACATTATGTGAGATGCATTTACTTCTAAAAATAAATCAATTTTTTCTAATCAAATAGATACCAATATTGAATGATTTCAAAAAACTCCTCCTATAGAGCATAGTTATAGAGAACTACCAATTCTGTTAAACTTCTAATGTGACAGAATAGTGTGATAAATTTAAGATTTATTTATAAAGTTT-ATCTTTCTTTAGAAATACCTACCTGGTCAAACTTTATATTAATAGATGCAACATCTCCATTAATAGAATACCTCCTATTATTTCATGATTACACTATACTTATTTTATTATCAATTTTAAGACTGGTTGGATATATTATAACAACCATAATAAAAAATCAATTTATTAACAAAACTCTTTTAGAAGGACAAACAATTGAAATTATTTGAACAATTATACCCATAATTACATTAATATTTATTGCCACCCCATCACTAAATTTATTATACTTAATTTTAGAGATGCATTAAGGGGTTGAATTTTAATAATTTTATTATTTGTAAGAAGTTTAACTATATTTATATCAGGATTAATTGCTAATTATGAATTTGATTTAAAGAAGATTATTGCTTTGTCTACCTTAAGGCAGTTAGGATTAATAATAAGAATTTTAGCTTTAGGTGAAAGTATATTAGCTTTTTTTCATTTATTAATACATGCTTTATTTAAGGCTTTATTATTTATATGTGCAGGTTGTATTATTCATAATATAAATAACTGTCAAGATATTCGATATATGGGTTCTTTAACAAGTTTTATTCCTTTAACTAGAAGTTATTTTAATATTTGTAATTTATCATTATGTGGTTTACCTTTTTTATCAGGATTTTATTCAAAAGATTTAATTTTGGAGTATATATCTATAGGTTATATAAATTTTTATATTTATTTTATTTTTTATTTTTCTACTGGTTTAACGGTTATATATTCAATACGCTTACTTTTTTATTCAATATTAAGTGATTACAATAGATTAAATTATTTATCAATTAATGATTCTAGAGAAATTATATTAAAGGGAATAGGAGGTTTAATTATTTTAGTAATTTTTGGTGGTAGAATTATAAGATGGGTGGTTTTTCCTACCCCTTACTTTATTTGTTTACCTTTTTTATTAAAATTAATAGTTTTATTTACTATTATTTTAGGTGGACTAATAGGATATATAATTTCTAATAGAAGTTTTAATGATTTATCAAAAACATTAAATTTTTATAGTTCTTCTATTTTCTTTAGTTCTATATGAAACCTAAATTATTTATCAACTTTTGGGACAATTTTTTATTTTTTAAATATAGGTGAAAAATTTTATTCTTTGATTGATCAGGGTTGATCTGAATATTATGGGAGACAAAATACATTTTTTATAATTAAGATTTCTTCAGTTTTTATACAAAAGATTTTTATAAATAATTTAAAGCTTTTTTTAACTTTATTTTTAATTTGGATTTGTTTATTATTTCTAT-ATTTTAATAGCTTA--TATTAAAGCGTAATATTGAAGATATTAATAAAGTAA--ATTTACTTTAAA----------ATATTTATAAAAT--AATAATATTTAATTTTACAATGAAAA--TGTAATG--TTTTA---------ATATAAACTATAT--AAATA-----------------------------TAGAAATATAAACATATTAATGCTTT--TAAAAAAGTTAGAAGC-TTTTTTTT---ATAATATTTCTTT
BM0149 CATGTCTTTTTGAG-TTTAATTTAAAGTCTGATCTGCTCAATGAA-T---ATTAAATAGCCGCAGTATTTTAACTGTGCGAAGGTAGCATAATAATTAGTTTCTTAATTAGAAACTGGAATGAATGATTGGACAAGAAAATATCTGTCTCTTTTTTAA-ATTTTTTGAATTTTATTTTTAAGTGAAAAAGCTTAAATTTTTATAAAAGACGAGAAGACCCTATAGAGTTT--TATATT-ATTGAG-TAATTTAAATTTGGAAATAAAATTTTATTTAATT-TTATTTGATTGGGGTGATTTAAAGATAAAAAAAATTCTTTAATTTGTA-AATTGGTGATGTCTAAACTATAAATCTATATTTTATAAAAATAAAATAAATTACCTTAGGGATAACAGCGTAATTTTTCTTTAAAGTTCACATTAAAAGGAAAGTTTGCGACCTCGATGTTGGATTAAAATTAATTTTTGGTGCAATAACTTAAAAATTAGGTCTGTTCGACCTTTAAAATTTTACATGATCTGAGTTTAAATCGGCGTGAGCCAGGTTGGATTCTATCTTTAGAATA-TTAATATATTTTAGTACGAAAGGACCAAATATTTATTAAAT-TAATTGTTATTTTGGCAGATTAGTGTATTTGATTTAGAATCATTTTAAGT-AAAATTTTATTACAAGTAATATTTGAATATTTTAGATATTTTTTTAATTTTATTTTGTGTAGTTATTTTTTTAATTTTTATTTTAGTAGGTGTAGCTTTTTTTACTTTATTTGAACGTAAAATTTTAGGATATATTCAAATTCGTACTCATATTGTTACCCAAGAAAGAGGAAAAAAAGAAATTTTTGGTCATATAGGAATAATTTATGCTATAGCAGCAATTGGTTTATTAGGATTTATTGTATGAGCCCACCATATATTTACTGTAGGTATAGATGTTGATACACGAGCTTATTTCACTTCAGCCACAATAATTATTGCTGTACCAACCGGAATTAAAATTTTTAGTTGATTAGCAACAATAAATGGAACACAAATCTCATTATCCCCTCAAATATTGTGAGCAATAGGATTTATTTTTCTATTTACATTAGGAGGATTAACTGGAGTTGTTTTAGCCAATTCCTCAATTGATATTAT-TTTACATGATACATATTATGTAGTAGCTCACTTTCACTACGTTCTCTCTATAGGAGCAGTTTTTGCAATTATAGCTGGATTAGTCCATTGATTTCCTTTATTTACTGGATTAACTTTAAACAATAAAATATTAAAAATTCAATTCATCACAATATTTATTGGAGTAAACACTACATTTTTCCCACAACATTTCTTAGGATTAAGAGGAATACCTCGACGATACTCTGATTATCCAGATGCATATCTCCCATGAAATGTTTTATCATCAATTGGTTCAATAATCTCTACAAGAAGAATTATCTTTTTCATATACATTATGTGAGATGCATTTACTTCTAAAAATAAATCAATTTTTTCTAATCAAATAGATACCAATATTGAATGATTTCAAAAAACTCCTCCTATAGAGCATAGTTATAGAGAACTACCAATTCTGTTAAACTTCTAATGTGACAGAATAGTGTGATAAATTTAAGATTTATTTATAAAGTTT-ATCTTTCTTTAGAAATACCTACCTGGTCAAACTTTATATTAATAGATGCAACATCTCCATTAATAGAATACCTCCTATTATTTCATGATTACACTATACTTATTTTATTATCAATTTTAAGACTGGTTGGATATATTATAACAACCATAATAAAAAATCAATTTATTAACAAAACTCTTTTAGAAGGACAAACAATTGAAATTATTTGAACAATTATACCCATAATTACATTAATATTTATTGCCACCCCATCACTAAATTTATTATACTTAATTTTAGAGATGCATTAAGGGGTTGAATTTTAATAATTTTATTATTTGTAAGAAGTTTAACTATATTTATATCAGGATTAATTGCTAATTATGAATTTGATTTAAAGAAGATTATTGCTTTGTCTACCTTAAGGCAGTTAGGATTAATAATAAGAATTTTAGCTTTAGGTGAAAGTATATTAGCTTTTTTTCATTTATTAATACATGCTTTATTTAAGGCTTTATTATTTATATGTGCAGGTTGTATTATTCATAATATAAATAACTGTCAAGATATTCGATATATGGGTTCTTTAACAAGTTTTATTCCTTTAACTAGAAGTTATTTTAATATTTGTAATTTATCATTATGTGGTTTACCTTTTTTATCAGGATTTTATTCAAAAGATTTAATTTTGGAGTATATATCTATAGGTTATATAAATTTTTATATTTATTTTATTTTTTATTTTTCTACTGGTTTAACGGTTATATATTCAATACGCTTACTTTTTTATTCAATATTAAGTGATTACAATAGATTAAATTATTTATCAATTAATGATTCTAGAGAAATTATATTAAAGGGAATAGGAGGTTTAATTATTTTAGTAATTTTTGGTGGTAGAATTATAAGATGGGTGGTTTTTCCTACCCCTTACTTTATTTGTTTACCTTTTTTATTAAAATTAATAGTTTTATTTACTATTATTTTAGGTGGACTAATAGGATATATAATTTCTAATAGAAGTTTTAATGATTTATCAAAAACATTAAATTTTTATAGTTCTTCTATTTTCTTTAGTTCTATATGAAACCTAAATTATTTATCAACTTTTGGGACAATTTTTTATTTTTTAAATATAGGTGAAAAATTTTATTCTTTGATTGATCAGGGTTGATCTGAATATTATGGGAGACAAAATACATTTTTTATAATTAAGATTTCTTCAGTTTTTATACAAAAGATTTTTATAAATAATTTAAAGCTTTTTTTAACTTTATTTTTAATTTGGATTTGTTTATTATTTCTAT-ATTTTAATAGCTTA--TATTAAAGCGTAATATTGAAGATATTAATAAAGTAA--ATTTACTTTAAA----------ATATTTATAAAAT--AATAATATTTAATTTTACAATGAAAA--TGTAATG--TTTTA---------ATATAAACTATAT--AAATA-----------------------------TAGAAATATAAACATATTAATGCTTT--TAAAAAAGTTAGAAGCTTTTTTTTT---ATAATATTTCTTT
BM0150 CATGTCTTTTTGAG-TTTAATTTAAAGTCTGATCTGCTCAATGAA-T---ATTAAATAGCCGCAGTATTTTAACTGTGCGAAGGTAGCATAATAATTAGTTTCTTAATTAGAAACTGGAATGAATGATTGGACAAGAAAATATCTGTCTCTTTTTTAA-ATTTTTTGAATTTTATTTTTAAGTGAAAAAGCTTAAATTTTTATAAAAGACGAGAAGACCCTATAGAGTTT--AATATT-ATTGAG-TAATTTAAATTTGGAAATAAAATTTTATTTAATT-TTATTTGATTGGGGTGATTTAAAGATAAAAAAAATTCTTTAATTTGTA-AATTGGTGATGTCTAAACTATAAATCTATATTTTATAAAAATAAAATAAATTACCTTAGGGATAACAGCGTAATTTTTCTTTAAAGTTCACATTAAAAGGAAAGTTTGCGACCTCGATGTTGGATTAAAATTAATTTTTGGTGCAATAACTTAAAAATTAGGTCTGTTCGACCTTTAAAATTTTACATGATCTGAGTTTAAATCGGCGTGAGCCAGGTTGGATTCTATCTTTAGAATA-TTAATATATTTTAGTACGAAAGGACCAAATATTTATTAAAT-TAATTGTTATTTTGGCAGATTAGTGTATTTGATTTAGAATCATTTTAAGT-AAAATTTTATTACAAGTAATATTTGAATATTTTAGATATTTTTTTAATTTTATTTTGTGTAGTTATTTTTTTAATTTTTATTTTAGTAGGTGTAGCTTTTTTTACTTTATTTGAACGTAAAATTTTAGGATATATTCAAATTCGTACTCATATTGTTACCCAAGAAAGAGGAAAAAAAGAAATTTTTGGTCATATAGGAATAATTTATGCTATAGCAGCAATTGGTTTATTAGGATTTATTGTATGAGCCCACCATATATTTACTGTAGGTATAGATGTTGATACACGAGCTTATTTCACTTCAGCCACAATAATTATTGCTGTACCAACCGGAATTAAAATTTTTAGTTGATTAGCAACAATAAATGGAACACAAATCTCATTATCCCCTCAAATATTGTGAGCAATAGGATTTATTTTTCTATTTACATTAGGAGGATTAACTGGAGTTGTTTTAGCCAATTCCTCAATTGATATTAT-TTTACATGATACATATTATGTAGTAGCTCACTTTCACTACGTTCTCTCTATAGGAGCAGTTTTTGCAATTATAGCTGGATTAGTCCATTGATTTCCTTTATTTACTGGATTAACTTTAAACAATAAAATATTAAAAATTCAATTCATCACAATATTTATTGGAGTAAACACTACATTTTTCCCACAACATTTCTTAGGATTAAGAGGAATACCTCGACGATACTCTGATTATCCAGATGCATATCTCCCATGAAATGTTTTATCATCAATTGGTTCAATAATCTCTACAAGAAGAATTATCTTTTTCATATACATTATGTGAGATGCATTTACTTCTAAAAATAAATCAATTTTTTCTAATCAAATAGATACCAATATTGAATGATTTCAAAAAACTCCTCCTATAGAGCATAGTTATAGAGAACTACCAATTCTGTTAAACTTCTAATGTGACAGAATAGTGTGATAAATTTAAGATTTATTTATAAAGTTT-ATCTTTCTTTAGAAATACCTACCTGGTCAAACTTTATATTAATAGATGCAACATCTCCATTAATAGAATACCTCCTATTATTTCATGATTACACTATACTTATTTTATTATCAATTTTAAGACTGGTTGGATATATTATAACAACCATAATAAAAAATCAATTTATTAACAAAACTCTTTTAGAAGGACAAACAATTGAAATTATTTGAACAATTATACCCATAATTACATTAATATTTATTGCCACCCCATCACTAAATTTATTATACTTAATTTTAGAGATGCATTAAGGGGTTGAATTTTAATAATTTTATTATTTGTAAGAAGTTTAACTATATTTATATCAGGATTAATTGCTAATTATGAATTTGATTTAAAGAAGATTATTGCTTTGTCTACCTTAAGGCAGTTAGGATTAATAATAAGAATTTTAGCTTTAGGTGAAAGTATATTAGCTTTTTTTCATTTATTAATACATGCTTTATTTAAGGCTTTATTATTTATATGTGCAGGTTGTATTATTCATAATATAAATAACTGTCAAGATATTCGATATATGGGTTCTTTAACAAGTTTTATTCCTTTAACTAGAAGTTATTTTAATATTTGTAATTTATCATTATGTGGTTTACCTTTTTTATCAGGATTTTATTCAAAAGATTTAATTTTGGAGTATATATCTATAGGTTATATAAATTTTTATATTTATTTTATTTTTTATTTTTCTACTGGTTTAACGGTTATATATTCAATACGCTTACTTTTTTATTCAATATTAAGTGATTACAATAGATTAAATTATTTATCAATTAATGATTCTAGAGAAATTATATTAAAGGGAATAGGAGGTTTAATTATTTTAGTAATTTTTGGTGGTAGAATTATAAGATGGGTGGTTTTTCCTACCCCTTACTTTATTTGTTTACCTTTTTTATTAAAATTAATAGTTTTATTTACTATTATTTTAGGTGGACTAATAGGATATATAATTTCTAATAGAAGTTTTAATGATTTATCAAAAACATTAAATTTTTATAGTTCTTCTATTTTCTTTAGTTCTATATGAAACCTAAATTATTTATCAACTTTTGGGACAATTTTTTATTTTTTAAATATAGGTGAAAAATTTTATTCTTTGATTGATCAGGGTTGATCTGAATATTATGGGAGACAAAATACATTTTTTATAATTAAGATTTCTTCAGTTTTTATACAAAAGATTTTTATAAATAATTTAAAGCTTTTTTTAACTTTATTTTTAATTTGGATTTGTTTATTATTTCTAT-ATTTTAATAGCTTA--TATTAAAGCGTAATATTGAAGATATTAATAAAGTAA--ATTTACTTTAAA----------ATATTTATAAAAT--AATAATATTTAATTTTACAATGAAAA--TGTAATG--TTTTA---------ATATAAACTATAT--AAATA-----------------------------TAGAAATATAAACATATTAATGCTTT--TAAAAAAGTTAGAAGC-TTTTTTTT---ATAATATTTCTTT
BM0151 CATGTCCTTTTGAG-TTTAATTTAAGGTCTAATCTGCTCAATGAA-G---ATTAAATAGCCGCAGTATTTTAACTGTGCAAAGGTAGCATAATAATTAGTTTCTTAATTAGGAACTGGAATGAATGATTGGACAAGAAAATATCTGTCTCTTTTTTAA-ATTTTTTGAATTTTATTTTTAAGTGAAAAAGCTTAAATTTTTATAAAAGACGAGAAGACCCTATAGAGTTT--TATATA-ATTGAG-TAATTTAAACTTGGGAAT-AAATTTTATTTAATT-TTATTTGGTTGGGGTGATTTAAAGATATAAATAATTCTTTAATTTGAA-AATTGGTGATTTCTAAATTTTAAATCTATATTTTGTAAAAATAAAATAAATTACCTTAGGGATAACAGCGTAATTTTTCTTAAAAGTTCATATTAAAAGGAAAGTTTGCGACCTCGATGTTGGATTAAAATTAATTTTTGGTGCAATAGCTTAAAAATTAGGTCTGTTCGACCTTTAAAATTTTACATGATCTGAGTTTAAATCGGCGTGAGCCAGGTTGGATTCTATCTTTAGAATG-TTAATATATTTTAGTACGAAAGGACCAAATATTTATTAAAT-TAATTGTTATTTTGGCAGATTAGTGTATTTGATTTAGAATCATTTTAAGT-AAAATTTTATTACAAGTAATATTTGAATATTTTAGATAGATTTTTAATTTTTTTTTGTTTTATTATTTTTTTAATTTTTATTTTAGTAGGTGTTGCTTTTTTCACATTATTTGAACGAAAAATTTTAGGATATATTCAAATTCGTACCCACATTGTAATACAAGAAAGAGGAAAAAAAGAAATCTTTGGACATATAGGAATAATTTATGCTATAGCAGCAATTGGAATTCTAGGATTTATTGTATGAGCACATCATATATTTACAGTAGGAATAGATGTTGATACACGAGCTTATTTTACCTCAGCAACAATAATTATTGCTGTACCAACTGGTATTAAAATTTTTAGTTGATTAGCAACAATAAATGGAACACAAATTTCATTCTCCCCACAAATATTATGAGCATTAGGATTCATTTTTCTATTTACTTTAGGCGGATTAACTGGAGTTGTATTAGCAAATTCATCAATTGATATTAT-TTTACATGATACATATTATGTAGTAGCACATTTCCATTATGTTCTGTCAATAGGAGCAGTTTTTGCAATTATAGCAGGGTTAGTTCATTGATTTCCACTATTTACTGGAATAACTTTAAATAATAAAATATTAAAAATTCAATTCATCACAATATTTATTGGAGTAAACACTACATTTTTTCCTCAACATTTCTTAGGATTAAGAGGTATACCTCGACGATACTCAGATTATCCTGATGTATATCTCCCATGAAATATTCTTTCATCAATTGGTTCAATAATCTCAACAAGAAGAATTATTTTCTTTATATACATCATATGAGATGCATTTACCTCCAAAAATAAATCAATCTTTTCTAATCAAATAGACTCTAATATTGAATGATTTCAAAAAACTCCTCCTATAGAGCATAGTTATAGAGAACTACCAATTCTGTCAAACTTCTAATGTGACAGAATAGTGTGATAAATTTAAGATTTATTAATAAAGTTT-ATCTTTCTTTAGAAATACCTACTTGGTCAAATTTCATATTAATAGATGCAACATCTCCATTAATAGAATACCTAATATTATTTCATGATTACACTATACTAATCTTATTATCAATTTTAATACTTGTAGGATATATAATAACAACCATAATAAAAAACCAATATATTAATAAAACCCTATTAGAAGGACAAACGATTGAAATTATTTGAACAATTATACCAATAATCACGTTAATATTTATTGCCACACCCTCACTAAATTTATTATATTTAATTTCAGAGATGCTTTAAGAAGTTGAGTTTTAATAATCTTATTATTTATTAGAAGTTTAACTATATTTATATCAGGATTAATTGCTAATTATGAATTTGATTTAAAGAAGATTATTGCTTTATCAACTTTAAGGCAATTAGGATTAATAATAAGAATTTTAGCTTTAGGTGAAATAATATTAGCATTTTTTCATTTATTGATACATGCTTTATTTAAGGCTTTATTATTTATATGTGCTGGTTGTATAATTCATAATATAAATAATAATCAGGATATTCGTTATATAGGTTCTATAACAAATTTTGTTCCTTTAACTAGAAGTTATTTTAATATTTGTAATTTGTCATTATGTGGTTTACCTTTTTTATCAGGATTTTATTCAAAGGATTTAATTTTAGAGTTTATATCAATAGGATATATAAATTTTTATATTTATTTTATTTTTTATTTTTCTACAGGCTTAACTGTTATATATTCAATACGTTTACTTTTCTATTCAATATTTAGTGATTATAATAGTTTAAATTATTTATCAGTTAGTGATTCTAGAGAAATTATATTAAAAGGAATAGGGGGTTTAATTGTTTTAGTAATTTTTGGAGGTAGAATTACGAGATGAGTTATTTTTCCTACTCCTTATTTTATTTGCTTACCTATATTAATAAAGTTAATAGTTTTTTTTATAATTATTATAGGGGGTTTAATAGGATATTTAATTTCTAATAGTGGTTTTAACGATTTATCAAAAACATTAAATTTTTATAGTTCTTCTTTTTTTTTTAGTTCCATATGGAATTTTAATTACTTATCGACTTTTGGAACTACTTTTTATTTTTTGAATATTGGGGAAAATTTATATTCTTTAGTTGATCAAGGTTGATCTGAATATTATGGTAGACAAAATATATTTTTAATAATTAAGGTTTCTTCAGTTTTTATACAAAAAATTTTTATAAATAATTTGAAACTTTTTTTAACTTTATTTTTAATTTGAGTTTGTTTATTATTTCTAT-ATTTTAATAGCTTA---TATAAAGTATAATATTGAAGATATTAGGAAAGTAA--TTTTACTTTAAA----------ATATTTATAAAAT--AAGTAAATTTAATTTTACAATGAAAA--TGTAATG--TTTTATATAAACT-ATATAAACTATAT--AAATA-----------------------------TAGAAATATAAACATGTTAATGCTTT--TTTAAAAGTTAGAAGCTTTTTTT-----ATAATATTTCTTT
BM0152 CATGTCCTTTTGAT-TTTAATTTAAGGTCTAATCTGCTCAATGAA-T---TTTAAATAGCCGCAGTATTTTAACTGTGCAAAGGTAGCATAATAATTAGTTTCTTAATTAGGAACTGGTATGAAGGATTGGACAAGAAAATTTCTGTCTCTTTTTTAA-TATTTTTGAATTTTATCTTTAAGTGAAAAAGCTTAAATGATTATAAAAGACGAGAAGACCCTATAGAGTTT--AATATA-ATTTAT-TAATCTAATATTAGAATT-AAGTTTTAATTATTT-ATATTTGGTTGGGGTGATTTAAAGATAAATTAAATTCTTTAATATAAA-AATTGGTGATATCTAAATTTTAAATCTATATATTATAAATATAAAATAAATTACCTTAGGGATAACAGCGTAATTTTTCTTAAAAGTTCTTATTGAAAGGAAAGTTTGCGACCTCGATGTTGGATTAAAATTAATTTTTGGTGCAATAACTTAAAAATTGGGTCTGTTCGACCTTTAAAATTTTACATGATCTGAGTTTAAACCGGTGTGAGCCAGGTTGGATTCTATCTTTAGATTA-TTAATATATTTTAGTACGAAAGGACCAAATATATATTAAAT-TAATTGTTATTTTGGCAGATTAGTGTATTTGATTTAGAATCATTTTAAGT-AAAATTTTATTACAAGTAATATTTGAATTTATTAGATATAATTTTAGTTTTTTTTTGTATATTAATTTTTATTATTTTTATTTTGGTTGGGGTAGCATTTTTTACTTTATTGGAGCGAAAAGTTTTAGGATATATTCAAATTCGTACTCATATTGTTACTCAAGAAAGAGGAAAAAAAGAAATTTTTGGACATATAGGAATAATTTATGCCATAGCAGCAATTGGAATTTTAGGATTTATTGTTTGAGCACATCATATATTTACTGTAGGAATAGATGTAGATACACGAGCTTATTTTACTTCAGCAACTATAATTATTGCAGTACCAACAGGAATTAAAATTTTTAGTTGATTAGCAACTATACATGGAACCCAAATCTCCTTCTCCCCCCAAATAATATGAGCTTTAGGATTTATTTTCTTATTTACACTAGGTGGATTAACAGGAGTAGTTTTAGCTAATTCATCAATCGATATTGT-TCTACATGACACTTATTATGTAGTTGCTCATTTCCATTATGTACTTTCAATAGGAGCCGTATTTGCTATTATAGCAGGATTAGTTCATTGATTCCCACTATTTACTGGCTTAACAATAAATAATAAACTCTTAAAAATCCAATTTGCTACTATATTTATTGGAGTTAATACTACCTTCTTTCCTCAACACTTTTTAGGATTAAGAGGAATACCTCGACGATATTCTGATTATCCAGATGCCTATCTTCCATGAAATGTTTTATCATCAATTGGATCTATAATTTCTACTAGAAGAATCATTTTTTTTATATATATTATATGAGATGCTTTTGCATGTAAAAACAAATCAATCTTTTCCAATCAAATAGATACTAATATTGAATGATTCCAAAAAACTCCTCCTATAGAGCATAGCTATAGAGAATTACCAATTCTGTCAAACTTCTAATGTGACAGAATAGTGTGATAAATTTAAGATTTATTTATAAAGTTA-ATCTTTCTTTAGAAATACCAACATGATCCAACTATATATTAATAGACGCAACATCCCCATTAATAGAATATTTAATATTATTTCATGATTATACAATATTAATCCTGTTATCTATTCTAATAATAGTTGCATATATTATAACAACTATAATTAAAAATAAATTCATTAATAAAACCTTGTTAGAAGGTCAAACTATTGAAATTATTTGAACTATTATTCCCATAATTACATTAATATTTATTGCAACCCCGTCCCTTAATCTATTATATTTAATTTTAGAGATGCTTTAAGAAGATGAGTTTTAATATTTTTATTATTTGTAAGAAGATTAACAATATTCATATCAGGTTTAATTGCAAATTATGAATATGATCTAAAAAAAATTATTGCTCTTTCTACATTAAGACAATTAGGTTTAATACTAAGAGTTTTAGCTTTAGGAGAAAGAATATTAGCTTTTTTTCATTTGTTAATACATGCTTTATTTAAGGCTTTATTATTTATATGTGCTGGGTGTATTATTCACAATATAAATAATTGTCAAGATATTCGTTATATAGGTTCATTGGTAAATTTTATTCCATTAACTAGAAGTTTTTTTAATATTTGTAATTTGTCTTTGTGTGGTTTACCTTTTTTATCTGGATTTTATTCAAAAGATTTAATTTTAGAATTTATGTCAATAAATTATATAAATTTTTACATTTATTTTATTTTTTATTTTTCTACAGGTTTAACTGTTATGTATTCAATACGGCTTGTATTTTACACAATGTTTGGAGATTATAATAGTTTAAGTTATTTATCAATTTTGGATTCAAGAGATAAAATATTAAAAGGAATAGGAGGTTTAATTTTATTAGTTATTTTTGGGGGGAGAATTATAAGCTGATTAGTTTTTCCTACTCCTTACTTTATTTGTTTACCTTTTTTAATAAAGTTAATAGTTTTGTTTACTGTATTTTTAGGGGGATTTTTTGGTTTTATAATTTCTAATATTAATTTTAATGATTTATCTAAGACTTTAAATTTTTACGAGTTATCTTATTTTTTTAGATTTATATGAAATTTAAATTATTTATCAACATTCGGGACTTCTTTTTATTTTTTAAATATAGGTGAAAAATATTATTCTTTAATTGATCAAGGTTGGTCAGAGTATTATGGAAGACAAAATATTTTTATTAATATTAAATATTCTTCTATTTTTTTACAAAAAATCTTTATAAATAATATTAAGATTTTTTTAACATTATTTTTAATTTGAATTTGTTTATTATTTTTTT-ATTTTAATAGCTTA-TAACTAAAGTATAATATTGAAGATATTAGGAAAGTAA--TTTTACTTTAAA----------ATATTTATAAAAA-A-TAAATATTTAATTTTACAATGAAAA--TGTAATG--TTTT----------AATTAAACTATAT--AAATAA-----------------------------AGAAATATAAACATATTCATGCTTT--TTAAAAAGTTAGAAGCTTTTTTT-T---AAGATATTTCTTT
BM0153 CATGTCCTTTTGAT-TTTAATTTAAGGTCTAATCTGCTCAATGAA-T---TTTAAATAGCCGCAGTATTTTAACTGTGCAAAGGTAGCATAATAATTAGTTTCTTAATTAGGAACTGGTATGAAGGATTGGACAAGAAAATTTCTGTCTCTTTTTTAA-TATTTTTGAATTTTATCTTTAAGTGAAAAAGCTTAAATGATTATAAAAGACGAGAAGACCCTATAGAGTTT--AATATA-ATTTAT-TAATCTAATATTAGAATT-AAGTTTTAATTATTT-ATATTTGGTTGGGGTGATTTAAAGATAAATTAAATTCTTTAATATAAA-AATTGGTGATATCTAAATTTTAAATCTATATATTATAAATATAAAATAAATTACCTTAGGGATAACAGCGTAATTTTTCTTAAAAGTTCTTATTGAAAGGAAAGTTTGCGACCTCGATGTTGGATTAAAATTAATTTTTGGTGCAATAACTTAAAAATTGGGTCTGTTCGACCTTTAAAATTTTACATGATCTGAGTTTAAACCGGTGTGAGCCAGGTTGGATTCTATCTTTAGATTA-TTAATATATTTTAGTACGAAAGGACCAAATATATATTAAAT-TAATTGTTATTTTGGCAGATTAGTGTATTTGATTTAGAATCATTTTAAGT-AAAATTTTATTACAAGTAATATTTGAATTTATTAGATATAATTTTGGTTTTTTTTTGTATATTAATTTTTATTATTTTTATTTTGGTTGGGGTAGCATTTTTTACTTTATTGGAGCGAAAAGTTTTAGGATATATTCAAATTCGTACTCATATTGTTACTCAAGAAAGAGGAAAAAAAGAAATTTTTGGACATATAGGAATAATTTATGCCATAGCAGCAATTGGAATTTTAGGATTTATTGTTTGAGCACATCATATATTTACTGTAGGAATAGATGTTGATACACGAGCTTATTTTACTTCAGCAACTATAATTATTGCAGTACCAACAGGAATTAAAATTTTTAGTTGATTAGCAACTATACATGGAACCCAAATCTCCTTCTCCCCTCAAATAATATGAGCTTTAGGATTTATTTTCTTATTTACACTAGGTGGATTAACAGGAGTAGTTTTAGCTAATTCATCAATTGATATTGT-TCTACATGACACTTATTATGTAGTTGCTCATTTCCATTATGTACTTTCAATAGGAGCCGTATTTGCTATTATAGCAGGATTAGTTCATTGATTCCCGCTATTTACTGGCTTAACAATAAATAATAAACTCTTAAAAATCCAATTTGCTACTATATTTATTGGAGTTAATACTACCTTCTTTCCTCAACACTTCTTAGGATTAAGAGGGATACCTCGACGATACTCTGATTATCCAGATGCCTATCTTCCATGAAATGTTTTATCATCAATTGGATCTATAATTTCTACTAGAAGAATCATTTTTTTCATATATATTATATGAGATGCTTTTGCATGTAAAAATAAATCAATCTTTTCTAATCAAATAGATACTAATATTGAATGATTCCAAAAAACTCCTCCTATAGAGCATAGCTATAGAGAATTACCAATTCTGTCAAACTTCTAATGTGACAGAATAGTGTGATAAATTTAAGATTTATTTATAAAGTTA-ATCTTTCTTTAGAAATACCAACATGATCCAACTATATATTAATAGACGCAACATCCCCATTAATAGAATATTTAATATTATTTCATGATTATACAATATTAATCCTGTTATCTATTCTAATAATAGTTGCATATATTATAACAACTATAATTAAAAATAAATTCATTAATAAAACCTTGTTAGAAGGTCAAACTATTGAAATTATTTGAACTATTATTCCCATAATTACATTAATATTTATTGCAACCCCGTCCCTTAATCTATTATATTTAATTTTAGAGATGCTTTAAGAAGATGAGTTTTAATATTTTTATTATTTGTAAGAAGATTAACAATATTCATATCAGGTTTAATTGCAAATTATGAATATGATCTAAAAAAAATTATTGCTCTTTCTACATTAAGACAATTAGGTTTAATATTAAGAGTTTTAGCTTTAGGAGAAAGAATATTAGCTTTTTTTCATTTGTTAATACATGCTTTATTTAAGGCTTTATTATTTATATGTGCTGGGTGTATCATTCACAATATAAATAATTGTCAAGATATTCGTTATATAGGTTCATTGGTAAATTTTATTCCATTAACTAGAAGTTTTTTTAATATTTGTAATTTGTCTTTGTGTGGTCTACCTTTTTTATCTGGATTTTATTCAAAAGATTTAATTTTAGAATTTATGTCAATAAATTACATAAATTTTTACATTTATTTTATTTTTTATTTTTCTACAGGTTTAACTGTTATGTATTCAATACGGCTTGTATTTTATACAATGTTTGGAGATTATAATAGTTTAAGTTATTTATCAATTTTGGATTCAAGAGATAAAATATTAAAAGGAATAGGAGGTTTAATTTTATTAGTTATTTTTGGAGGGAGAATTATAAGCTGATTAGTTTTTCCTACTCCTTACTTTATTTGTTTACCTTTCTTAATAAAGTTGATAGTTTTATTTACTGTATTTTTAGGGGGATTTTTTGGTTTTATAATTTCTAATATTAATTTTAGTGATTTATCTAAGACTCTAAATTTTTACGAGTTATCTTATTTTTTTAGATTTATATGAAATTTAAATTATTTATCAACATTCGGGACTTCTTTTTATTTTTTAAATATAGGTGAAAAATATTATTCTTTAATTGATCAAGGTTGGTCAGAATATTATGGAAGACAAAATATTTTTATTAATATTAAATATTCTTCTATTTTTTTACAAAAAATCTTTATAAATAATATTAAGATTTTTTTAACATTATTTTTAATTTGAATTTGTTTATTATTTTTTT-ATTTTAATAGCTTA-TAACTAAAGTATAATATTGAAGATATTAGGAAAGTAA--TTTTACTTTAAA----------ATATTTATAAAAA---TAAATATTTAATTTTACAATGAAAA--TGTAATG--TTTT----------AATTAAACTATAT--AAATAA-----------------------------AGAAATATAAACATATTCATGCTTT--TTAAAAAGTTAGAAGC-TTTTTT-T---AAGATATTTCTTT
BM0156 CATGTCCTTTTGAA-TTTAATTTAAGGTCTAATCTGCTCAGTGAG-T---ATTAAATAGCCGCAGTATTTTAACTGTGCAAAGGTAGCATAATAATTAGTTTCTTGATTAGGAACTGGTATGAATGATTGGACAAGAAAATTTCTGTCTCTTTTTTAA-TATTTTTGAATTTTATTTTTAAGTGAAAAAGCTTAAATGGGTATGAAAGACGAGAAGACCCTATAGAGTTT--AATATT-AATTGT-TGATCTTTAATTAGAATT-AAGTATTAATTATTA-TTATTTGGTTGGGGTGATTTAAAAATAAATTTAATTTTTTAATGAAAA-AATTGGTGATATCTAAATTTTAAATCTATATTTTATAAATATAAAATAAATTACCTTAGGGATAACAGCGTAATTTTTCTTAAAAGTTCTTATTAAAAGGAAAGTTTGCGACCTCGATGTTGGATTAAAATTAATTTTTGGTGCAATAACTTAAAAATTGGGTCTGTTCGACCTTTAAAATTTTACATGATCTGAGTTTAAACCGGTGTGAGCCAGGTTGGATTCTATCTTTAGATTG-TTAATATATTTTAGTACGAAAGGACCAGATATATATTAAAT-TAATTGTTATTTTGGCAGATTAGTGTATTTGATTTAGAATCATTTTAAGT-AAAATTTTATTACAAGTAATATTTGAATTTATTAGATATAGTTTTAGTTTTTTTGTGTATATTGATTTTTATTATTTTTGTACTTGTTGGGGTAGCATTTTTTACTTTATTAGAACGTAAAGTCTTAGGATATATTCAAATTCGTACCCATATTGTTACACAAGAAAGAGGAAAAAAGGAAATTTTTGGCCATATAGGAATAATTTATGCTATAGCAGCAATTGGAATTCTTGGATTTATTGTTTGAGCTCACCATATATTTACTGTAGGAATAGATGTTGATACACGAGCTTACTTTACATCAGCAACAATAATTATTGCAGTACCAACAGGAATTAAAATTTTTAGATGATTAGCAACAATACACGGAACCCAAATCTCATTTTCCCCTCAAATAATATGAGCCCTTGGATTCATTTTTCTATTCACCCTAGGGGGATTAACAGGAGTAGTTTTAGCAAATTCATCAATTGATATTGT-TCTACATGATACATATTATGTAGTTGCTCACTTCCACTATGTACTTTCAATAGGAGCTGTATTTGCTATTATAGCAGGATTAGTTCATTGATTTCCCCTATTTACTGGACTAACAATAAATAATAAACTTTTAAAAATTCAATTTGCTACAATATTTATTGGAGTAAACACCACATTTTTCCCTCAACATTTCCTTGGATTAAGAGGTATACCACGACGATACTCCGATTACCCAGATGCGTATCTCCCATGAAATGTTCTATCATCAATTGGATCAATAATTTCTACTAGAAGAATCATTTTTTTTATATATATTATATGAGACGCATTTGCATGTAAGAACAAATCAATTTTTTCAAATCAAATAGATACTAATATTGAATGATTCCAAAAAACTCCTCCTATAGAGCATAGATATAGAGAACTTCCAATTCTGTCAAACTTCTAATGTGACAGAATAGTGTGATAAATTTAAGATTTATTTATAAAGTCA-ATCTTTCTTTAGAAATACCAACGTGATCCAACTATATATTAATAGATGCTACATCACCCTTAATAGAATATTTAATATTATTTCACGATTACACAATACTAATCCTTTTGTCTATTTTGATAATAGTAGCATATATTATAACAACTACAATTAAAAACAAATTTATTAATAAAACCTTATTAGAAGGACAAACTATTGAAATTATTTGAACAATCATTCCTATGATTACTCTAATATTTATTGCCACACCATCTCTTAATCTTTTATATTTAATTTTAGTGATGCTTTAAGAAGGTGGGTTTTAATAATTTTATTATTTGTAAGTAGATTAACAATATTTATATCAGGTTTAATTGCTAATTATGAATATGATTTAAAAAAAATTATTGCTCTTTCTACTTTAAGTCAATTAGGTTTAATACTAAGAGTTTTAGCTTTAGGTGAAAGAATATTAGCTTTTTTTCATTTATTAATACATGCCTTATTTAAGGCATTATTATTTATATGTGCAGGATGTATTATTCATAATATAAATAATTGTCAAGATATTCGTTATATAGGTTCATTAGTTAATTTTATTCCTTTAACAAGAAGATTTTTTAATATTTGTAATTTATCTTTATGTGGATTACCTTTTTTATCAGGATTTTATTCTAAGGATTTAATTTTAGAGTTTATATCTATAAGATATATAAATTTTTATATTTATTTTATTTTTTATTTTTCAACTGGATTAACAGTAATATATTCAATACGATTAGTCTATTATACTATATTTGGTGATTATAATAGATTAAGTTATTTATCAATTTTAGATTCAAGAGAAAAAATATTAAAAGGAATAGGGGGTTTAATTTTATTAGTAATTTTTGGGGGAAGAACTATAAGATGGTTAGTTTTTCCTACACCTTATTTTATTTGTTTACCTTTTTTAATAAAGTTGATAGTTTTATTAACAGTATTTTTAGGAGGTTTTTTTGGTTATATGATTTCAAATATTAATTTTAATGATTTATCAAAAACTTTAAATTTTTATAATTTATCTTTTTTTTTTAGATCAATATGAAATTTAAATTATTTATCTACATTTGGTACTTCATTTTATTTTTTAAATATAGGGGAAAAATTTTATTCTTTTGTTGATCAGGGATGATCAGAATATTATGGAAGACAAAATATATTTGTAAGAATTAAGAATTCTTCAATTTTTATTCAAAAAATCTTTATAAATAATATTAAGATTTTTTTAACTTTATTTTTAATTTGAATTTGTTTATTATTTTTTT-ATTTTAATAGCTTA-TATTTAAAGTATAATATTGAAGATATTAGGAAAGTAA--ATTTACTTTAAA----------ATATTTATAAAAT-A-ATAATATTTAATTTTACAATGAAAA--TGTAGTG--TTTT----------AATTAAACTATAT--AAATAAAA-------------------------TTAGAAATATAAACATATTAATGCTTT--TTAAAAAGTTAGAAGCTTTTTTT-T---AAAATATTTCTTT
BM0157 CATGTCCTTTTGAA-TTTAATTTAAGGTCTAATCTGCTCAGTGAA-T---ATTAAATAGCCGCAGTATTTTAACTGTGCAAAGGTAGCATAATAATTAGTTTCTTGATTAGGAACTGGTATGAATGATTGGACAAGAAAATTTCTGTCTCTTTTTTAA-TATTTTTGAATTTTATTTTTAAGTGAAAAAGCTTAAATGGATATGAAAGACGAGAAGACCCTATAGAGTTT--AATATT-AATTGT-TGATCTTTAATTAGAATT-AAGTATTAATTATTA-TTATTTGGTTGGGGTGATTTAAAAATAAATTTAATTTTTTAATGAAAA-AATTGGTGATATCTAAATTTTAAATCTATATTTTATAAATATAAAATAAATTACCTTAGGGATAACAGCGTAATTTTTCTTAAAAGTTCTTATTAAAAGAAAAGTTTGCGACCTCGATGTTGGATTAAAATTAATTTTTGGTGCAATAACTTAAAAATTGGGTCTGTTCGACCTTTAAAATTTTACATGATCTGAGTTTAAACCGGTGTGAGCCAGGTTGGATTCTATCTTTAGATTG-TTAATATATTTTAGTACGAAAGGACCAGATATATATTAAAT-TAATTGTTATTTTGGCAGATTAGTGTATTTGATTTAGAATCATTTTAAGT-AAAATTTTATTACAAGTAATATTTGAATTTATTAGATATAGTTTTAGTTTTTTTGTGTATATTGATTTTTATTATTTTTGTACTTGTTGGGGTAGCATTTTTTACTTTATTAGAACGTAAAGTTTTAGGATATATTCAAATTCGTACCCATATTGTTACACAAGAAAGAGGAAAAAAGGAAATTTTTGGCCATATAGGAATAATTTATGCTATAGCAGCAATTGGAATTCTTGGATTTATTGTATGAGCTCACCATATATTTACTGTAGGAATAGATGTTGATACACGAGCTTACTTTACATCAGCGACAATAATTATTGCAGTACCAACAGGAATTAAAATTTTTAGATGATTAGCAACAATACACGGAACCCAAATCTCATTTTCTCCTCAAATAATATGAGCCCTTGGATTCATTTTTCTATTCACTCTAGGTGGATTAACAGGAGTAGTTTTAGCAAATTCATCAATTGATATTGT-TCTACATGATACATATTATGTAGTTGCTCATTTCCACTATGTACTTTCAATAGGAGCTGTATTTGCTATTATAGCAGGATTAGTTCATTGATTTCCCCTATTTACTGGACTAACAATAAATAATAAACTTTTAAAAATTCAATTTGCTACAATATTTATTGGAGTAAACACCACATTTTTCCCTCAACATTTTCTTGGGTTAAGAGGTATACCACGACGATACTCTGATTACCCAGATGCATATCTCCCATGAAATGTTCTATCATCAATTGGATCAATAATTTCTACTAGAAGAATCATTTTTTTTATATATATTATATGAGACGCATTTGCATGCAAGAACAAATCAATTTTTTCAAATCAAATAGATACTAATATTGAATGATTCCAAAAAACTCCTCCTATAGAGCATAGATATAGAGAACTTCCAATTCTGTCAAACTTCTAATGTGACAGAATAGTGTGATAAATTTAAGATTTATTTATAAAGTCA-ATCTTTCTTTAGAAATACCAACGTGATCCAACTATATATTAATAGATGCTACATCACCCTTAATAGAATATTTAATATTATTTCACGATTACACAATACTAATCCTTTTGTCTATTTTGATAATAGTAGCATATATTATAACAACTACAATTAAAAACAAATTTATTAATAAAACCTTATTAGAAGGACAAACTATTGAAATTATTTGAACAATCATTCCTATGATTACTCTAATATTTATTGCCACACCATCTCTTAATCTTTTATATTTAATTTTAGTGATGCTTTAAGAAGGTGGGTTTCAATAATTTTATTATTTGTCAGTAGATTAACAATATTTATATCAGGTTTAATTGCTAATTATGAATATGATTTAAAAAAAATTATTGCTCTTTCTACTTTAAGTCAATTAGGTTTAATATTAAGAGTTTTAGCTTTAGGTGAAAGAATACTAGCTTTTTTTCATTTATTAATACATGCCTTATTTAAGGCACTATTATTTATATGTGCAGGATGTATTATTCATAATATAAATAATTGTCAAGATATTCGTTATATAGGTTCATTGGTTAATTTTATTCCTTTAACAAGAAGATTTTTTAATATTTGTAATTTATCTTTATGTGGATTACCTTTTTTATCAGGATTTTATTCTAAGGATTTAATTTTAGAGTTTATATCTATAAGATATATAAATTTTTATATTTATTTTATTTTTTATTTTTCAACTGGATTGACAGTAATATATTCAATACGATTAGTCTATTATACTATATTTGGTGATTATAATAGATTAAGTTATTTATCAATTTTAGATTCAAGAGAAAAAATATTAAAAGGAATAGGGGGTTTAATTTTATTAGTAATTTTTGGGGGAAGAACTATAAGATGGTTAGTTTTTCCTACACCTTATTTTATTTGTTTACCTTTTTTAATAAAGTTGATAGTTTTGTTAACAGTATTTTTAGGAGGTTTTTTTGGTTATATGATTTCAAATATTAATTTTAATGATTTATCAAAAACTTTAAATTTTTATAATTTATCTTTTTTTTTTAGATCAATATGAAATTTAAATTATTTATCTACATTTGGTACTTCATTTTATTTTTTAAATATAGGGGAAAAATTTTATTCTTTTGTTGATCAAGGATGATCAGAATATTATGGAAGACAAAATATATTTGTAAGAATTAAGAATTCTTCAATTTTTATTCAAAAAATCTTTATAAATAATATTAAGATTTTTTTAACTTTATTTTTAATTTGAATTTGTTTATTATTTTTTT-ATTTTAATAGCTTA-TATTTAAAGTATAATATTGAAGATATTAGGAAAGTAA--ATTTACTTTAAA----------ATATTTATAAAAT-A-ATAATATTTAATTTTACAATGAAAA--TGTAGTG--TTTT----------AATTAAACTATAT--AAATATAA-------------------------TTAGAAATATAAACATATTAATGCTTT--TTAAAAAGTTAGAAGC-TTTTTT-T---AAAATATTTCTTT
BM0159 CATGTCCTTTAGAA-AATAGTTAAAGGTCTGATCTGCTCAATGAT-A---ATTAAATAGCCGCAGTATTTTGACTGTGCAAAGGTAGCATAATAATTAGTTTCTTGATTAGAAGCTAGAATGAACGATTGGACAAGAAAATTTCTGTCTCTTTATTAA-TTTTTTTGAATTTTATTTTTAAGTGAAAAAGCTTAAATTTTTATAAAAGACGAGAAGACCCTATAGAGTTT--TATATA-CTTTAA-TAATTAATATATAGAATA-TTTGTTTATTATGGT-TTATTTGGTTGGGGTGACTTAAAGATTTATTTAATTCTTTAATACTAA-AATTAGTGATTTCTAAATTTTTAATCTATATATTATAAAAATAAAATAAATTACCTTAGGGATAACAGCGTAATTTTTCTTAAGAGTTCTTATTTAAAGAAAAGTTTGCGACCTCGATGTTGGATTAAAATTTATTTTTGGTGTAGCTGCTGAAAAATTAGGTCTGTTCGACCTTTAAAATTTTACATGATCTGAGTTTAAACCGGTGTGAGCCAGGTTGGATTCTATCTTTAGATAG-TTAAAGTATTTTAGTACGAAAGGACCAGGTACTTATTAAAT-TAATTGTTATTTTGGCAGATTAGTGTATTTGATTTAGAATCATTTTAAGT-AAATTTATATTACAAGTAATATTTGAATTTAATTGATTTAGTTTTAACATTTGTATGTTTTTTAATTTTTGTTATTTTTATTTTGGTAGGAGTAGCTTTTTTTACATTATTAGAGCGAAAGGTTTTAGGATATATTCAAATTCGTACCCACATTGTTACACAAGAAAGAGGTAAAAAAGAAATTTTTGGACATATAGGAATAATTTATGCTATAGCAGCTATTGGTATCTTAGGATTTATTGTATGAGCACATCATATATTCACTGTTGGAATAGATGTGGATACTCGAGCATATTTCACATCAGCTACTATAATTATTGCTGTACCAACAGGAATCAAAATTTTTAGTTGACTAGCTACAATGCATGGAACTCAGATATCATTTTCACCTCAAATATTATGAGCAATAGGGTTCATTTTCCTATTTACATTAGGAGGATTAACTGGAGTAATTTTAGCCAACTCATCAATTGACATCAT-TCTACACGATACTTATTATGTAGTTGCTCATTTCCATTATGTTCTCTCCATAGGAGCTGTTTTTGCAATCATAGCAGGAATTATTAACTGATTCCCCTTATTCACAGGATTAACACTAAACAACAAAATACTAAAAATACAATTCTTCACTATATTTGTAGGAGTCAACACTACATTCTTCCCCCAACATTTCCTAGGACTAAGTGGTATACCACGACGATATTCCGATTATCCAGACGCCTACCTTTCATGAAATATTTTATCCTCTATCGGATCAATAATCTCAACAAGTAGAGTTATTTTATTTATGTATATTATATGAGAAGCATACTCATGCAAAAATAAATCCATATTCTCTAACCAAATATGTACTAACATTGAATGGTTTCAAAAAACCCCCGCTATAGAACACAGATATAGAGAACTAGCTATTCTATCTAAATTCTAATGTGACAGAATAGTGTGGTAAATTTAAGATTTACTTATAAAGTTT-ATCTTTCTTTAGAAATACCTACTTGATCAAGCTGTCTTCTTATAGACGCAACATCACCAATTATAGAACACTTGATATCATTTCATGATTACACTATATTAATCCTAGCATCTATTTTGATTATAGTAGCCTATATTATAGCATCAATAATCAAAAACAAATTTATCTATAAAACATTACTAGAAGGACAAACAATTGAAATTATCTGAACCATCATACCAATAATTACATTGATATTTATTGCAACTCCGTCCCTTAACCTACTATACTTAATTTTAGAGATTCTTTAAATATGTGAGTTTTGACATTTTTGTTATTTATTTCTAGATTGACTATATTTATATCTGGATTAGTGGCTAATTACGAATATGATTTGAAAAAAATTATTGCTTTATCAACGCTGAGGCAATTAGGATTGATGATAAGAGTTTTAGCTTTAGGGGATAATATATTAGCTTTTTTTCATTTGTTAATACATGCTTTATTTAAGGCTTTACTTTTTATATGCGCGGGGGGGATTATTCATGGAATAAATAATTGTCAGGATATTCGATTTATAGGTTCATTAGTAGGTTCAATTCCTTTAACTAGGAGATTTTTCAATATCTGTAATATGTCATTATGTGGTTTGCCATTTTTATCTGGATTTTATTCAAAAGATTTAATTTTAGAGTTTATGTCAATAAGTTACATAAATTTTTATATTTATTTTGTATATTATTTTTCTACAGGGCTTACAGCTATATATTCTATACGGTTAATTTATTACAGGATATTTGGGGATTTTAATGGTTTAAATTATTTATCAATTAGAGATTCAAGAGATAAAATACTAAAGGGGATAGGGGGTTTAATTTTCTTTGTAATTATTGGTGGTTCATTAGTAAGATGATTAGTTTTTCCTACTCCTTATTTTATTTGTTTGCCTTTATGAATAAAATTTATAGTAATGGTGTCGGTATTAATAGGGGCATTTATAGGAAGATTGATTTCAAATATCAGATTTAGAGATTATTCTAGTACTATAATGTTTTATAAATTATCTTTTTTTTTTAGTTCTATAATTAATCTAAATTATTTATCAAGTTCAAGGGTGGGGCT---TGTGAATAAAATAGGAGGTGAATTTGTAGGGTTATTGGATCAGGGTTGGTTAGAATACTATGGTAGACAAATAATTTTTATTAAATTAAAAATGTCTACTTCAAATTTAGAAAAGTTTTTTTACAATAATATTAAGATTTTTTTGACATTATTTATAATTTGAGTATGTTTATTGTATTTAT-ATTTTAATAGCTTATTTAATAAAGTGTAATATTGAAGATATTAAGAAGATAG--ATTTATCTTAAA----------ATATTTATAAAAA----TGTCATTTAATTTTACAATGAAAA--TGTAATG--TTTTA----------TTTAAACTATAT--AAAT-------------------------------AGAAATATAAACAAATTAATGCTTT--AGTAAAAGTTAGAAGC-TTTATA-----ATATTATTTCTTT
BM0164 CATGTCCTTTTGAA-TTTAATTTAAGGTCTAATCTGCTCAGTGAA-T---TTTAAATAGCCGCAGTATTTTAACTGTGCGAAGGTAGCATAATAATTAGTTTCTTAATTAGGAACTGGTATGAATGATTGGACAAGAAAATTTCTGTCTCTTTTTTAA-TATTTTTGAATTTTATTTTTAAGTGAAAAAGCTTAAATAATTATGAAAGACGAGAAGACCCTATAGAGTTT--AATATG-CTTGAT-TAATCTAATGTTAGAAAT-AAGTTTTAATTATGT-GTATTTGGTTGGGGTGATTTAAAGATAAATTTAATTCTTTAATATAAA-AATTGGTGATATCTAAATTTTAAATCTATATTTTATAAATATAAAATAAATTACCTTAGGGATAACAGCGTAATTTTTCTTAAAAGTTCTTATTGAAAGGAAAGTTTGCGACCTCGATGTTGGATTAAAATTAATTTTTGGTGCAATAACTTAAAAATTGGGTCTGTTCGACCTTTAAAATTTTACATGATCTGAGTTTAAACCGGTGTGAGCCAGGTTGGATTCTATCTTTAGATTG-TTAATATATTTTAGTACGAAAGGACCAAATATATATTAAAT-TAATTGTTATTTTGGCAGATTAGTGTATTTGATTTAGAATCATTTTAAGT-AAAATTTTATTACAAGTAATATTTGAATTTATTAGATATAATTTTAGTTTTTTTTTGTATATTAATTTTTGTTATTTTTATTTTGGTTGGTGTAGCATTTTTTACTTTATTAGAGCGAAAAGTTTTAGGATATATTCAAATTCGTACCCACATTGTAACTCAAGAAAGAGGAAAAAAAGAAATTTTTGGTCATATAGGAATAATTTACGCTATAGCAGCAATTGGAATTTTAGGATTTATTGTTTGAGCACATCATATATTTACTGTCGGAATAGATGTTGATACACGAGCTTACTTTACTTCAGCAACTATAATTATTGCAGTACCAACAGGAATTAAAATTTTTAGTTGATTAGCAACTATACACGGAACCCAAATCTCTTTTTCTCCTCAAATAATATGAGCTTTAGGATTCATTTTCTTATTTACATTAGGAGGATTAACTGGAGTAGTTTTAGCCAATTCATCAATCGATATTGT-TCTGCATGATACCTATTATGTAGTTGCACACTTCCATTATGTACTCTCTATAGGAGCTGTATTTGCAATTATAGCAGGATTAGTCCACTGATTCCCATTATTTACCGGTTTAACAATAAACAATAAGCTTTTAAAAATCCAATTTGCTACAATATTTATTGGAGTTAATACTACATTTTTCCCTCAACACTTTTTAGGATTAAGAGGTATGCCACGACGATACTCCGATTACCCAGACGCCTACCTTCCATGAAATGTTTTATCGTCAATTGGCTCAATAATTTCTACTAGAAGAATCATTTTTTTCATATATATTATATGAGATGCATTCGCATGTAAAAATAAATCAATCTTTTCTAATCAAATAGATACTAATATTGAATGATTCCAAAAAACTCCTCCTATAGAGCACAGTTATAGCGAATTACCAATTCTGTCAAACTTCTAATGTGACAGAATAGTGTGATAAATTTAAGATTTATTTATAAAGTTA-ATCTTTCTTTAGAAATACCTTCATGATCCAATTATATGCTTATAGACGCAACATCCCCATTAATAGAATATTTAATATTATTTCATGACTACACAATATTAATTCTATTATCTATTCTAATAATAGTTGCATATATTATAACAACCATAATTAAAAATAAATTCATTAATAAAACCTTATTAGAAGGACAAACTATTGAAATTATTTGAACTATTATCCCCATAATTACTCTAATATTTATTGCTACACCGTCCCTTAACCTATTATATTTAATTTTAGAGATGCTTTAAGAAGCTGAGTTTTAATAATTTTATTATTTATTAGAAGATTAACCATATTTATATCAGGTTTAATTGCTAACTATGAATATGATTTGAAAAAAATTATTGCTTTATCTACTTTAAGACAATTAGGATTAATATTAAGAGTTTTAGCTTTAGGAGAAAGAATATTAGCTTTTTTTCATTTATTAATACATGCTTTATTTAAGGCATTATTATTTATATGTGCTGGCTGTATTATTCATAATATAAATAATTGTCAAGATATTCGTTATATGGGTTCATTAGTGAATTTTATTCCTTTAACTAGGGCATTTTTTAATATTTGTAATTTGTCTTTATGTGGTTTACCTTTTTTATCTGGGTTTTATTCAAAGGATTTAATTTTAGAGTTTATATCAATAAATTATATAAATTTTTATATTTATTTTATTTTTTATTTTTCTACAGGTTTAACTGTGATATATTCTATACGTCTTGTTTTTTATACAATATTTGGGGATTATAATAGTTTAAGATATTTATCAATTTTGGATTCTAGAGATAAAATATTGAAAGGAATAGGGGGGTTAATTTTATTTGTTATTTTTGGAGGTAGAATTATAAGTTGATTAGTTTTTCCTACTCCCTATTTTATTTGTTTACCTTTTTTAATAAAGTTAATAGTTTTATTTACTGTGTTTTTAGGGGGATTTTTTGGTTTTATAATCTCTAATATTAATTTTAATGATTTATCGAAGACTTTAAATTTTTATAATTTATCTTTTTTTTTTAGTTCTATGTGAAATTTAAATTATTTATCAACATTCGGGACTTCTTTTTATTTCTTAAATATAGGTGAAAAATTTTACTCCTGGGTTGATCAGGGTTGATCTGAGTATTATGGAAGACAAAATATCTTTATAAATATTAAAAATTCTTCTATTTTTTTACAAAAAATCTTTATAAATAATATTAAGATTTTTTTAACACTATTTTTAATTTGAATTTGTTTATTATTTTTTT-ATTTTAATAGCTTA-TAATTAAAGTATAATATTGAAGATATTAGGAAAGTAA--ATTTACTTTAAA----------ATATTTATAAAAA---GGTATATTTAATTTTACAATGAAAA--TGTAATG--TTTT----------AATTAAACTATAT--AAATAA---------------------------TTAGAAATATAAACATATTTATGCTTT--TCAAAAAGTTAGAAGCTTTTTTTAA---AAAATATTTCTTT
BM0165 CATGTCCTTTTGAT-AATGATTTAAGGTCTAATCTGCTCAATGAA-A---AATAAATAGCCGCAGTATTTTGACTGTGCAAAGGTAGCATAATAATTAGTTTCTTAATTAGGAACTGGTATGAATGATTGGACAAGAGAATAGCTGTCTCTTTTTTAA-TTTTGTTGAATTTTATTTTTAAGTGAAAAAGCTTAAATTTGTATAAAAGACGAGAAGACCCTATAGAGTTT--AATATT-TTTAAT-TAAATTAATATTAGAATT-TTATTTTGGTTAGAT-TTATTTGGTTGGGGTGATTTAAAGATTAACTAAATTCTTTAATAATTT-AATTGGTGATGTCTAAATTTTAAATCTATATTTTATAAATATAAAATAAATTACCTTAGGGATAACAGCGTAATTTTTCTTTAAAGTTCTTATTAAAAGAAAAGTTTGCGACCTCGATGTTGGATTAAAATTAATTTTTGGTGCAGTAACTTAAAAATTGGGTCTGTTCGACCTTTAAAATTTTACATGATCTGAGTTTAAACCGGTGTAAACCAGGTTGGATTCTATCTTTAGAAAA-TTAATATATTTTAGTACGAAAGGACCAAATATATATTATAT-TAATTGTTATTTTGGCAGATTAGTGTATTTGATTTAGAATCATTTTAAGT-AAAATTTTATTACAAGTAATATTTGAATTTATTAGATATATTATTAGTCTTTTTTTGTATATTAATTTTTATTATTTTTGTTTTAGTAGGGGTGGCTTTTTTTACTTTACTAGAACGAAAGGTTTTAGGATATATTCAAATTCGTACCCATATTGTAACTCAAGAAAGAGGAAAAAAGGAAATTTTTGGACATATAGGAATAATTTATGCAATAGCAGCAATTGGAATTTTAGGATTTATTGTTTGAGCCCACCATATATTTACTGTAGGTATAGATGTTGATACACGAGCTTACTTTACATCAGCAACTATAATTATTGCTGTACCAACAGGAATTAAAATTTTCAGATGACTTGCTACAATACATGGAACGCAAATTTCCTTCTCCCCTCAAATACTTTGAGCTTTAGGATTTATTTTCCTTTTTACTCTCGGTGGATTAACAGGAGTTGTTTTAGCTAATTCATCAATTGATATTGT-CCTTCATGACACTTATTATGTAGTAGCCCACTTCCATTATGTTTTATCCATAGGAGCTGTATTCGCTATCATAGCCGGATTAGTCCATTGATTTCCCCTTTTTACAGGATTAACCATAAACAATAAGCTTTTAAAAATTCAATTTACTACTATATTTATTGGAGTAAACACAACTTTCTTTCCGCAACATTTCCTAGGATTAAGAGGAATACCTCGACGATACTCTGATTATCCAGACGCTTACCTTCCATGAAACGTTCTCTCATCAATTGGCTCTATAATTTCAACAAGAAGAATCATTTTCTTTATATATATTATATGAGACGCTATAGCATCAAAAAACAAATCAATCTTTTCCAACCAAATAGACACCAACATTGAATGACTTCAGAAAACACCTCCTATAGAGCATAGATACAGAGAATTACCAATTCTGTCTAATTTCTAATGTGACAGAATAGTGTGATAAATTTAAGATTTATTTATAAAGTTT-ATCTTTCTTTAGAAATTCCTACATGATCCAGTTACATATTAATAGATGCAACTTCACCTTTGATAGAATATCTAATATTATTCCATGATTATACAATATTAATTTTGCTATCAATTCTGATAATCGTTGCATATATTATAACAACTATAATTAAAAACAAATTTATTAACAAAACCCTCCTTGAAGGACAAACTATTGAAATTATCTGAACAATTATCCCCATAATTACTTTAATATTTATTGCAACACCATCATTAAATTTGCTTTACCTAATTTTAGGGATGCTTTAAGAAGTTGGGTATTAATATTTTTATTATTTATTTCAAGTTTAACAATATTTATATCAGGATTAGTAGCAAATTTTGAATATGATTTAAAAAAAATTATTGCTTTATCAACTTTAAGTCAGCTTGGATTGATAATAAGAGTTTTAGCTTTAGGTGAAAGAATATTAGCATTTTTTCATTTATTAATACATGCTTTATTTAAGGCTTTATTATTTATATGTGCTGGTTGTATTATTCATAATATAAACAATTGTCAGGATATCCGTTATATAGGTTCTTTAGTTAATTTTTTACCTTTGACTAGAGGTTATTTTAATATTTGTAATATAGCTTTATGTGGATTGCCTTTTTTATCAGGATTTTATTCAAAGGATTTGATTCTTGAATTTATATCAATGAGTTTCGTTAATTTTTATATTTATTTTATTTTTTATTTTTCTACAGGTTTAACAGTTATGTATTCAGTTCGTTTGCTTTATTATACTATGATTGGGGATTTTAATGGGCTGAATTATTTGTCAATAAGGGATTCAAGAGAAAAAATATTAAAGGGTATGGGGGGATTAATTTTTTTAGTTATCTTCGGAGGAAGAGTTACTAGATGATTAGTTTTTCCAACACCATATTTTATTTGTTTACCTTTATCTATGAAAATAATAGTTGTTTTTACTATTTTAATGGGGGGCTTTTTAGGTTATATTATTTCCAATATTAGTTATAGAGATTTATCTAAAACCTTATCATTCTATGGATTATCATTTTTTTCAAGTTCAATGTGAAATTTAAATTATTTAACTACTTTTGGGACGAGCTTTTATTTTTTAAATGCAGGTGAAAAATATTATTCTTTAATTGATCAAGGTTGGTCAGAATTTTATGGAAGACAAAATGTATTTTATAGTATTAAGATTTCTTCTACATTTATACAGAAGATTTTTATAAATAATCTAAAAATTTTTCTTACATTATTTTTAATTTGGATTTGTTTGTTATTTTTTT-ATTTTAATAGCTTATTGTTTAAAGCATAATATTGAAGATATTAGGAAAGTAG--TTTTACTTTAAA----------ATATTTATAAAAT-A-GGAATATTTAATTTTACAATGAAAA--TGTAATG--TTTTA---------AGTTAAACTATAT--AAAT-------------------------------AGAAATACAAACATG-AATTGCTTT--TAAAAAAGTTAGAAGC-TTTTTT-TTAAAAAATATTTCTTT
BM0166 CATGTCCTTTTGAT-AATGATTTAAGGTCTAATCTGCTCAATGAA-A---TATAAATAGCCGCAGTATTTTGACTGTGCAAAGGTAGCATAATAATTAGTTTCTTAATTAGGAACTGGTATGAATGATTGGACAAGAGAATAGCTGTCTCTTTTTTAA-TTTTGTTGAATTTTATTTTTAAGTGAAAAAGCTTAAATTTGTATAAAAGACGAGAAGACCCTATAGAGTTT--AATATT-TTTAAT-TAAATTAATATTAGAATT-TTATTTTGGTTAGAT-TTATTTGGTTGGGGTGATTTAAAGATTAACTAAATTCTTTAATAATTT-AATTAGTGATGTCTAAATTTTAAATCTATATTTTATAAATATAAAATAAATTACCTTAGGGATAACAGCGTAATTTTTCTTTAAAGTTCTTATTAAAAGAAAAGTTTGCGACCTCGATGTTGGATTAAAATTAATTTTTGGTGCAGTAACTTAAAAATTGGGTCTGTTCGACCTTTAAAATTTTACATGATCTGAGTTTAAACCGGTGTAAACCAGGTTGGATTCTATCTTTAGAAAA-TTAATATATTTTAGTACGAAAGGACCAAATATATATTATAT-TAATTGTTATTTTGGCAGATTAGTGTATTTGATTTAGAATCATTTTAAGT-AAAATTTTATTACAAGTAATATTTGAATTTATTAGATATATTATTAGTCTTTTTTTGTATATTAATTTTTATTATTTTTGTTTTAGTAGGGGTGGCTTTTTTTACTTTACTAGAACGAAAGGTTTTAGGATATATTCAAATTCGTACCCATATTGTAACTCAAGAAAGAGGAAAAAAGGAAATTTTTGGACATATAGGAATAATTTATGCAATAGCAGCAATTGGAATTTTAGGATTTATTGTTTGAGCCCACCATATATTTACTGTAGGTATAGATGTTGATACACGAGCTTACTTTACATCAGCAACTATAATTATTGCTGTACCAACAGGAATTAAAATTTTCAGATGACTTGCTACAATACATGGAACGCAAATTTCCTTCTCCCCTCAAATACTTTGAGCTTTAGGATTTATTTTCCTTTTTACTCTCGGTGGATTAACAGGAGTTGTTTTAGCTAATTCATCAATTGATATTGT-CCTTCATGACACTTATTATGTAGTAGCCCACTTCCATTATGTTTTATCCATAGGAGCTGTATTCGCTATCATAGCCGGATTAGTCCATTGATTTCCCCTTTTTACAGGATTAACCATAAACAATAAGCTTTTAAAAATTCAATTTACTACTATATTTATTGGAGTAAACACAACTTTCTTTCCACAACATTTCCTAGGATTAAGAGGAATACCTCGACGATACTCAGATTATCCAGACGCTTACCTTCCATGAAACGTTCTCTCATCAATCGGCTCTATAATTTCAACAAGAAGAATCATTTTCTTTATATATATTATATGAGACGCTATAGCATCAAAAAACAAATCAATCTTTTCCAACCAAATAGACACCAACATTGAATGACTTCAGAAAACACCTCCTATAGAGCATAGATACAGAGAATTACCAATTCTGTCTAATTTCTAATGTGACAGAATAGTGTGATAAATTTAAGATTTATTTATAAAGTTT-ATCTTTCTTTAGAAATTCCTACATGATCCAGTTACATATTAATAGATGCAACTTCACCTTTGATAGAATATCTAATATTATTCCATGATTATACAATATTAATTTTGCTATCAATTCTGATAATCGTTGCATATATTATAACAACTATAATTAAAAACAAATTTATTAACAAAACCCTCCTTGAAGGACAAACTATTGAAATTATCTGAACAATTATCCCCATAATTACTTTAATATTTATTGCAACACCATCATTAAATTTGCTTTACCTAATTTTAGGGATGCTTTAAGAAGTTGGGTATTAATATTTTTATTATTTATTTCAAGTTTAACAATATTTATATCAGGATTAGTAGCAAATTTTGAATATGATTTAAAAAAAATTATTGCTTTATCAACTTTAAGTCAGCTTGGATTGATAATAAGAGTTTTAGCTTTAGGTGAAAGAATATTAGCATTTTTTCATTTATTAATACATGCTTTATTTAAGGCTTTATTATTTATATGTGCTGGTTGTATTATTCATAATATAAACAATTGTCAGGATATCCGTTATATAGGTTCTTTAGTTAATTTTTTACCTTTGACTAGAGGTTATTTTAATATTTGTAATATAGCTTTATGTGGATTGCCTTTTTTATCAGGATTTTATTCAAAGGATTTGATTCTTGAATTTATATCAATGAGTTTCGTTAATTTTTATATTTATTTTATTTTTTATTTTTCTACAGGTTTAACAGTTATGTATTCAGTTCGTTTGCTTTATTATACTATGATTGGGGATTTTAATGGGCTAAATTATTTGTCAATAAGGGATTCAAGAGAAAAAATATTAAAGGGTATGGGGGGATTAATTTTTTTAGTTATCTTCGGAGGGAGAGTTACTAGATGGTTAGTTTTTCCAACACCTTATTTTATTTGTTTACCTTTATCTATGAAAATAATAGTTGTTTTTACTATTTTAATGGGGGGCTTTTTAGGTTATATTATTTCCAATATTAGTTATAGAGATTTATCTAAAACCCTATCATTCTATGGATTATCATTTTTTTCAAGTTCAATGTGAAATTTAAATTATTTAACTACTTTTGGGACGAGCTTTTATTTTTTAAATGCGGGTGAAAAATATTATTCTTTAATTGATCAAGGTTGGTCAGAATTTTATGGAAGACAAAATGTATTTTATAGTATTAAGATTTCTTCTACATTTATACAGAAGATTTTTATAAATAATCTAAAAATTTTTCTTACATTATTTTTAATTTGGATTTGTTTGTTATTTTTTT-ATTTTAATAGCTTATTGTTTAAAGCATAATATTGAAGATATTAGGAAAGTAG--TTTTACTTTAAA----------ATATTTATAAAAT-A-GGAATATTTAATTTTACAATGAAAA--TGTAATG--TTTTA---------AGTTAAACTATAT--AAAT-------------------------------AGAAATACAAACATG-AATTGCTTT--TAAAAAAGTTAGAAGC-TTTTTT-TTAAAAAATATTTCTTT
BM0167 CATGTCCTTTTGAA-TTTAATTTAAGGTCTAATCTGCTCAGTGAA-T---TTTAAATAGCCGCAGTATTTTAACTGTGCGAAGGTAGCATAATAATTAGTTTCTTAATTAGGAACTGGTATGAATGATTGGACAAGAAAATTTCTGTCTCTTTTTTAA-TATTTTTGAATTTTATTTTTAAGTGAAAAAGCTTAAATAATTATGAAAGACGAGAAGACCCTATAGAGTTT--AATATG-CTTGAT-TAATCTAATGTTAGAAGT-AAGTTTTAATTATGT-GTATTTGGTTGGGGTGATTTAAAGATAAATTAAATTCTTTAATATAAA-AATTGGTGATATCTAAATTTTAAATCTATATTTTATAAATATAAAATAAATTACCTTAGGGATAACAGCGTAATTTTTCTTAAAAGTTCTTATTGAAAGGAAAGTTTGCGACCTCGATGTTGGATTAAAATTAATTTTTGGTGCAATAACTTAAAAATTGGGTCTGTTCGACCTTTAAAATTTTACATGATCTGAGTTTAAACCGGTGTGACCCAGGTTGGATTCTATCTTTAGATTG-TTAATATATTTTAGTACGAAAGGACCAAATATATATTAAAT-TAATTGTTATTTTGGCAGATTAGTGTATTTGATTTAGAATCATTTTAAGT-AAAATTTTATTACAAGTAATATTTGAATTTATTAGATATAATTTTAGTTTTTTTTTGTATATTAATTTTTGTTATTTTTATTTTGGTTGGTGTAGCATTTTTTACTTTATTAGAGCGAAAAGTTTTAGGATATATTCAAATTCGTACCCACATTGTAACTCAAGAAAGAGGAAAAAAAGAAATTTTTGGTCATATAGGAATAATTTACGCTATGGCAGCAATTGGAATTTTAGGATTTATTGTTTGAGCACATCATATATTTACTGTCGGAATAGATGTTGATACACGAGCTTACTTTACTTCAGCAACTATAATTATTGCAGTACCAACAGGAATTAAAATTTTTAGTTGATTAGCAACTATACACGGAACCCAAATCTCTTTTTCTCCTCAAATAATATGAGCTTTAGGATTTATTTTCTTATTTACATTAGGAGGATTAACTGGAGTAGTTTTAGCCAATTCATCAATCGATATTGT-TCTGCATGATACCTATTATGTAGTTGCACACTTCCATTATGTACTCTCTATAGGAGCTGTATTTGCAATTATAGCAGGATTAGTCCACTGATTCCCATTATTTACCGGTTTAACAATAAACAATAAGCTTTTAAAAATCCAATTTGCTACAATATTTATTGGAGTTAATACTACATTTTTCCCTCAACACTTTTTAGGATTAAGAGGTATACCACGACGATACTCCGATTACCCAGACGCCTACCTTCCATGAAATGTTTTATCGTCAATTGGCTCAATAATTTCTACTAGAAGAATCATTTTTTTCATATATATTATATGAGATGCATTCGCATGTAAAAATAAATCAATCTTTTCTAATCAAATAGATACTAATATTGAATGATTCCAAAAAACTCCTCCTATAGAGCACAGTTATAGCGAATTACCAATTCTGTCAAACTTCTAATGTGACAGAATAGTGTGATAAATTTAAGATTTATTTATAAAGTTA-ATCTTTCTTTAGAAATACCCACATGATCCAATTATATGCTAATAGACGCAACATCCCCATTAATAGAATATTTAATATTATTTCATGACTACACAATATTAATTCTATTATCTATTCTAATAATAGTTGCATATATTATAACAACCATAATTAAAAATAAATTCATTAATAAAACCTTATTAGAAGGACAAACTATTGAAATTATTTGAACTATTATCCCCATAATTACACTAATATTTATTGCTACACCGTCCCTTAACCTACTATATTTAATTTTAGAGATGCTTTAAGAAGCTGAGTTTTAATAATTTTATTATTTATCAGAAGATTAACCATATTTATATCAGGTTTAATTGCTAACTATGAATATGATTTGAAAAAAATTATTGCTTTATCTACTTTAAGACAATTAGGATTAATATTAAGAGTTTTAGCTTTAGGAGAAAGAATATTAGCTTTTTTTCATTTATTAATACATGCTTTATTTAAGGCATTATTATTTATATGTGCTGGCTGTATTATTCATAATATAAATAATTGTCAAGATATTCGTTATATGGGTTCATTAGTGAATTTTATCCCTTTAACTAGAGCATTTTTTAATATTTGTAATTTGTCTTTATGTGGTTTACCTTTTTTATCTGGGTTTTATTCAAAGGATTTAATTTTAGAGTTTATATCAATAAATTATATAAATTTTTATATTTATTTTATTTTTTATTTTTCTACAGGTTTAACTGTGATATATTCTATACGTCTTGTTTTTTATACAATATTTGGGGATTATAATAGTTTAAGATATTTATCAATTTTGGATTCTAGAGATAAAATATTGAAAGGAATAGGGGGGTTAATTTTATTTGTTATTTTTGGAGGTAGAATTATAAGTTGATTAGTTTTTCCTACTCCCTATTTTATTTGTTTACCTTTTTTAATAAAGTTAATAGTTTTATTTACTGTGTTTTTAGGGGGATTTTTTGGTTTTATAATCTCTAATATTAATTTTAATGATTTATCAAAGACTTTAAATTTTTATAATTTATCTTTTTTTTTTAGTTCTATGTGAAATTTAAATTATTTATCAACATTCGGGACTTCTTTTTATTTCTTAAATATAGGTGAAAAATTTTACTCCTGGGTTGATCAGGGTTGATCTGAGTATTATGGAAGACAAAATATCTTTATAAATATTAAAAATTCTTCTATTTTTTTACAAAAAATCTTTATAAATAATATTAAGATTTTTTTAACACTATTTTTAATTTGAATTTGTTTATTATTTTTTT-ATTTTAATAGCTTA-TAATTAAAGTATAATATTGAAGATATTAGGAAAGTAA--ATTTACTTTAAA----------ATATTTATAAAAA---GGTATATTTAATTTTACAATGAAAA--TGTAATG--TTTT----------AATTAAACTATAT--AAATAA---------------------------TTAGAAATATAAACATATTTATGCTTT--TCAAAAAGTTAGAAGCTTTTTTT-A---AAAATATTTCTTT
BM0168 CATGTCCTTTTGAA-ATTAATTTAAGGTCTAATCTGCTCAATGAA-T---TTTAAATAGCCGCAGTATTTTGACTGTGCAAAGGTAGCATAATAATTAGTTTCTTGATTAGAAACTGGTATGAATGATTGGACAAGAAAATTACTGTCTCTTTTTTAA-GTTTATTGAATTTTATTTTTAAGTGAAAAAGCTTAAATTTTTATAAAAGACGAGAAGACCCTATAGAGTTT--TATATT-TTTGAT-CTATTTAATTTTAGAATT-TTATTTAGTTTGAAT-TTATTTGGTTGGGGTGATTTAAAGATTAAAATAATTCTTTAATTTTTTTTATTGGTGATATCTAAATTTTAAATCTATATTTTATAAATATAAAATAAATTACCTTAGGGATAACAGCGTAATTTTTCTTTAAAGCTCTTATTAAAAGAAAAGTTTGCGACCTCGATGTTGGATTAAAATTAATTTTTGGTGCAGTAACTTAAAAATTAGGTCTGTTCGACCTTTAAAATTTTACATGATCTGAGTTTAAACCGGTGTAAACCAGGTTGGATTCTATCTTTAGAATA-ATAATATATTTTAGTACGAAAGGACCAAATATATATTAAAT-TAATTGTTATTTTGGCAGATTAGTGTATTTGATTTAGAATCATTTTAAGT-AAAATTTTATTACAAGTAATATTTGAATTTTTTGGATGTATTATTGGTTTTTTTTTGTATATTAATTTTTGTTATTTTTGTTCTTGTAGGTGTGGCATTTTTTACTCTTTTAGAGCGTAAGGTTTTAGGATATATTCAAATTCGTACACACATCGTAACTCAAGAAAGAGGAAAAAAGGAAATTTTTGGCCACATAGGAATAATCTATGCAATAGCAGCAATTGGAATTTTAGGATTCATTGTATGAGCACATCATATATTTACAGTAGGAATAGATGTAGATACTCGAGCCTACTTTACATCTGCAACAATAATTATTGCAGTTCCAACAGGAATTAAAATTTTTAGATGATTAGCAACTATACACGGAACACAAATTTCCTTTTCCCCACAAATACTTTGAGCGTTAGGATTTATTTTCCTATTCACCTTAGGGGGACTAACAGGAGTAGTATTAGCCAACTCATCTATTGATATCGT-CCTACACGACACCTATTATGTAGTAGCCCACTTCCATTACGTATTGTCTATAGGAGCCGTATTCGCAATCATAGCTGGAATTGTTCACTGATTCCCCCTATTTACAGGATTAAACATAAACAATAAATTACTAAAAATCCAATTCACAACCATATTCATTGGAGTTAATACCACATTCTTCCCCCAACATTTTCTTGGACTAAGAGGAATGCCTCGACGATATTCCGACTATCCAGATGCTTATCTACCATGAAACGTACTATCATCAATCGGATCTATAATTTCAACAAGAAGAATTATTTTCTTTATATACATCATATGAGATGCAATAGCATCTAAAAACAAAGCAATCTTTTCCAACCAAATAGACACCAGAATCGAATGATTCCAAAAAACACCTCCTATAGAGCACAGGTACAGAGAGTTACCAATTCTGTGTAATTTCTAATGTGACAGAATAGTGTGATAAATTTAAGATTTATTAATAAAGATC-CTCTTTCTTTAGAAATTCCTACCTGATCCAGATATATATTAATAGATGCAACCTCCCCATTAATAGAATATTTAATATTGTTTCATGATTACACAATATTAATTCTTCTATCTATTTTAATAATTGTTGCATATATTATAACAACTATAATTAAAAACAATTTCATTAATAAAACTCTCCTTGAAGGACAAACCATTGAAATCATCTGAACGATTATTCCTATAATTACCTTATTATTTATTGCAGCGCCATCGCTTAACTTACTCTATCTAATTTTAATGACGCTCTAGGTGAGGGGGTTTTAATAATTTTATTATTTATTTCTAGATTAACTATATTTATGTCCGGGTTAGTTGCTAATTTTGAGTTTGATTTAAAAAAAATTATTGCTCTTTCAACGCTGAGACAGCTTGGTTTAATAATGAGGGTGTTGGCCTTAGGTGAGAGGATATTGGCTTTTTTTCATTTGTTGATACATGCTTTATTTAAGGCTTTATTATTTATGTGTGCGGGGTGTATTATTCATAACATAAATAATTGTCAGGATATTCGATACATGGGGTCTTTGGGGAATTTTCTTCCTTTAACTAGGAGTTATTTTAATCTTTGTAATATAGCTTTGTGTGGGTTACCTTTTTTGTCAGGGTTCTATTCTAAGGATTTAATTTTGGAATTTATATCTATAAGATATATAAATTTTTACATTTATTTTATTTTTTATTTTTCTACTGGGTTAACCGTAATGTATACCAGTCGTCTTCTTTATTATACAATGTTTGGAGATTTTAATGGATTTAATTATTCTTCAATTAGTGATTCTAGTGAAAATATATTAAAGGGTATGGGAGGTTTAATTTTTTTAGTTATTTTTGGCGGGAGAATTACTAGTTGGTTAATTTTTCCTACACCTTATTTTATTTGCTTGCCATGATCTTTAAAATTTATAGTAATTTTTACAATTTTAATAGGGGGGTTTTTAGGGTATGTGATTTCAAATATTAGTTTTACAGATTTGTCGAAGACTTTATATTTTTATGGTTGATCTTTTTTTGCGAGATCTATATGAAATTTGAATTATTTAACTACTTTCGGGACAACTTATTATTTTTTGGATGCTGGGGAGAAGTATTATTCTTTAGTTGATCAAGGTTGATCTGAGTATTTTGGAAGACAAAAGATATTTTATATAATTAAGGTTTCATCTTCTTTTATGCAGAAGATTTTTATAAATAATTTGAAGATTTTTTTAACCTTGTTTTTAATTTGGGTTTGTTTATTATTATTTT-ATTTTAATAGCTTA-TATTTAAAGCATAATATTGAAGATATTAGGAAAGTAG--TTTTACTTTAAA----------ATATTTATAAAAT-A-TGATTATTTAATTTTACAATGAAAA--TGTAATG--TTTTT------------TAAACTATAT--AAATTAAA---------------TATATCGTAGGTAGAAATATAAACATA--GCTGCTTT--TAAGAAAGTTAGAAGC-TTTCTTTT---TAAATATTTCTTT
BM0169 CATGTCCTTTTGAA-TTTAATTTAAGGTCTAATCTGCTCAGTGAA-T---TTTAAATAGCCGCAGTATTTTAACTGTGCGAAGGTAGCATAATAATTAGTTTCTTAATTAGGAACTGGTATGAATGATTGGACAAGAAAATTTCTGTCTCTTTTTTAA-TATTTTTGAATTTTATTTTTAAGTGAAAAAGCTTAAATAATTATGAAAGACGAGAAGACCCTATAGAGTTT--AATATG-CCTGAT-TAATCTAATGTTAGAAAT-AAGTTTTAATTATGC-GTATTTGGTTGGGGTGATTTAAAGATAAATTAAATTCTTTAATATAAA-AATTGGTGATATCTAAATTTTAAATCTATATTTTATAAATATAAAATAAATTACCTTAGGGATAACAGCGTAATTTTTCTTAAAAGTTCTTATTGAAAGGAAAGTTTGCGACCTCGATGTTGGATTAAAATTAATTTTTGGTGCAATAACTTAAAAATTGGGTCTGTTCGACCTTTAAAATTTTACATGATCTGAGTTTAAACCGGTGTGAGCCAGGTTGGATTCTATCTTTAGATTG-TTAATATATTTTAGTACGAAAGGACCAAATATATATTAAAT-TAATTGTTATTTTGGCAGATTAGTGTATTTGATTTAGAATCATTTTAAGT-AAAATTTTATTACAAGTAATATTTGAATTTATTAGATATAATTTTAGTTTTTTTTTGTATATTAATTTTTGTTATTTTTATTTTGGTTGGTGTAGCATTTTTTACTTTATTAGAGCGAAAAGTTTTAGGATATATTCAAATTCGTACCCACATTGTAACTCAAGAAAGAGGAAAAAAAGAAATTTTTGGTCATATAGGAATAATTTACGCTATAGCAGCAATTGGTATTTTAGGATTTATTGTTTGAGCACATCATATATTTACTGTCGGAATAGATGTTGATACACGAGCTTACTTTACTTCAGCAACTATAATTATTGCAGTACCAACAGGAATTAAAATTTTTAGTTGATTAGCAACTATACACGGAACCCAAATCTCTTTTTCTCCTCAAATAATATGAGCTTTAGGATTTATTTTCTTATTTACATTAGGAGGATTAACTGGAGTAGTTTTAGCCAATTCATCAATCGATATTGT-TCTGCATGATACCTATTATGTAGTTGCACACTTCCATTATGTACTCTCTATAGGAGCTGTATTTGCAATTATAGCAGGATTAGTCCACTGATTCCCATTATTTACCGGTTTAACAATAAACAATAAGCTTTTAAAAATCCAATTTGCTACAATATTTATTGGAGTTAATACTACATTTTTCCCTCAACACTTCTTAGGATTAAGAGGTATACCACGACGATACTCCGATTACCCAGACGCCTACCTTCCATGAAATGTTTTATCATCAATTGGCTCAATAATTTCTACTAGAAGAATCATTTTTTTCATATATATTATATGAGATGCATTCGCATGTAAAAATAAATCAATCTTTTCTAATCAAATAGATACTAATATTGAATGATTCCAAAAAACTCCTCCTATAGAGCACAGTTATAGCGAATTACCAATTCTGTCAAACTTCTAATGTGACAGAATAGTGTGATAAATTTAAGATTTATTTATAAAGTTA-ATCTTTCTTTAGAAATACCTTCATGATCCAATTATATGCTTATAGACGCAACATCCCCATTAATAGAATATTTAATATTATTTCATGACTACACAATATTAATTCTATTATCTATTCTAATAATAGTTGCATATATTATAACAACCATAATTAAAAATAAATTCATTAATAAAACCTTATTAGAAGGACAAACTATTGAAATTATTTGAACTATTATCCCCATAATTACTCTAATATTTATTGCTACACCGTCCCTTAACCTATTATATTTAATTTTAGAGATGCTTTAAGAAGCTGAGTTTTAATAATTTTATTATTTATCAGAAGATTAACCATATTTATATCAGGTTTAATTGCTAACTATGAATATGATTTGAAAAAAATTATTGCTCTATCTACTTTAAGACAATTAGGATTAATATTAAGAGTTTTAGCTTTAGGAGAAAGAATATTAGCTTTTTTTCATTTATTAATACATGCTTTATTTAAGGCATTATTATTTATATGTGCTGGCTGTATTATTCATAATATAAATAATTGTCAAGATATTCGTTATATGGGTTCATTAGTGAATTTTATCCCTTTAACTAGAGCATTTTTTAATATTTGTAATTTGTCTTTATGTGGTTTACCTTTTTTATCTGGGTTTTATTCAAAGGATTTAATTTTAGAGTTTATATCAATAAATTATATAAATTTTTATATTTATTTTATTTTTTATTTTTCTACAGGTTTAACTGTGATATATTCTATACGTCTTGTTTTTTATACAATATTTGGGGATTATAATAGTTTAAGATATTTATCAATTTTGGATTCTAGAGATAAAATATTGAAAGGAATAGGGGGGTTAATTTTATTTGTTATTTTTGGAGGTAGAATTATAAGCTGATTAGTTTTTCCTACTCCCTATTTTATTTGTTTACCTTTTTTAATAAAGTTAATAGTTTTATTTACTGTGTTTTTAGGTGGATTTTTTGGTTTTATAATCTCTAATATTAATTTTAATGATTTATCAAAGACTTTAAATTTTTATAATTTATCTTTTTTTTTTAGTTCTATGTGAAATTTAAATTATTTATCAACATTCGGGACTTCTTTTTATTTTTTAAATATAGGTGAAAAATTTTACTCCTGGGTTGATCAGGGTTGATCTGAGTATTATGGAAGACAAAATATCTTTATAAATATTAAAAATTCTTCTATTTTTTTACAAAAAATCTTTATAAATAATATTAAGATTTTTTTAACATTATTTTTAATTTGAATTTGTTTATTATTTTTTT-ATTTTAATAGCTTA-TAATTAAAGTATAATATTGAAGATATTAGGAAAGTAA--ATTTACTTTAAA----------ATATTTATAAAAA---GGTATATTTAATTTTACAATGAAAA--TGTAATG--TTTT----------AATTAAACTATAT--AAATAA---------------------------TTAGAAATATAAACATATTTATGCTTT--TCAAAAAGTTAGAAGCTTTTTTTAA---AAAATATTTCTTT
BM0174 CATGTCCTTTTGAA-TTTAATTTAAGGTCTAATCTGCTCAATGAT-T---TTTAAATAGCCGCAGTATTTTAACTGTGCAAAGGTAGCATAATAATTAGTTTCTTAATTAGGAACTGGAATGAATGATTGGACAAGAAAGTTACTGTCTCTTTTTTAA-ATTTTTTGAATTTTATTTTTAAGTGAAAAAGCTTAAATTTTTATAAAAGACGAGAAGACCCTATAGAGTTT--AATATT-ATTATT-CAATTTAAATTTAGAATT-ATTTTTTGTTTAATT-TTATTTGGTTGGGGTGATTTAAAGATTAATTAAATTCTTTAATTATTT-AATTGGTGATGTCTAAATTTTAAATCTATATTTTATAAATATAAAATAAATTACCTTAGGGATAACAGCGTAATTTTTCTTTAAAGTTCATATTAAAAGGAAAGTTTGCGACCTCGATGTTGGATTAAAATTAATTTTTGGTGCAATAACTTAAAAATTGGGTCTGTTCGACCTTTAAAATTTTACATGATCTGAGTTTAAACCGGTGTGAGCCAGGTTGGATTCTATCTTTAGAATG-TTAATATATTTTAGTACGAAAGGACCAGATATATATTAAAT-TAATTGTTATTTTGGCAGATTAGTGTATTTGATTTAGAATCATTTTAAGT-AAAATTTTATTACAAGTAATATTTGAATTTATTGGATATATTTTTGGTTTTTTTATGTATAATTATTTTTATTATTTTTGTTTTAGTTGGTGTAGCTTTTTTTACACTTTTAGAGCGAAAGGTTTTAGGATATATTCAAATTCGTACACATATTGTTACACAAGAAAGAGGTAAAAAAGAAATTTTTGGCCATATAGGAATAATTTATGCTATAGCAGCAATTGGAATTTTAGGATTTATTGTATGAGCTCACCATATATTCACAGTTGGTATAGACGTTGATACACGAGCTTATTTCACTTCAGCAACAATAATTATTGCCGTTCCAACAGGAATTAAAATTTTCAGTTGATTAGCAACTATACACGGAACACAAATCTCATTCTCTCCACAAATAATATGAGCCCTTGGATTCATTTTCCTTTTCACTTTAGGAGGATTAACAGGAGTAGTTCTAGCTAACTCATCAATTGATATTGT-ATTACATGATACATACTATGTAGTAGCCCATTTTCACTACGTATTATCAATAGGAGCAGTATTTGCTATTATAGCAGGATTAGTACATTGATTCCCTCTATTTACAGGATTAACTATAAATAATAAACTATTAAAAATCCAATTTGCAACTATATTTATTGGAGTAAACACAACATTCTTTCCTCAACACTTTTTAGGACTTAGAGGTATACCCCGACGATACTCTGACTACCCAGATGCTTATCTTCCATGAAATGTATTATCATCAATTGGATCAATAATTTCTACAAGAAGAATCATCTTTTTTATATATATTATATGAGATGCATTTGCATCAAAAAACAAATCAATTTTCTCAAATCAAATAGATACTAATATTGAGTGATTTCAAAAAACTCCACCTATAGAGCATAGTTATAGAGAATTACCAATTCTGTCAAACTTCTAATGTGACAGAATAGTGTGATAAATTTAAGATTTATTTATAAAGTTA-ATCTTTCTTTAGAAATACCTACCTGATCAAATTACATATTAATAGACGCAACATCCCCATTAATAGAATATTTAATATTATTCCATGATTATACTATACTTATTCTATTATCAATTCTAATAATTGTTGCATATATTATAACGACTATAATTAAAAATAAATTTATTAACAAAACATTATTAGAAGGACAAACTATTGAAATCATTTGAACAATTATTCCAATAATCACTTTAATATTTATTGCAACACCATCACTCAATCTTCTATACCTAATTTTAGAGATGCATTAAGAAGTTGAGTCTTAATAATTTTATTATTTACTAGAAGATTAACAATATTTATATCAGGTTTAATTGCTAATTATGAATATGATTTAAAAAAAATTATTGCTCTTTCTACTTTAAGACAATTAGGATTAATAATAAGAATTTTAGCTTTAGGTGAAAGAATATTAGCTTTTTTTCATCTTTTAATACATGCTTTATTTAAGGCTTTATTATTTATATGTGCTGGTTGTATTATTCATAATATAAATAATTGTCAGGATATTCGTTATATAGGTTCATTAGTAAATTTTATTCCTTTAACTAGAAGATTTTTTAATATTTGTAATTTATCTTTGTGTGGATTACCTTTTTTATCTGGTTTTTATTCTAAGGATTTAATTTTAGAATTTATATCAATAAGTTATATAAATTTTTATATTTATTTTATTTTTTATTTTTCTACTGGGTTAACAGTAATATATTCAATACGTTTGTTATATTATACTATATTTGGGGATTATAATAGTTCAAGTTATTTACCTGTAAGTGATTCAAGAGAATTAATATTAAAGGGAATAGGAGGTTTAATTTTACTTGTAATTTTTGGTGGAAGAATTACTAGATGATTAGTTTTTCCAACACCTTATTTTATTTGTTTACCTATATTTATAAAATTAATAGTTTTACTAACAATTTTGTTTGGTAGAATATTTGGTTTTATAATTTCAAATATTAGTTTTAATGATTTATCTAAGACATTAATTTTTTATGATTTATCATATTTTTTTAGTTCTATATGAAATTTAAATTATTTGTCTACTTTTGGCACTTCATATTATTTTTTAAATATAGGGGAAAAATTCTATTCTTTAATTGATCAAGGTTGATCAGAATATTATGGAAGACAAAATATATTTGTTGGAATTAAGATTTCTTCTATTTTTATTCAAAAAATCTTTATAAATAATCTTAAGATTTTTTTAACTTTATTTTTAATTTGAATTTGTTTATTATTTTTTT-ATTTTTATAGCTTA-TAATTAAAGTATAATATTGAAGATATTAGGAAAGTAA--ATTTACTTAAAA----------ATATTTATAAAAG---ATAAAATTTAATTTTACAATGAAAA--TGTAATG--TTTT----------ATTTAAACTATAT--AAATTCAA-------------A-----------TTAGAAATATAAACATATTAATGCTTT--TTAAAAAGTTAGAAGC-TTTTTC-A---ATAATATTTCTTT
BM0177 CATGTCCTTTTGAT-TTTAATTTAAGGTCTAATCTGCTCAGTGATTT---TTTAAATAGCCGCAGTATTTTAACTGTGCAAAGGTAGCATAATAATTAGTTTCTTAATTAGGAACTGGTATGAATGATTGGACAAGAAAATTTCTGTCTCTTTTTTAA-AATTTTTGAATTTTATTTTTAAGTGAAAAAGCTTAAATGTTTATAAAAGACGAGAAGACCCTATAGAGTTT--AATAAT-ATTAAT-TAATTTAAAATTAGAACT-AAGCTTTAATTAAAA-TTATTTGGTTGGGGTGATTTAAAGATAAATTAAATTCTTTAATAATAA-AATTGGTGATATCTAAATTTTAAATCTATATTTTATAAAAATAAAATAAATTACCTTAGGGATAACAGCGTAATTTTTCTTAAAAGTTCATATTGAAAGAAAAGTTTGCGACCTCGATGTTGGATTAAAATTAATTTTTGGTGCAATAACTTAAAAATTGGGTCTGTTCGACCTTTAAAATTTTACATGATCTGAGTTTAAACCGGTGTGAGCCAGGTTGGATTCTATCTTTAGATTG-TTAATATATTTTAGTACGAAAGGACCAAATATATATTAAAT-TAATTGTTATTTTGGCAGATTAGTGTATTTGATTTAGAATCATTTTAAGT-AAAATTTTATTACAAGTAATATTTGAATTTATTAGATATAGTATTAGTTTTTCTTTGTATATTAATTTTTGTAATTTTTATTCTTGTTGGTGTAGCCTTTTTTACTTTAATGGAACGAAAAGTTTTAGGATATATTCAAATTCGTACCCATATTGTAACCCAAGAAAGAGGAAAAAAGGAAATTTTTGGACATATAGGAATAATTTATGCAATAGCAGCAATTGGTATTCTTGGATTTATTGTTTGAGCACATCATATATTTACTGTTGGAATAGATGTTGACACACGAGCTTATTTTACTTCAGCAACTATAATTATTGCAGTACCAACAGGAATTAAAATTTTTAGTTGACTAGCAACTATACATGGAACACAAATTTCATTCTCTCCCCAAATATTATGAGCCCTTGGATTTATTTTCTTATTTACTCTAGGAGGATTAACAGGAGTAGTTTTAGCTAACTCATCAATTGATATTGT-TCTACATGATACATATTATGTAGTAGCACACTTCCACTATGTACTTTCAATAGGAGCTGTATTTGCTATTATAGCAGGATTAGTCCACTGATTCCCATTATTTACAGGATTAACTATAAATAATAAACTTTTAAAAATTCAATTTGCAACTATATTTATTGGAGTAAACACTACATTTTTCCCTCAACACTTCCTTGGATTAAGAGGCATACCACGACGATACTCTGATTATCCTGACGCTTATCTTCCATGAAATATTATTTCATCAATTGGATCAATAATTTCTACTAGAAGAATTATTTTTTTCATATATATTATATGAGATGCATTTGTATGCAAAAACAAATCAATCTTTTCTAACCAAATAGACACCAATATCGAATGATTCCAAAAAACACCTCCAATAGAGCACAGATACAGAGAACTACCAATTCTGTCTAACTTCTAATGTGACAGAATAGTGTGATAAATTTAAGATTTATTTATAAAGTTA-ATCTTTCTTTAGAAATACCCACATGATCCAATTATATATTAATAGACGCTACATCACCCCTAATGGAATATTTAATATTATTTCATGACTACACGATATTAATTCTCCTATCAATTTTAATAATAGTGGCGTATATTATAACAACAATAATTAAAAATAAATTTATTAATAAAACCTTATTAGAAGGTCAAACTATTGAAATTATTTGAACAATTATTCCAATAATTACTCTAATATTTATTGCAACACCATCTCTTAATTTATTATATTTAATTTTAGAGATGCTTTAAGCAGTTGATTATTAATAATTTTATTGTTTTTAAGAAGATTAACCATATTTATATCAGGTTTAATTGCTAATTATGAATATGATCTAAAAAAAATTATTGCTTTATCAACTTTAAGTCAATTAGGTTTAATATTAAGAGTTTTAGCTTTAGGTGAAAGAATATTAGCTTTTTTTCATTTATTAATACATGCTTTATTTAAGGCTCTTTTATTTATATGTGCTGGTTGTATTATTCATAATATAAATAATTGTCAAGATATTCGTTATATAGGATCATTAGTAAATTTTATTCCTTTAACAAGAAGATTTTTTAATATTTGTAATTTATCTTTATGTGGTTTACCATTTTTATCAGGGTTTTATTCAAAGGACTTAATTTTAGAATTTATATCTATAAGATATATAAATTTTTATATTTATTTGATTTTTTATGTTTCAACTGGTTTAACAGTTATATATTCTATACGTTTAGTATATTATACAATATTTGGTGATTATAATAGATTTAGATATATATCAATTTTGGATTCAAGAGATCAAATATTAAAAGGAATAGGAGGTTTAATTTTATTAGTAGTTTTTGGTGGAAGAGTTATAAGTTGATTAGTCTTTCCAACACCTTATTTTATTTGTTTACCTTTTTTAATGAAGTTAATAGTTTTATTTACAGTATTTCTAGGAGGATTTTTAGGTTATATAATTTCTAATATTAATTATAATGATTTATCAAAAACATTAAGTATATATAATTTATCTTTTTTTTTTAGTTCAATATGAAATTTAAATTATTTATCGACTTTTGGTACTACATTTTATTTTTTAAATATAGGAGAAAAGTTTTATTCAATTGTTGATCAAGGTTGATCAGAATATTATGGGAGACAAAATATATTTATTATAATTAAAAATTCTTCTATTTTTATACAAAAGATTTTTATAAATAATTTGAAGATTTTTTTGACATTATTTTTAATTTGAATTTGTTTATTATTTTTTT-ATTTTAATAGCTTA-TAACTAAAGCATAATATTGAAGATATTAGGAAAGTAA--TTTTACTTTAAA----------ATATTTATAAA-----ATAAGATTTAATTTTACACTGAAAA--TGTAATG--TTTT----------TATTAAACTATAT--AAACAGTT-------------------------TTAGAAATATAAACATATTAATGCTTT--TTAAAAAGTTAGAAGC-TTTTTT-T---TAAGTATTTCTTT
BM0178 CATGTCCTTTTGAT-TTTAATTTAAGGTCTAATCTGCTCAATGAA-T---TTTAAATAGCCGCAGTATTTTAACTGTGCAAAGGTAGCATAATAATTAGTTTCTTGATTAGGAACTGGTATGAATGATTGGACAAGAAAATTTCTGTCTCTTTTTTAA-AATTTTTGAATTTTATTTTTAAGTGAAAAAGCTTAAATTTATATAAAAGACGAGAAGACCCTATAGAGTTT--GATAAA-ATTGAT-TGATTTATGATTAGAACT-TGTTTTTAGTTAATT-TTATTTGGTTGGGGTGATTTAAAGATATAAGAAATTCTTTAAAGTTTT-AATTGGTGATTTCTAAATTTTAAATCTATATTTTATAAATATAAAATAAATTACCTTAGGGATAACAGCGTAATTTTTCTTAAAAGTTCTTATTGAAAGAAAAGTTTGCGACCTCGATGTTGGATTAAAATTAATTTTTGGTGCAATAACTTAAAAATTAGGTCTGTTCGACCTTTAAAATTTTACATGATCTGAGTTTAAACCGGTGTGAGCCAGGTTGGATTCTATCTTTAGATTG-TTAATATATTTTAGTACGAAAGGACCAGATATATATTAAAT-TAATTGTTATTTTGGCAGATTAGTGTATTTGATTTAGAATCATTTTAAGT-AAAATTTTATTACAAGTAATATTTGAATTTATTAGATGTGGTTTTGATTTTTTTTTGTATATTTATTTTGGTAATTTTTGTTTTAGTGGGTGTAGCTTTTTTTACTTTAATGGAGCGTAAGGTTTTAGGATATATTCAAATTCGTACCCATATTGTAACTCAAGAAAGAGGAAAAAAAGAAATTTTTGGCCATATAGGAATAATTTATGCAATAGCAGCAATTGGAATTCTAGGATTCATTGTTTGAGCTCACCACATATTTACGGTAGGAATAGATGTTGATACCCGAGCCTATTTTACCTCAGCTACAATAATTATTGCGGTTCCTACTGGAATTAAAATTTTTAGTTGATTAGCAACAATACATGGAACTCAAATCTCTTTTTCTCCTCAAATAATATGAGCATTAGGATTTATTTTCTTATTTACATTAGGGGGATTAACAGGAGTAGTATTAGCTAATTCTTCAATTGATATTGT-ACTACATGATACTTATTATGTAGTAGCGCACTTTCACTACGTTCTATCTATAGGTGCAGTATTTGCAATTATAGCTGGATTAGTCCATTGATTCCCATTATTTACCGGACTAACTATAAATAACAAACTTTTAAAAATCCAATTTATAACAATATTTATTGGAGTTAACACTACATTCTTCCCTCAACATTTCCTAGGATTAAGAGGAATACCTCGGCGATACTCAGACTATCCTGACGCCTATTTACCTTGAAATGTTTTATCATCAATCGGATCAATAATTTCTACAAGAAGAATTATTTTCTTTATATACATTATATGAGATGCATTCGCATCAAAAAATAAATCAATCTTTTCCAATCAAATAGATACTAATATTGAATGATTTCAAAAAACTCCTCCTATAGAGCACAGCTATAGAGAATTACCAATTCTGTCTAACTTCTAATGTGACAGAATAGTGTGATAAATTTAAGATTTATTTATAAAGTTA-ATCTTTCTTTAGAAATACCTACCTGATCTAATTGAATACTTATAGACGCTACCTCGCCTTTAATAGAATATTTAATACTATTTCATGATTATACAATACTTATCCTTTTATCTATTTTAATGATAGTAGCTTATATTATAATCACAATAATTAAAAATAAATTTATTAATAAAACACTATTAGAAGGGCAAACTATTGAAATTATTTGAACAATTATTCCTATAATCACCTTAATATTCATTGCAACACCTTCACTTAATCTATTATATTTAATTTTAGGGATGCTTTAAATAGGTGGGTTTTGTTAATTTTATTATTTGTTAGAAGATTAACAATATTTATATCTGGTTTAATTGCTAATTATGAGTATGATTTAAAAAAAATTATTGCTCTTTCGACCTTAAGTCAATTAGGTTTAATATTAAGTGTATTAGCTTTAGGGGAAAGTATATTAGCTTTTTTTCATTTATTAATGCATGCATTATTTAAAGCTTTATTATTTATATGTGCTGGTTGTATTATTCATAATATAAATAATTGTCAAGATATTCGGTATATGGGTTCTTTAGTTAGTTTTATTCCTTTAACAAGAAGTTTTTTTAATATTTGTAATTTATCTTTGTGTGGTTTGCCTTTTTTATCGGGATTTTATTCAAAGGATTTGATTTTGGAGTTTATGTCTATAAGATATGTAAATTTTTATATTTATTTTATTTTTTATATTTCAACAGGTTTAACTGTTATATATTCAATGCGTTTAGTTTATTATACTATATTTGGTGATAATAATAGTTTAAGATATTTATCTATTTTAGATTCAAGAGATAAAATATTAAAAGGTATAGGTGGTTTAATTTTATTAGTTATTTTTGGCGGTAGAATTATAAGTTGATTAGTTTTTCCTACTCCTTATTTTATTTGTTTACCTTTTTTTATAAAGTTGATAGTTTTATTTACTGTATTTTTAGGGGGGGTTCTAGGTTTTATAATTTCTAATATTAATTTTAATGATTTATCAAAGACTTTAGGGTTTTATAATTTATCCTTTTTTTTTAGTTCAATATGAAATTTAAATTATTTATCTACTTTTGGCACTTCTTATTATTTTTTAAATATAGGTGAAAAATTTTATTCTTTAATCGATCAAGGTTGATCTGAGTATTATGGGAGTCAAAATATATTTTATAGAATTAAAAATTCCTCTATTTTTATTGAAAAAATTTTTATGAATAACATTAAGATTTTTTTAACTTTATTTTTGATTTGGGTTTGTTTATTATTTTTTT-ATTTTAATAGCTTA-TAGCTAAAGTATAATATTGAAGATATTAGGAAAGTAG--ATTTACTTTAAA----------ATATTTATAAAAA-A-ATATAATTTAATTTTACAATGAAAA--TGTAATG--TTTT----------TATTAAACTATAT--AAATCAAG--------------------------AAGAAATATAAACATATTAATGCTTT--TAGAAAAGTTAGAAGC-TTTTTT-T---AAAATATTTCTTT
BM0185 CATGTCCTTTTGAA-TTTGATTTAAGGTCTAATCTGCTCAGTGAA-T---TTTAAATAGCCGCAGTATTTTAACTGTGCAAAGGTAGCATAATAATTAGTTTCTTGATTAGGAACTGGTATGAATGATTGGACAAGAAAATTTCTGTCTCTTTTTTAA-TATTTTTGAATTTTATTTTTAAGTGAAAAAGCTTAAATAATTATGAAAGACGAGAAGACCCTATAGAGTTT--AATATA-ATTAAT-TAATTAAATATTGGAATT-AAGTTTTAGTTTATT-GTATTTGGTTGGGGTGATTTAAAGATAAATTAAATTCTTTAATATAAA-AATTGGTGATATCTAAATTTTAAATCTATATTTTATAAATATAAAATAAATTACCTTAGGGATAACAGCGTAATTTTTCTTAAAAGTTCTTATTGAAAGAAAAGTTTGCGACCTCGATGTTGGATTAAAATTAATTTTTGGTGCAATAACTTAAAAATTGGGTCTGTTCGACCTTTAAAATTTTACATGATCTGAGTTTAAACCGGTGTGAGCCAGGTTGGATTCTATCTTTAGATGG-TTAATATATTTTAGTACGAAAGGACCAAATATATATTAAAT-TAATTGTTATTTTGGCAGATTAGTGTATTTGATTTAGAATCATTTTAAGT-AAAATTTTATTACAAGTAATATTTGAATTTATTAGATATAGTATTAGTTTTTTTTTGTATATTAATTTTTGTTATTTTTATTCTTGTTGGTGTAGCTTTTTTTACTTTAATAGAACGAAAAGTTCTAGGATATATTCAAATTCGTACCCATATTGTGACACAAGAAAGAGGAAAAAAAGAAATTTTTGGCCATATAGGAATAATTTATGCAATAGCAGCTATTGGAATTCTAGGATTCATTGTTTGAGCACATCATATATTTACTGTAGGAATAGATGTTGATACACGAGCTTATTTTACTTCAGCAACTATAATTATTGCAGTCCCAACAGGAATTAAAATTTTCAGTTGATTAGCAACAATACATGGCACACAAATTTCTTTCTCTCCTCAAATAATATGAGCCTTAGGATTTATTTTCCTATTTACTTTAGGAGGACTAACAGGAGTAGTATTAGCAAACTCATCACTTGATATTGT-TTTACATGACACATACTACGTAGTAGCTCATTTTCACTATGTACTTTCTATAGGAGCTGTATTTGCTATTATAGCAGGACTAGTACATTGATTCCCTCTATTTACAGGATTAACAATAAACAATAAACTTTTAAAAATTCAATTCGCCACTATATTTATTGGTGTTAACACAACATTTTTTCCTCAACATTTCCTAGGATTAAGAGGAATACCACGACGATACTCAGATTATCCAGATGCCTATCTTCCATGAAATGTTTTATCATCAATTGGATCAATAATTTCTACCAGAAGAATCATTTTTTTCATATATATTATATGAGACGCTTTTGCATGCAAAAACAAATCAATCTTTTCTAATCAAATAGATACTAACATTGAATGATTCCAAAAAACTCCGCCTATAGAGCATAGCTATAGAGAATTACCAATTCTGTCAAACTTCTAATGTGACAGAATAGTGTGATAAATTTAAGATTTATTTATAAAGTTA-ATCTTTCTTTAGAAATACCTACATGATCCAGCTATATATTAATAGATGCTACATCTCCATTGATAGAATATTTAATATTATTCCACGACTACACAATACTTATTCTTTTATCAATTTTAGTAATAGTAGCATATATTATAGCAACTATAATTAAAAATAAATTCATCAATAAAACTTTATTAGAAGGACAAACAATTGAAATTATTTGAACAATTATTCCAATAATCACACTTATATTTATTGCAACACCATCTCTTAATCTTTTATATTTAATTTTAGGGATGCTTTGAGAAGATGATTATTAATATTTTTATTATTTGTTAGAAGATTAACAATATTTATATCGGGTTTAATTGCTAATTATGAATACGATTTAAAGAAAATTATTGCTCTTTCTACATTAAGTCAATTAGGTTTAATATTAAGAGTTTTAGCTTTAGGAGAAAGAATATTAGCTTTTTTTCATTTATTAATACATGCTTTGTTTAAGGCTTTATTATTTATATGTGCAGGTTGTATTATTCATAATATGAATAATTGTCAAGATATTCGTTATATGGGTTCATTAGTAAATTTTATTCCTTTAACTAGAAGATTTTTTAATATTTGTAATTTATCTTTATGTGGTTTACCTTTTTTATCAGGATTTTATTCAAAAGATTTAATTTTAGAATTTATATCTATAAGATATATAAATTTTTATATTTATTTCATTTTTTATTTTTCTACTGGTTTAACTGTAATGTATTCAATACGGTTAGTATATTATACTATGTTTGGTGATTATAATAGGTTAAGATATATATCAATTTTAGATTCTAGAGAGAAAATACTAAAAGGAATAGGAGGTTTAATTTTACTTGTAATTTTTGGAGGAAGAATTATAAGATGATTAGTATTTCCAACTCCTTATTTTATTTGTTTACCTTTTTTAATAAAATTAATAGTTTTATTTACTGTATTTTTAGGGGGTTTTTTTGGTTTTATTATTTCTAATATTAATTTTAATGATTTATCTAAGACACTACATTTTTATAAATTATCTTTCTTTTTTAGGTCTATATTTAATTTAAATTATTTAAGAACATTCGGGACTTCATTTTATTTTTTAAATATAGGAGAAAAATTTTATTCTCTTATTGATCAAGGTTGATCAGAATATTACGGAAGACAAAATATATTTTTAAGAATTAAATATTCTTCTATTTTTATTCAAAAAATCTTTATAAATAATATTAAGATTTTTTTAACTTTATTTTTAATTTGAATTTGTTTATTATTTTTTT-ATTTTAATAGCTTA-TAATTAAAGTATAATATTGAAGATATTAGGAAAGTAA--ATTTACTTTAAA----------ATATTTATAAAAT-A-ATAATATTTAATTTTACAATGAAAA--TGTAATG--TTTT----------AATTAAACTATAT--AAATAAAG-------------T-----------TTAGAAATATAAACATATTAATGCTTT--ATAAAAAGTTAGAAGC-TTTTCT-T---AAAATATTTCTTT
BM0186 NNNNNNNNNNNNNNNNNNNNNNNNNNNNNNNNGCTGCA-GATGAA-T---TTTAAATAGCCGCAGTATTTTAACTGTGCAAAGGTAGCATAATAATTAGTTTCTTAATTAGGAACTGGTATGAATGATTGGACAAGAAAATTTCTGTCTCTTTTTTAA-TTTTTTTGAATTTTATTTTTAAGTGAAAAAGCTTAAATTAATATGAAAGACGAGAAGACCCTATAGAGTTT--AATATT-ATTAAT-TGATCTAAAATTAGAATT-AAATTTTAATTAATT-TTATTTGGTTGGGGTGATTTAAAGATAAATTAAATTCTTTAATAAAAAAAATTGTTGATGTTTAAATTTTAAATCTATATTTTATAAATATAAAATAAATTACCTTAGGGATAACAGCGTAATTTTTCTTAAAAGTTCTTATTGAAAGAAAAGTTTGCGACCTCGATGTTGGATTAAAATTAATTTTTGGTGCAATAACTTAAAAATTAGGTCTGTTCGACCTTTAAAATTTTACATGATCTGAGTTTAAACCGGTGTGAGCCAGGTTGGATTCTATCTTTAGATTG-TTAATATATTTTAGTACGAAAGGACCAAATATATATTAAAT-TAATTGTTATTTTGGCAGATTAGTGTATTTGATTTAGAATCATTTTAAGT-AAAATTTTATTACAAGTAATATTTGAATTTATTAGATTTAGTTCTAGCTTTTTTATGTATATTAATTTTTATTGTTTTTATTCTTGTTGGTGTAGCGTTTTTTACTTTAATAGAACGAAAGGTTTTAGGTTATATTCAAATCCGAACTCATATTGTTACACAAGAAAGAGGAAAAAAAGAAATTTTTGGGCATATAGGAATAATTTATGCAATAGCAGCAATTGGAATTCTTGGATTTATTGTATGAGCACACCATATATTTACAGTAGGAATAGATGTAGATACACGAGCCTATTTTACTTCAGCAACAATAATTATTGCAGTTCCCACGGGAATTAAAATTTTTAGTTGATTAGCAACTATACACGGAACTCAAATTTCTTTTTCTCCTCAAATAATATGAGCCCTAGGATTTATTTTTTTATTCACTTTAGGGGGATTAACAGGAGTAGTATTAGCTAATTCATCACTTGATATTGT-TCTACATGATACTTATTATGTAGTAGCACATTTTCATTATGTACTTTCAATAGGAGCTGTATTCGCGATTATAGCAGGACTAGTCCATTGATTCCCTTTATTTACAGGATTAACAATAAATAATAAACTCCTAAAAATCCAATTCGCCACTATATTTATTGGAGTAAACACTACTTTCTTCCCTCAACATTTCCTAGGATTAAGAGGAATACCCCGACGATATTCAGATTATCCTGATGCTTACCTCCCATGAAATGTTCTCTCATCAATTGGATCAATAATTTCTACTAGAAGAATCATTTTTTTCATATATATTATATGAGATGCTTTTGCATGCAAAAACAAATCAATCTTTTCTAATCAAATAGATACTAGTATTGAATGATTCCAAAAAACTCCTCCTATAGAGCATAGTTATAGAGAATTACCAATTCTGTCAAACTTCTAATGTGACAGAATAGTGTGATAAATTTAAGATTTATTTATAAAGTTA-ATCTTTCTTTAGAAATACCTACATGATCTAATTATATACTAATAGATGCTACATCACCTTTAATAGAATATTTAATTTTATTTCATGATTATACAATACTTATTCTTCTATCAATTTTAAGAATAGTTGCATATATTATAACAACTATAATTAAAAATAAATTTATCAATAAAACTTTATTAGAAGGACAAACTATTGAAATCATTTGAACAATTATTCCCATAATTACATTAATATTTATTGCAACACCATCTCTTAATCTTTTATATTTAATTTTAGAGATGCTTTAAGAAGATGAGTTTTAATTTTTTTACTTTTTGTTAGAAGATTAACTATATTTATATCTGGCTTAATTGCTAATTATGAATATGATTTAAAAAAAATTATTGCTCTTTCTACTTTAAGTCAATTAGGTTTAATATTAAGAGTCTTAGCTTTAGGGGAAAGAATATTGGCTTTTTTTCATTTATTAATACATGCTTTATTTAAGGCTTTATTATTTATATGTGCGGGTTGTATTATTCATAATATAAATAATTGTCAAGATATTCGTTATATGGGTTCTTTAGTTAATTTTATTCCTTTAACAAGGAGATTTTTTAATATTTGTAATTTATCTTTATGTGGTTTACCATTTTTATCTGGATTTTATTCAAAGGATTTAATTTTAGAATTTATATCAATAAGGTATATAAATTTTTATATTTATTTTATTTTTTATTTTTCTACAGGTTTAACTGTAATGTATTCAATACGTTTAGTTTATTATACAATATTTGGGGATTATAATAGTTTAAGATATCTATCTATTTTAGATTCTAGAGAAAAAATATTAAAAGGTATAGGAGGTTTAATTATATTTGTAATTTTTGGTGGAAGTATTATAAGGTGGTTAGTATTTCCTACTCCTTATTTTATTTGTTTACCTTTTTTAATAAAGTTAATAGTTCTATTTACTGTGTTTTTAGGTGGATTTTTTGGTTTTATAATTTCTAATATTAATTTTAATGATTTTTCTAAAACATTAAGTTTCTATAATTTATCTTTTTTTTTTAGATCTATGTGAAATTTAAATTATTTATCAACATTTGGTACTTCATTTTATTTCTTAAATATAGGTGAAAAATTTTATTCTTTTATTGATCAAGGTTGATCAGAATATTATGGTAGACAAAATGTATTTACGAGAATTAAGTATTCTTCGGGTTTTATTCAAAAAATCTTTATTAATAATATTAAAATTTTTTTAACTTTATTTTTAATTTGGATTTGTTTATTATTTTTTT-ATTTTAATAGCTTA-TAAATAAAGCATAATATTGAAGATATTAGGAAAGTAG--TTTTACTTTAAA----------ATATTTATAAAAA-A-ATAATATTTAATTTTACAATGAAAA--TGTAATG--TTTT----------TAATAAACTATAT--AAATATAA-------------G-----------TTAGAAATATAAACATATTAATGCTTT--TTAAAAAGTTAGAAGC-TTTTTT-T---AAAATATTTCTTT
BM0187 CATGTCCTTTTGAG-TTTAATTTAAGGTCTAATCTGCTCAATGAA-T---ATTAAATAGCCGCAGTATTTTAACTGTGCAAAGGTAGCATAATAATTAGTTTCTTGATTAGGAACTGGTATGAATGATTGGACAAGAAAATTACTGTCTCTTTTTTAA-ATTTTTTGAATTTTATTTTTAAGTGAAAAAGCTTAAATTTTTATAAAAGACGAGAAGACCCTATAGAGTTT--AATATT-ATTAAT-TAATCTTAGTTTAGAGTG-AATTTTTAGTTAATT-TTATTAGGTTGGGGTGATTTAAAGATTAATTTAATTCTTTAACTTATT-AATTGGTGATATCCAAATTTTAAATCTATATTTTATAAATATAAAATAAATTACCTTAGGGATAACAGCGTAATTTTTCTTTAAAGTTCACATTAAAAGAAAAGTTTGCGACCTCGATGTTGGATTAAAATTAATTTTTGGTGCAATAACTTAAAAATTAGGTCTGTTCGACCTTTAAAATTTTACATGATCTGAGTTTAAACCGGTGTGAGCCAGGTTGGATTCTATCTTTAGAATG-TTAATATATTTTAGTACGAAAGGACCAAATATATATTAAAT-TAATTGTTATTTTGGCAGATTAGTGTATTTGATTTAGAATCATTTTAAGT-AAAATTTTATTACAAGTAATATTTGAATTTAATAGATATATTGTTAGCTTTTTTGTGTATATTAGTTTTTGTGGTTTTTGTTCTCGTTGGTGTAGCATTTTTTACGCTTTTGGAACGAAAGGTTTTAGGATATATTCAAATTCGTACCCATATTGTAACTCAAGAGAGAGGAAAAAAAGAAATTTTTGGCCATATAGGAATAATTTATGCTATAGCAGCAATTGGAATTTTAGGTTTTATTGTTTGAGCACATCATATATTTACTGTGGGAATAGATGTAGACACACGAGCTTATTTTACTTCAGCAACAATAATTATTGCTGTTCCAACAGGAATCAAAATTTTTAGTTGACTAGCAACTATACATGGAACTCAAATCTCCTTCTCACCTCAAATATTATGAGCTCTAGGATTCATTTTCCTATTTACTTTAGGAGGATTGACTGGAGTAGTATTAGCTAACTCGTCAATTGATATTGT-ATTGCATGACACATACTACGTAGTAGCTCATTTTCACTATGTACTTTCAATAGGAGCTGTATTTGCTATTATAGCAGGACTAGTACACTGATTCCCCCTATTTACAGGGCTAACTATAAATAATAAACTATTAAAAATTCAATTTGCAACTATATTTATTGGAGTAAATACAACCTTCTTCCCACAACACTTTTTAGGATTAAGAGGAATACCTCGACGGTATTCTGACTACCCAGACGCCTACCTCCCATGAAATGTTTTATCCTCAATTGGGTCAATAATCTCCACAAGAAGAATCATTTTCTTTATATATATTATATGAGATGCATTTGCATCTAAAAACAAATCAATCTTTTCTAATCAAATAGACACTAATATTGAATGATTCCAAAAAACTCCCCCTATAGAGCATAGTTACAGAGAATTACCAATTCTATCAAACTTCTAATGTGACAGAATAGTGTGATAAATTTAAGATTTATTTATAAAGTTA-ATCTTTCTTTAGAAATACCCACCTGATCAAATTATATATTAATAGATGCAATATCTCCCTTAATAGAATATCTAATATTATTCCATGATTATACAATGCTTATTTTATTATCAATTCTTATAATTGTTGCATATATTATAGTCACAATAATTAAAAATAAATTTATTAATAAAACCCTATTAGAGGGGCAAACTATCGAAATTATTTGAACTATTATTCCAATAATCACATTAATATTTATTGCAACACCTTCCCTTAATTTACTTTACCTAATTTTAGGGATGCATTAAGAAGATGGGTTTTAATAATTTTATTGTTTACTAGAAGATTAACAATATTTATATCAGGTTTGATTGCAAATTATGAATATGATTTGAAAAAAATTATTGCTCTCTCTACTTTAAGGCAATTAGGGTTAATAATAAGAGTTTTGGCTTTAGGTGAGAGAATATTAGCTTTTTTTCATTTATTAATACATGCTTTATTCAAGGCATTATTATTTATATGTGCTGGGTGTATTATTCATAATATAAATAATTGTCAAGATATTCGTTATATAGGTTCATTAGTTAATTTTATTCCATTGACTAGAAGATTTTTTAATATCTGTAATTTATCCTTATGTGGGTTGCCTTTTTTATCTGGATTTTATTCTAAGGATTTGATTCTTGAATTTATATCTATAAGGTATATGAATTTTTATATTTATTTTATTTTTTATTTTTCTACAGGTTTAACAGTTATATATTCAATACGTCTATTGTACTATACAATATTTGGGGACTACAATAGACTAAGATATTTATCTGTAAGGGATTCAAGAGAGATAATGTTAAAGGGGATAGGGGGTTTAATTTTATTTGTAATTTTTGGAGGTAGAATTACTAGATGGTTAGTATTTCCTACTCCTTATTTTATTTGTTTACCTATTTTTATAAAATTAATAGTTTTATTAACAATTTTTTTAGGAAGATTATTTGGTTTTATAATTTCAAATATTAATTTTAGAGATTTATCAAAGACATTAATTTTTTATAATTTATCATTTTTTCTTAGATCTATATGAAATTTGAATTATTTATCAACTTTTGGAACTTCCTATTATTTTTTAAATATAGGGGAAAAGTTTTATAGTTTAATCGATCAGGGTTGATCAGAATATTATGGAAGTCAAAATATATTTTTAGGGATTAAAACTTCATCTGTTTTTATTCAAAAAATTTTTATTAATAATCTTAAGATTTTTTTAACTTTATTTTTAATTTGAATTTGCTTATTATTTTTAT-ATTTTAATAGCTTA-TAATAAAAGTATAATATTGAAGATATTAGGAAAGTAA--TTTTACTTTAAA----------ATATTTATAAAAT-A-ATGA-ATTTAATTTTACAATGAAAA--TGTAATG--TTTTT---------TTATAAACTATAT--AAATAAAT-------------------------TAAGAAATATAAACATATTAATGCTTT--TTAAAAAGTTAGAAGC-TTTTTC-A---AGGATATTTCTTT
A00210 CATGTCCTTTTGAA-TTTGATTTAAGGTCTAATCTGCTCAGTGAA-T---TTTAAATAGCCGCAGTATTTTAACTGTGCAAAGGTAGCATAATAATTAGTTTCTTAATTAGGAACTGGTATGAATGATTGGACAAGAAAATTTCTGTCTCTTTTTTAA-TATTTTTGAATTTTATCTTTAAGTGAAAAAGCTTAAATTTTTATAAAAGACGAGAAGACCCTATAGAGTTT--AATATA-ATAAAT-TAATCTAATATTAGAATT-AAG-TTTGGTTTATT-TTATTTAGTTGGGGTGATTTAAAGATAAATTAAATTCTTTAATATAAA-TATTGGTGATGTCTAAATTTTGAATCTATATTTTATAAATATAAAATAAATTACCTTAGGGATAACAGCGTAATTTTTCTTAAAAGTTCTTATTGAAAGAAAAGTTTGCGACCTCGATGTTGGATTAAAATTAATTTTTGGTGCAATAACTTAAAAATTGGGTCTGTTCGACCTTTAAAATTTTACATGATCTGAGTTTAAACCGGTGTGAGCCAGGTTGGATTCTATCTTTAGATTG-TTAATATATTTTAGTACGAAAGGACCAAGTATATATTATAT-TAATTGTTATTTTGGCAGATTAGTGTATTTGATTTAGAATCATTTTAAGT-AAAATTTTATTACAAGTAATATTTGAATTTATTAGATATAGTTTTAGTTTTAATTTGTATATTAATTTTTATTATTTTTATTCTAGTTGGTGTGGCTTTTTTTACTTTAATGGAACGTAAAGTTTTAGGATATATTCAAATTCGTACCCATATTGTCACACAAGAAAGAGGCAAAAAGGAAATTTTTGGCCATATAGGAATAATTTACGCAATAGCAGCTATTGGAATTCTAGGATTCATTGTTTGAGCTCATCATATATTTACTGTGGGTATAGATGTAGATACCCGAGCTTATTTCACTTCAGCAACTATAATTATTGCTGTTCCCACAGGAATTAAAATTTTTAGTTGACTAGCAACTATACATGGAACTCAAATTTCCTTTTCTCCTCAAATAATATGAGCCCTTGGATTTATTTTCCTATTCACTCTAGGGGGATTAACAGGAGTAGTATTGGCAAACTCATCAATTGATATTGT-TCTACATGACACATATTATGTAGTAGCCCACTTTCATTACGTCTTATCAATAGGAGCTGTGTTCGCTATTATAGCCGGATTAGTACACTGATTCCCATTATTTACAGGATTAACAATAAATAACAAACTCCTAAAAATTCAATTCGCCACTATATTTATTGGTGTAAATACAACATTCTTCCCCCAACACTTTCTAGGATTAAGAGGAATACCTCGACGATATTCTGACTACCCAGATGCATATCTTCCTTGAAATGTTTTATCATCAATTGGATCTATAATTTCTACTAGAAGAATCATTTTTTTTATATATATTATATGAGATGCTTTTACATCTAAAAATAAATCAATCTTTTCAAATCAGATAGATACCAATATTGAATGATTTCAAAAAACACCTCCTATAGAGCATAGCTATAGAGAATTACCAATTCTGTCAAACTTCTAATGTGACAGAATAGTGTGATAAATTTAAGATTTATTAATAAAGTTA-ATCTTTCTTTAGAAATACTTACATGATCAAGATATATATTTTTNNNNNNNNNNNNNNNNNNNNNNNNNNNNNNNNNNNNNNNNNNNNNNNNNNNNNNNNNNNNNNNNNNNNNNNNNNNNNNNNNNNNNNNNNNNNNNNNNNNNNNNNNNNNNNNNNNNNNNNNNNNNNNNNNNNNNNNNNNNNNNNNNNNNNNNNNNNNNNNNNNNNNNNNNNNNNNNNNNNNNNNNNNNNNNNNNNNNNNNNNNNNNNNNNNNNNNNNNNNNNNNNNNNNNNNTTTAGTGATGCTTTAAGAGGGTGAGTTTTAATATTTTTATTATTCGTTAGAAGATTAACTATATTTATGTCTGGTTTAATCGCTAATTATGAATATGATTTAAAAAAAATTATTGCTCTTTCTACATTAAGTCAATTAGGTTTAATATTAAGAGTTTTGGCTTTGGGAGAAAGAATATTAGCATTTTTTCATTTATTAATGCATGCATTATTTAAGGCTTTATTATTTATATGTGCAGGTTGTATTATTCACAATATAAATAATTGTCAGGATATTCGTTATATAGGTTCATTAGTGACTTTTATTCCTTTAACTAGAAGATTTTTTAATATTTGTAATCTATCTTTATGTGGTTTACCTTTTTTATCCGGGTTTTATTCAAAGGATTTAATTTTAGAATTTATATCAATAGGATATATAAATTTTTATATTTATTTTATTTTTTATTTTTCGACTGGCTTAACTGTTATATATTCTATGCGTTTAGTATATTATACTATATTCGGGGATTTTAATAGATTAAGATATATATCGATTATGGACTCTGGTGAACAGATGCTTAAAGGAATGGGTGGGTTAATTTTACTAGTAATTTTTGGGGGAAGAACCATGAGATGATTAGTTTTTCCTACACCTTATTTTATTTGTTTACCTTTTTTAATAAAATTAATAGTCTTATTTACAGTATTTTTAGGGGGATTTTTTGGTTACATTATTTCTAATATTAGTTTTAATGATTTTTCTAAAACATTAAATTATTACAAATTATCTTTTTTTTTTAGATCTATATGAAATTTAAATTTTCTAAGTACATTTGGGACTTCGTTTTATTTTTTAAATTTAGGAGAAAAATTTTACTCTCTTATTGATCAAGGTTGATCAGAATATTATGGAAGGCAAAATATATTTTTTAGAATTAAATATTCCTCTATTTTTATTCATAAAATCTTTATTAATAATATTAAGATTTTTTTAACTTTATTTTTAATTTGAATTTGTTTATTGTTTTTTT-ATTTTAATAGCTTA-TAATTAAAGTATAATATTGAAGATATTAGGAAAGTAG--GTTTACTTTAAA----------ATATTAATAAAAT-A-ATAATATTTAATTTTACAATGAAAA--TGTAATG--TTTT----------AATTAAACTATAT--AAATATAA-------------T-----------TAAGAAATATAAACATATCAATGCTTA--ATAAAAAGTTAGAAGC-TTTTTT-A---AAGATATTTCTTT
BM0102 CATGTCCTTTTGAA-TTTAATTTAAGGTCTGATCTGCTCAGTGAG-T---TTTAAATAGCCGCAGTATTTTAACTGTGCAAAGGTAGCATAATAATTAGTTTCTTAATTAGGAACTGGTATGAATGATTGGACAAGAAAATTTCTGTCTCTTTTTTAA-TATTTTTGAATTTTATTTTTAAGTGAAAAAGCTTAAATTAATATGAAAGACGAGAAGACCCTATAGAGTTT--AATATG-ATTAAT-TAATCTGTAATTAGAAAT-AAGTTTTGATTTGTT-TTATTTGGTTGGGGTGATTTAAAGATATAATAAATTCTTTAATATAAA-AATTGGTGATATCTAAATTTTAAATCTATATTTTATAAATATAAAATAAATTACCTTAGGGATAACAGCGTAATTTTTCTTAAAAGTTCTTATTGAAAGAAAAGTTTGCGACCTCGATGTTGGATTAAAATTAATTTTTGGTGCAATAACTTAAAAATTGGGTCTGTTCGACCTTTAAAATTTTACATGATCTGAGTTTAAACCGGTGTGAGCCAGGTTGGATTCTATCTTTAGATTG-TTAATATATTTTAGTACGAAAGGACCAAATATATATTAAAT-TAATTGTTATTTTGGCAGATTAGTGTATTTGATTTAGAATCATTTTAAGT-AAAATTTTATTACAAGTAATATTTGAATTTATTGGATATATTTTTAGTCTTTTTTTGTATATTGATTTTTGTTATTTTTATTCTTGTTGGTGTAGCATTTTTTACTTTGTTGGAACGAAAGGTTCGAGGATATATTCAAATTCGTACACATATTGTTACCCAAGAAAGAGGGAAAAAGGAGATTTTTGGCCATATAGGAATAATTTATGCAATAGCAGCAATTGGAATTCTCGGATTTATTGTATGAGCACATCATATATTCACTGTTGGTATAGATGTTGATACCCGAGCATATTTTACTTCAGCAACTATAATTATTGCGGTACCAACAGGTATTAAAATTTTTAGTTGATTAGCAACAATACACGGTACTCAAATTTCCTTTTCCCCTCAAATATTATGAGCTCTTGGATTTATTTTTTTATTTACTTTAGGGGGATTAACAGGAGTAGTCCTAGCAAATTCTTCCCTAGATATTGT-CCTACACGATACATACTATGTAGTCGCACATTTCCACTATGTACTATCAATAGGAGCAGTATTTGCAATTATAGCAGGTCTAGTCCATTGATTTCCTTTATTTACAGGTATAACAATAAACAATAAACTCTTAAAAATTCAATTTGCTACTATATTTATTGGAGTAAATACTACATTCTTCCCTCAACATTTTTTAGGATTAAGAGGAATACCTCGACGATACTCCGATTATCCAGATGCCTACCTTCCATGAAATGTTTTATCATCCATTGGATCAATAATTTCAACTAGAAGTATTATTTTTTTCATATATATTATATGAGATGCTTTCGCATGTAAAAACAAATCAATTTTTTCTAATCAAATAGATACTAGTATTGAATGATTCCAAAAAACTCCTCCTATAGAGCATAGATATAGAGAACTACCAATTCTGTCAAACTTCTAATGTGACAGAATAGTGTGATAAATTTAAGATTTATTTATAAAGTTA-ATCTTTCTTTAGAAATTCCGACATGATCCAGCTACATATTAATAGATGCAACATCTCCGCTAATAGAATACCTTATATTATTTCATGACTACACAATACTCATTCTTTTATCTATTTTAGTAATAGTAGCATACATTATAACAACTATAATTAAAAATAAATTTATTAATAAAACTTTATTAGAAGGACAAACCATCGAAATCATTTGAACAATTATTCCTATAATTACACTGATATTTATTGCCACACCATCCCTTAATCTATTATATCTAATTTTAGTGATGCTTTAAGCAGTTGGGTTTTAATATTTTTATTATTTGTGAGTAGATTAACAATATTTATATCAGGTTTAATTGCGAATTATGAATATGACTTAAAAAAAATTATCGCTCTTTCTACTTTAAGGCAGTTAGGTCTTATATTAAGAGTTTTAGCTTTGGGGGAAAGAATATTAGCTTTTTTTCATTTATTAATACATGCTTTATTTAAGGCTTTATTATTTATGTGTGCCGGGTGTATTATTCATAATATGAATAATTGTCAGGATATTCGTTATATAGGTTCTTTAGTAACTTTTATTCCTTTAACTAGAAGATTTTTTAATATTTGTAATTTATCTTTATGTGGCTTACCTTTTTTATCTGGTTTTTATTCTAAAGATTTAATTTTAGAGTTTATATCTATGAGATATATAAATTTTTATATTTATTTTATTTTTTATTTTTCTACAGGTTTAACTGTTATATATTCAATACGCTTAGTTTATTATACGATATTTGGGGATTATAATAGATTAAGTTATTTATCTATTTTAGATTCAAGAGATAAAATATTAAAAGGAATAGGGGGTTTAATTTTATTAGTAATTTTTGGGGGAAGAGTTATAAGATGATTAGTGTTTCCTACCCCCTATTTTATTTGTTTACCATTTTTAATAAAATTAATAGTTTTATTTACAGTATTTTTAGGGGGGTTCTTTGGATTTTTAATTTCTAATATTAATTTTAATGATTTATCAAAGACTCTAAATTTTTATAATTTATCGTTTTTTTTCAGGTCTATATGGAATTTAAATTATTTGTCAACATTTGGAACTTCATTCTATTTTTTAAATATAGGGGAAAAATTTTATTCTTATATTGATCAGGGATGATCTGAGTATTATGGAAGACAAAATATATTTGTAAGAATTAAATATTCTTCTATTTTTATTCAAAAAATCTTTATGAATAATCTTAAGATTTTTTTAACTTTATTTTTAATTTGAATTTGTTTATTATTTTTTT-ATTTTAATAGCTTA-TAACTAAAGTATAATATTGAAGATATTAGGAAAGTAA--TTTTACTTTAAA----------ATATTTATAAAAT-A-ATAATATTTAATTTTACACTGAAAA--TGTAAGG--TTTT----------AATTAAACTATAT--AAATA------------------------------AGAAATATAAACATATTAATGCTTT--TTAAAAAGTTAGAAGC-TTTTTT-T---AAAATATTTCTTT
A00235 CATGTCCTTTTGAA-TTTGATTTAAGGTCTAATCTGCTCAGTGAA-T---TTTAAATAGCCGCAGTATTTTAACTGTGCAAAGGTAGCATAATAATTAGTTTCTTAATTAGGAACTGGTATGAATGATTGGACAAGAAAATTTCTGTCTCTTTTTTAA-TATTTTTGAATTTTATTTTTAAGTGAAAAAGCTTAAATTTTTATAAAAGACGAGAAGACCCTATAGAGTTT--AATATT-ATTAAC-TAATCTAATATTAGAATT-GAGTTTTAGTTTATA-ATATTTAGTTGGGGTGATTTAAAGATAAATTTAATTCTTTAATTTAAA-TATTGGTGATATCTAAATTTTAAATCTATATTTTATAAATATAAAATAAATTACCTTAGGGATAACAGCGTAATTTTTCTTAAAAGTTCTTATTGAAAGAAAAGTTTGCGACCTCGATGTTGGATTAAAATTAATTTTTGGTGCAATAACTTAAAAATTGGGTCTGTTCGACCTTTAAAATTTTACATGATCTGAGTTTAAACCGGTGTGAGCCAGGTTGGATTCTATCTTTAGATTG-TTAATATATTTTAGTACGAAAGGACCAAATATATATTATAT-TAATTGTTATTTTGGCAGATTAGTGTATTTGATTTAGAATCATTTTAAGT-AAAATTTTATTACAAGTAATATTTGAATTTAATAGATATAGTTTTGGTTTTTATTTGTATATTGGTTTTTATTATTTTTATTCTTGTTGGTGTAGCTTTTTTTACTTTAATGGAGCGTAAGGTTTTAGGATATATTCAAATTCGTANNNNNNNNNNNNNNNNNNNNAGAGGAAAAAAGGAAATTTTTGGCCATATAGGAATAATTTACGCAATAGCAGCTATTGGAATTTTAGGATTTATTGTTTGAGCTCACCATATATTTACTGTAGGAATAGATGTTGACACCCGAGCCTATTTTACTTCAGCAACTATAATTATTGCTGTACCAACAGGAATTAAAATTTTTAGTTGACTAGCAACAATACACGGAACTCAAATTTCATTCTCCCCCCAAATAATATGAGCTTTAGGATTTATTTTCCTTTTTACACTAGGAGGATTAACAGGAGTTGTATTAGCAAATTCATCAATTGATATTGT-TCTTCATGATACATATTATGTAGTAGCCCACTTCCATTATGTTCTATCTATAGGAGCTGTATTTGCTATTATAGCAGGACTAGTACATTGATTCCCATTATTTACCGGATTAACAATAAATAATAAGCTTCTAAAAATCCAATTCGCTACTATATTCATTGGTGTAAATACTACATTTTTCCCTCAACATTTCCTAGGACTAAGAGGAATACCTCGACGATACTCAGATTACCCTGACGCTTACCTTCCATGAAATGTTTTATCCTCAATTGGATCAATAATTTCTACTAGAAGAATTATTTTTTTTATATATATTATATGAGACGCTTTTACATGTAAAAACAAATCAATCTTTTCAAATCAAATAGATACTAATATTGAATGATTTCAAAAAACACCTCCTATAGAGCATAGCTATAGAGAATTACCAATTCTGTCAAACTTCTAATGTGACAGAATAGTGTGATAAATTTAAGATTTATTTATAAAGTTA-ATCTTTCTTTAGAAATACTCACATGATCCAGATATATATTAATAGACGCTACATNNNNNNNNNNNNNNNNNNNNNNNNNNNNNNNNNNNNNNNNNNNNNNNNNNNNNNNNNNNNNNNNNNNNNNNNNNNNNNNNNNNNNNNNNNNNNNNNNNNNNNNNNNNNNNNNNNNNNNNNNNNNNNNNNNNNNNNNNNNNNNNNNNNNNNNNNNNNNNNNNNNNNNNNNNNNNNNNNNNNNNNNNNNNNNNNNNNNNNNNNNNNNNNNNNNNNNNNNNNNTTTAGTGATGCTTTAAGAAGGTGAGTTTTAATATTTTTATTATTTGTGAGAAGATTAACAATATTTATATCTGGTTTAATTGCTAATTATGAATATGATTTAAAAAAAATTATTGCTCTTTCTACATTAAGACAATTAGGTTTAATATTAAGAATTTTGGCTTTAGGAGAAAGAATATTGGCCTTTTTTCATTTATTAATACATGCTTTATTTAAGGCTTTATTATTTATATGTGCGGGCTGTATTATTCATAATATGAATAATTGTCAGGATATTCGTTATATAGGTTCATTAGTAAATTTTATTCCTTTAACTAGAAGATTTTTTAATATTTGTAATTTATCTTTATGTGGTTTACCTTTTTTATCAGGATTTTATTCTAAGGATTTAATTTTAGAATTTATATCTATAGGGTATATAAATTTTTATATTTATTTTATTTTTTATTTTTCTACTGGTTTAACAGTTATGTATTCTATACGTTTAGTATATTATACTATATTTGGGGATTATAATAGATTAAGATTTATATCAATTATAGATTCTGGAGAACAAATATTAAAAGGAATAGGTGGATTAATTTTATTAGTAATTTTCGGAGGAAGAATTATAAGGTGATTGGTTTTTCCTACACCTTATTTTATTTGTTTACCTTTTTTAATAAAATTAATAGTTTTGTTAACAGTATTTTTAGGAGGATTTTTTGGATTTATTATTTCTAATATTAGATTTAATGATTTTTCTAAAACATTAAGTTATTATAATTTATCTTTTTTCTTTAGGTCTATATGAAATTTAAATTATTTGAGAACATTTGGTACTTCTTTCTATTTTTTAAATATAGGAGAAAAATTTTATAGTTTTATTGATCAAGGTTGATCAGAGTATTATGGAAGACAAAATGTTTTTATAAGAATTAAATATTCTTCCACTTTTATTCAGAAAATCTTTATAAATAATATTAAGATTTTCTTAACTTTATTTCTGATTTGAATTTGTTTATTATTTTTTT-ATTTTAATAGCTTA-TAGCTAAAGTATAATATTGAAGATATTAGGAAAGTAG--ATTTACTTTAAA----------ATATTTATAAAAT-A-ATAATATTTAATTTTACAATGAAAA--TGTAATG--TTTT----------AATTAAACTATAT--AAATATAA-------------T-----------TAAGAAATATAAACATATTAATGCTTT--GTAAAAAGTTAGAAGC-TTTTTT-A---AACATATTTCTTT
BM0108 CATGTCCTTTTGAA-TTTAATTTAAGGTCTAATCTGCTCAGTGAA-T---TTTAAATAGCCGCAGTATTTTAACTGTGCAAAGGTAGCATAATAATTAGTTTCTTAATTAGGAACTGGTATGAATGATTGGACAAGAAAATTTCTGTCTCTTTTTTAA-TTTTTTTGAATTTTATTTTTAAGTGAAAAAGCTTAAATAAATATGAAAGACGAGAAGACCCTATAGAGTTT--AATATT-ATTAAT-CAATCTAAAATTAGAATT-AAGTTTTGATTAATT-TTATTTGGTTGGGGTGATTTAAAGATAAATTAAATTCTTTAATATAAA-AATTGGTGATATCTAAATTTTAAATCTATATTTTATAAATATAAAATAAATTACCTTAGGGATAACAGCGTAATTTTTCTTAAAAGTTCTTATTGAAAGAAAAGTTTGCGACCTCGATGTTGGATTAAAATTAATTTTTGGTGCAATAACTTAAAAATTGGGTCTGTTCGACCTTTAAAATTTTACATGATCTGAGTTTAAACCGGTGTGAGCCAGGTTGGATTCTATCTTTAGATTG-TTAATATATTTTAGTACGAAAGGACCAAATATATGTTAAAT-TAATTGTTATTTTGGCAGATTAGTGTATTTGATTTAGAATCATTTTAAGT-AAAATTTTATTACAAGTAATATTTGAATTTATTGGATATAGTTTTAGTTTTTTTTTGTATATTAATTTNNNNNNNNNNNNNNNNNNNNNNNNNNNNNNNNNNNNNNNNNNNNNNNNNNNNNNNNNNNNNNNNNNNNNNNNNNNNNNCTCATATTGTTACACAAGAAAGAGGAAAAAAAGAAATTTTTGGACATATAGGAATAATTTATGCCATAGCAGCAATTGGAATTCTTGGATTTATTGTATGAGCACATCATATATTTACTGTAGGAATAGATGTTGATACACGAGCCTACTTTACATCAGCAACTATAATTATTGCAGTACCTACAGGTATTAAAATTTTTAGTTGACTTGCTACAATACATGGAACTCAAATTTCTTTCTCTCCTCAAATAATATGAGCCCTAGGATTTATTTTTTTATTTACTCTAGGAGGACTAACAGGAGTAGTCTTAGCTAACTCATCACTTGATATTGT-TCTACATGATACATATTATGTAGTAGCCCATTTCCATTATGTATTATCTATAGGAGCTGTATTTGCTATTATAGCAGGCCTAGTCCATTGATTTCCACTATTTACAGGATTAACAATAAACAATAAACTCCTAAAAATTCAATTTGCTACTATATTCATTGGAGTAAATACTACCTTCTTCCCTCAACATTTCTTAGGATTAAGTGGAATACCACGACGGTACTCAGATTATCCGGATGCCTATCTTCCATGAAATATTTTATCATCAATTGGATCAATAATTTCTACTAGAAGAATCATTTTTTTCATATATATTATATGAGATGCTTTCGCATGTAAAAACAAATCAATCTTTTCTAATCAAATAGATACTAATATTGAATGATTCCAAAAAACTCCTCCTATAGAGCATAGTTATAGAGAATTACCAATTCTGTCAAACTTCTAATGTGACAGAATAGTGTGATAAATTTAAGATTTATTTATAAAGTTA-ATCTTTCTTTAGAAATACCCACATGATCCAGCTATATATTAATAGATGCTACATCACCCTTGATAGAATATTTAATATTATTCCATGACTACACAATACTTATTCTTTTATCAATTTTAGTAATAGTTGCTTATATTATAACAACTATAATCAAAAATAAATTTATTAATAAAACTTTATTGGAAGGGCAAACTATTGAAATCATTTGAACAATTATTCCTATAATTACACTTATATTCATTGCTACACCATCCCTTAATCTTCTATACTTAATTTTAGAGATGCTTTGAGAAACTGAGTTTTAATACTTTTATTATTTGTGAGAAGATTAACTATATTTATATCTGGATTAATTGCTAATTATGAATATGATTTAAAAAAAATTATTGCTCTTTCTACTTTAAGACAATTAGGTTTAATATTAAGAGTTTTAGCTTTAGGAGAAAGTATATTAGCTTTCTTTCATTTATTAATACATGCTTTATTTAAGGCTTTATTATTTATATGTGCAGGGTGTATTATTCATAATATAAATAATTGTCAAGATATTCGGTATATAGGTTCTTTAGTAAATTTTATTCCTTTAACAAGAAGATTTTTTAATATTTGTAATTTGTCTTTATGTGGTTTACCTTTTTTATCAGGATTTTATTCAAAGGATTTAATTTTAGAATTTATATCAATAAGATATATAAATTTTTATATTTATTTTATTTTTTATTTCTCTACTGGTTTAACTGTTATATATTCTATGCGTTTAGTTTATTATACTATATTTGGAGATTATAATAGATTAAGTTATTTATCTGTTTTGGATTCAAGTGAAAAAATATTAAAAGGTATAGGGGGTTTGATTATATTTGTAATTTTTGGAGGTAGAATTATAAGATGATTAGTATTTCCTACTCCTTATTTTATTTGTTTACCTTTTTTAATAAAATTAATAGTTTTGTTTACTGTCTTTTTAGGAGGCTTTTTTGGATTTATAATTTCTAATATTAATTTTAATGATTTATCTAAAACATTAAATTTTTATAGTTTATCATTTTTTTTTAGTTCTATATGAAATTTGAATTATTTATCAACATTTGGGACTTCATTTTATTTTTTAAGTATAGGTGAAAAATATTATTCTTTTATTGATCAAGGTTGATCTGAATATTATGGTAGACAAAATATATTTGTTGTAATTAAGGGCTCTTCTATTTTTATTCAAAAAATCTTTATAAATAATTTAAAAATTTTTTTAACTTTATTTTTAATTTGAATTTGTTTATTATTTTTTT-ATTTTAATAGCTTA-TAATTAAAGTATAATATTGAAGATATTAGGAAAGTAA--ATTTACTTTAAA----------ATATTTATAAAAT-A-ATAATATTTAATTTTACAATGAAAA--TGTAATG--TTTT----------AAATAAACTATAT--AAATATGT-------------G-----------ATAGAAATATAAACATATTAATGCTTT--TTAAAAAGTTAGAAGC-TTTTTT-T---AAAATATTTCTTT
[truncated: 124,490 more chars]
