# Supplementary material for: The comparison of molecular and morphology-based phylogenies of trichaline net-winged beetles (Coleoptera: Lycidae: Metriorrhynchini) with description of a new subgenus
Source: PeerJ. 2017 Oct 23;5:e3963. doi: 10.7717/peerj.3963 (PMC5657417; doi:10.7717/peerj.3963)
Supplement: Supplemental Information 2 — Morphological dataset used for Maximum Parsimony analysis of trichaline relationships. [file peerj-05-3963-s002.txt]

Supplementary File 2. Morphological dataset used for Maximum Parsimony analysis of trichaline relationships.

#NEXUS
begin taxa;
	dimensions ntax=11;
	taxlabels
	Metriorrhynchus
	Kassemia
	Synchonnus
	Diatrichalus
	Leptotrichalus
	Lobatang
	Schizotrichalus
	Eniclases
	Flabellotrichalus
	Trichalus
	Microtrichalus
;
end;

begin characters;
	dimensions nchar=28;
	format datatype=Standard gap=-;
	matrix
	Metriorrhynchus    00000-0000000000000000000000
	Kassemia           0010010000000110000000000010
	Synchonnus         0110000000110000001000000010
	Diatrichalus       01101000011101-0010000000011
	Leptotrichalus     0001001000110100000000100000
	Lobatang           00000000001101010000101000-0
	Schizotrichalus    01010000101001-0100100010000
	Eniclases          11010-0010101100100100010000
	Flabellotrichalus  1101010100110100100001010000
	Trichalus          1100000001110100101-00010000
	Microtrichalus     1101000001110100101000011100
;
end;
